# Supplementary material for: Genes regulating membrane-associated E-cadherin and proliferation in adenomatous polyposis coli mutant colon cancer cells: High content siRNA screen
Source: PLoS One. 2020 Oct 15;15(10):e0240746. doi: 10.1371/journal.pone.0240746 (PMC7561197; doi:10.1371/journal.pone.0240746)
Supplement: S1 Table — (XLSX) [file pone.0240746.s008.xlsx]

## Sheet: Title page
Genes regulating membrane-associated E-cadherin and proliferation in adenomatous polyposis coli mutant colon cancer cells: High content siRNA screen
Lauren E. King1,2, Hui-Hua Zhang1,2, Cathryn M. Gould4, Daniel W. Thomas4,6, Lachlan W. Whitehead1,2, Kaylene J. Simpson4,5, Antony W. Burgess1,2,3*, Maree C. Faux1,2*
Authors Affiliations: 1 Walter and Eliza Hall Institute of Medical Research, 1G Royal Parade, Parkville, VIC 3052, Australia. 2 Department of Medical Biology, University of Melbourne, Parkville, VIC 3052, Australia. 3 Department of Surgery, RMH, University of Melbourne, Parkville, VIC 3052, Australia. 4Victorian Centre for Functional Genomics, Peter MacCallum Cancer Centre, 305 Grattan St, Melbou…
*Corresponding Authors: Maree Faux, Walter and Eliza Hall Institute of Medical Research, 1G Royal Parade, Parkville, VIC 3052, Australia,. Phone: +61-3-93457076; Fax: +61-3-93470852; E-mail: faux@wehi.edu.au and Antony Burgess, Walter and Eliza Hall Institute of Medical Research, 1G Royal Parade, Parkville, VIC 3052, Australia. Phone: +61-3-93452690; Fax: +61-3-93470852; E-mail: tburgess@wehi.edu…
Table S1 Data analysis pipeline

## Sheet: (i) Primary screen outcome
screen.run	plate	well	library	entrez.gene.ID	entrez.gene.name	description	gene.name.alias	reagent.ID	reagent.status	retired.reagents	replicate.flag	cell.viability.bin	average.cell.count.normalised.to.mock	Ecad Score.z.score.bin	average.Ecad Score.normalised.to.mock.robust.z.scored	average.Ecad Score.normalised.to.mock	REP1.replicate	REP1.ValidObjectCount	REP1.meanEcadScoreCount	REP1.ValidFieldCount	REP1.excluded.well.flag	REP1.meanEcadScore.normalised.to.mock	REP1.cell.count.normalised.to.mock	REP2.plate	REP2.replicate	REP2.well	REP2.ValidObjectCount	REP2.meanEcadScoreCount	REP2.ValidFieldCount	REP2.excluded.well.flag	REP2.meanEcadScore.normalised.to.mock	REP2.cell.count.normalised.to.mock	average.ValidObjectCount
130122	12058	N05	ubiquitin conjugation 3	55016	MARCH1	membrane-associated ring finger (C3HC4) 1	MARCH1;DKFZp564M1682;FLJ20668;MARCH-I;RNF171	M-007006-02				CV1	1.01	NC	-0.87	0.07	058A	3104	0.006	18		0.09	1.01	12058	058B	N05	3110	0.003	18		0.05	1.01	3107
121126	12008	J07	drug targets	1731	SEPT1	septin 1	SEPT1;DIFF6;LARP;MGC20394;PNUTL3;SEP1	M-013443-01				CV1	1.03	NC	-0.44	0.18	022A	3092	0.027	25		0.26	1.02	12008	022B	J07	3132	0.01	25		0.1	1.04	3112
130114	12035	D15	remaining genome	50514	DEC1	deleted in esophageal cancer 1	DEC1;CTS9	M-013400-00				CV1	1.01	NC	0.08	0.31	039A	3168	0.02	18		0.22	1.03	12035	039B	D15	3064	0.03	17		0.4	0.99	3116
130122	12057	F22	ubiquitin conjugation 2/ubiquitin conjugation 3	51257	MARCH2	membrane-associated ring finger (C3HC4) 2	MARCH2;MARCH-II;RNF172	M-006986-02				CV1	0.98	Hi	2.54	0.93	057A	3027	0.051	22		0.94	0.97	12057	057B	F22	3054	0.055	23		0.92	0.99	3040.5
130121	12050	G09	remaining genome	4735	SEPT2	septin 2	SEPT2;DIFF6;KIAA0158;NEDD5;Pnutl3;hNedd5	M-010614-02				CV1	1	NC	-0.08	0.27	050A	3198	0.024	16		0.18	1.01	12050	050B	G09	3025	0.04	15		0.36	1	3111.5
130122	12058	N17	ubiquitin conjugation 3	115123	MARCH3	membrane-associated ring finger (C3HC4) 3	MARCH3;FLJ20096;MARCH-III;MGC48332;RNF173	M-007116-02				CV1	0.98	NC	-0.08	0.27	058A	3023	0.024	19		0.37	0.98	12058	058B	N17	3018	0.011	22		0.17	0.98	3020.5
121127	12015	M10	drug targets	55964	SEPT3	septin 3	SEPT3;MGC133218;SEP3;bK250D10.3	M-017317-02				CV1	1.01	NC	0.83	0.5	026A	3093	0.07	25		0.7	0.99	12015	026B	M10	3132	0.03	25		0.29	1.03	3112.5
130122	12057	N19	ubiquitin conjugation 2/ubiquitin conjugation 3	57574	MARCH4	membrane-associated ring finger (C3HC4) 4	MARCH4;MARCH-IV;MGC104908;RNF174	M-023172-01				CV1	1	Hi	2.34	0.88	057A	3028	0.064	20		1.19	0.97	12057	057B	N19	3152	0.035	22		0.58	1.02	3090
121120	12014	J08	drug targets	5414	SEPT4	septin 4	SEPT4;ARTS;BRADEION;CE5B3;H5;MART;PNUTL2;SEP4;hCDCREL-2	M-011886-00				CV1	0.8	NC	-0.2	0.24	015A	2438	0.05	25		0.32	0.8	12014	015B	J08	2475	0.03	25		0.16	0.81	2456.5
130122	12058	A13	ubiquitin conjugation 3	54708	MARCH5	membrane-associated ring finger (C3HC4) 5	MARCH5;FLJ20445;MARCH-V;MITOL;RNF153	M-007001-01				CV1	0.9	NC	0.28	0.36	058A	3018	0.023	25		0.35	0.98	12058	058B	A13	2550	0.025	25		0.38	0.83	2784
121119	12017	I19	drug targets	5413	SEPT5	septin 5	SEPT5;CDCREL;CDCREL-1;CDCREL1;H5;HCDCREL-1;PNUTL1	M-013234-01				CV1	1.1	NC	0.04	0.3	009A	3084	0.029	23		0.45	1	12017	009B	I19	2773	0.04	25		0.14	1.21	2928.5
130122	12057	L14	ubiquitin conjugation 2/ubiquitin conjugation 3	10299	MARCH6	membrane-associated ring finger (C3HC4) 6	MARCH6;DOA10;KIAA0597;MARCH-VI;RNF176;TEB4	M-006925-00				CV1	0.98	NC	0.99	0.54	057A	3059	0.028	24		0.52	0.98	12057	057B	L14	3030	0.034	23		0.57	0.98	3044.5
121127	12015	H03	drug targets	23157	SEPT6	septin 6	SEPT6;KIAA0128;MGC16619;MGC20339;SEP2;SEPT2	M-019260-01				CV2	0.7	NC	0.6	0.44	026A	2170	0.05	25		0.5	0.69	12015	026B	H03	2130	0.04	25		0.38	0.7	2150
130122	12058	O14	ubiquitin conjugation 3	64844	MARCH7	membrane-associated ring finger (C3HC4) 7	MARCH7;AXO;AXOT;DKFZp586F1122;MARCH-VII;RNF177	M-007055-01				CV1	1.01	Hi	2.7	0.97	058A	3024	0.07	15		1.07	0.99	12058	058B	O14	3156	0.057	15		0.86	1.03	3090
121120	12014	P11	drug targets	989	SEPT7	septin 7	SEPT7;CDC10;CDC3;DKFZp686M10191;NBLA02942;SEPT7A	M-011607-01				CV1	0.9	NC	0.52	0.42	015A	2687	0.08	25		0.52	0.88	12014	015B	P11	2760	0.06	25		0.32	0.91	2723.5
130122	12057	F07	ubiquitin conjugation 2/ubiquitin conjugation 3	220972	MARCH8	membrane-associated ring finger (C3HC4) 8	MARCH8;MARCH-VIII;MIR;RNF178;c-MIR	M-007161-03				CV1	1	Hi	2.1	0.82	057A	3099	0.05	20		0.93	0.99	12057	057B	F07	3074	0.042	20		0.7	1	3086.5
130122	12058	G06	ubiquitin conjugation 3	92979	MARCH9	membrane-associated ring finger (C3HC4) 9	MARCH9;FLJ36578;MARCH-IX;RNF179	M-015561-01				CV1	1.02	NC	-0.04	0.28	058A	3164	0.021	21		0.32	1.03	12058	058B	G06	3088	0.016	24		0.24	1.01	3126
121126	12010	M11	drug targets	10801	SEPT9	septin 9	SEPT9;AF17q25;FLJ75490;KIAA0991;MSF;MSF1;NAPB;PNUTL4;SINT1;SeptD1	M-006373-04				CV1	0.79	NC	-0.99	0.04	023A	2365	0.01	25		0.07	0.77	12010	023B	M11	2484	0	25		0	0.81	2424.5
130122	12058	E10	ubiquitin conjugation 3	162333	MARCH10	membrane-associated ring finger (C3HC4) 10	MARCH10;FLJ35757;MARCH-X;RNF190	M-007150-02				CV1	1.03	NC	-0.6	0.14	058A	3154	0.008	17		0.12	1.03	12058	058B	E10	3155	0.01	18		0.15	1.03	3154.5
121120	12022	G04	remaining genome	151011	SEPT10	septin 10	SEPT10;FLJ11619	M-017363-00				CV2	0.5	Hi	2.34	0.88	016A	1552	0.13	25		0.79	0.52	12022	016B	G04	1452	0.14	25		0.97	0.48	1502
130122	12058	C03	ubiquitin conjugation 3	441061	MARCH11	membrane-associated ring finger (C3HC4) 11	MARCH11;MARCH-XI	M-033939-01				CV1	1	NC	-0.79	0.09	058A	3099	0.008	20		0.12	1.01	12058	058B	C03	3016	0.004	23		0.06	0.98	3057.5
121127	12021	J17	drug targets/remaining genome	55752	SEPT11	septin 11	2011-09-01	M-020249-00				CV1	0.94	NC	0.44	0.4	030A	3017	0.04	25		0.44	1	12021	030B	J17	2677	0.03	25		0.35	0.88	2847
130121	12050	K07	remaining genome	124404	SEPT12	septin 12	SEPT12;FLJ25410	M-016227-01				CV1	0.99	NC	1.47	0.66	050A	3032	0.078	16		0.58	0.96	12050	050B	K07	3084	0.08	15		0.73	1.02	3058
130115	12048	B12	remaining genome	346288	SEPT14	septin 14	SEPT14;FLJ44060	M-032047-01				CV1	0.96	NC	-1.15	0	048A	2925	0	25		0	0.96	12048	048B	B12	2900	0	25		0	0.95	2912.5
130129	12026	B08	remaining genome	9403	SEP15	15 kDa selenoprotein	2015-09-01	M-007249-00				CV1	0.98	NC	-0.44	0.18	062A	3023	0.011	18		0.19	0.98	12026	062B	B08	3040	0.011	19		0.18	0.99	3031.5
121203	12027	E16	remaining genome	1	A1BG	alpha-1-B glycoprotein	A1BG;A1B;ABG;DKFZp686F0970;GAB;HYST2477	M-011191-01				CV1	0.87	NC	1.79	0.74	034A	2703	0.1	25		0.77	0.88	12027	034B	E16	2638	0.08	25		0.7	0.86	2670.5
121120	12022	K08	remaining genome	29974	A1CF	APOBEC1 complementation factor	A1CF;ACF;ACF64;ACF65;APOBEC1CF;ASP;MGC163391	M-013576-02				CV1	1	NC	-0.52	0.16	016A	3073	0.03	24		0.18	1.04	12022	016B	K08	2970	0.02	25		0.14	0.97	3021.5
121119	12012	E20	drug targets	2	A2M	alpha-2-macroglobulin	A2M;A2MD;CPAMD5;DKFZp779B086;FWP007;S863-7	M-005293-01				CV1	1.14	Hi	5.28	1.62	008A	3068	0.114	21		1.63	1.01	12012	008B	E20	3060	0.58	25		1.61	1.27	3064
130115	12045	K14	remaining genome	144568	A2ML1	alpha-2-macroglobulin-like 1	A2ML1;CPAMD9;DKFZp686C1729;DKFZp686D2011;DKFZp686G1812;DKFZp686L1821;DKFZp686O1010;FLJ16045;FLJ25179;FLJ39129;FLJ41597;FLJ41598;FLJ41607	M-015775-01				CV1	1.01	Hi	6.63	1.96	045A	3169	0.151	18		2.32	1.02	12045	045B	K14	3109	0.112	17		1.61	1	3139
121126	12011	J07	drug targets	127550	A3GALT2P	alpha 1,3-galactosyltransferase 2, pseudogene	A3GALT2P;A3GALT2;IGBS3S	M-021904-02				CV2	0.7	NC	-0.4	0.19	024A	2088	0.023	25		0.21	0.68	12011	024B	J07	2194	0.02	25		0.17	0.71	2141
121127	12021	G22	drug targets/remaining genome	53947	A4GALT	alpha 1,4-galactosyltransferase	A4GALT;A14GALT;A4GALT1;Gb3S;P(k);P1;PK	M-016315-01				CV1	0.94	NC	0.2	0.34	030A	3083	0.04	24		0.44	1.03	12021	030B	G22	2606	0.02	25		0.24	0.86	2844.5
121127	12013	K04	drug targets	51146	A4GNT	alpha-1,4-N-acetylglucosaminyltransferase	A4GNT;MGC149493;alpha4GnT	M-021057-00				CV2	0.65	NC	1.71	0.72	025A	1996	0.09	25		0.6	0.66	12013	025B	K04	1975	0.14	25		0.85	0.64	1985.5
121203	12023	B18	remaining genome	8086	AAAS	achalasia, adrenocortical insufficiency, alacrimia	AAAS;AAA;AAASb;ADRACALA;ADRACALIN;ALADIN;DKFZp586G1624	M-017636-01				CV1	1.02	NC	1.75	0.73	031A	3070	0.09	24		0.86	1.01	12023	031B	B18	3165	0.09	18		0.6	1.02	3117.5
121126	12011	G13	drug targets	65985	AACS	acetoacetyl-CoA synthetase	AACS;ACSF1;FLJ12389;FLJ41251;SUR-5	M-009458-01				CV1	0.82	Hi	15.16	4.11	024A	2340	0.457	25		4.12	0.76	12011	024B	G13	2750	0.47	25		4.09	0.89	2545
121126	12011	G10	drug targets	13	AADAC	arylacetamide deacetylase (esterase)	AADAC;CES5A1;DAC	M-009830-01				CV1	1.04	Hi	4.64	1.46	024A	3243	0.159	18		1.43	1.06	12011	024B	G10	3167	0.17	16		1.48	1.03	3205
130115	12044	H20	remaining genome	344752	AADACL2	arylacetamide deacetylase-like 2	AADACL2;MGC72001	M-032044-01				CV1	0.98	NC	-0.71	0.11	044A	3077	0.004	18		0.07	0.97	12044	044B	H20	3009	0.008	18		0.14	0.98	3043
130129	12053	P15	remaining genome	343066	AADACL4	arylacetamide deacetylase-like 4	AADACL4	M-021568-01				CV1	1	NC	0.32	0.37	065A	3126	0.032	22		0.46	1.02	12053	065B	P15	3039	0.016	23		0.28	0.98	3082.5
121127	12020	N03	drug targets	51166	AADAT	aminoadipate aminotransferase	AADAT;KAT2;KATII	M-013159-01				CV1	1	Hi	2.02	0.8	029A	3071	0.1	19		0.95	1.01	12020	029B	N03	3068	0.08	20		0.64	1	3069.5
121120	12041	E09	remaining genome	79719	AAGAB	alpha- and gamma-adaptin binding protein	AAGAB;DKFZp667D2317;DKFZp686G08119;FLJ11506;p34	M-015891-01				CV1	0.94	NC	-0.52	0.16	018A	2984	0.02	25		0.13	0.98	12041	018B	E09	2718	0.03	25		0.19	0.9	2851
121126	12001	D12	protein kinase	22848	AAK1	AP2 associated kinase 1	AAK1;DKFZp686F03202;DKFZp686K16132;FLJ23712;FLJ25931;FLJ31060;FLJ42882;FLJ45252;KIAA1048;MGC138170;MGC164568;MGC164570	M-005300-01				CV1	0.72	NC	-0.48	0.17	019A	2122	0.012	25		0.16	0.7	12001	019B	D12	2290	0.02	25		0.18	0.75	2206
130129	12043	O05	remaining genome	14	AAMP	angio-associated, migratory cell protein	AAMP	M-011192-01				CV1	0.98	NC	0.12	0.32	064A	3043	0.024	22		0.25	0.98	12043	064B	O05	3085	0.029	24		0.38	0.99	3064
121120	12014	A22	drug targets	15	AANAT	aralkylamine N-acetyltransferase	AANAT;DSPS;SNAT	M-010380-00				CV1	1	NC	-0.91	0.06	015A	3119	0.01	23		0.06	1.02	12014	015B	A22	2940	0.01	25		0.05	0.97	3029.5
121126	12011	H06	drug targets	16	AARS	alanyl-tRNA synthetase	AARS;CMT2N	M-011565-01				CV1	0.97	NC	0.79	0.49	024A	2883	0.051	25		0.46	0.94	12011	024B	H06	3081	0.06	22		0.52	1	2982
130121	12050	E08	remaining genome	57505	AARS2	alanyl-tRNA synthetase 2, mitochondrial (putative)	AARS2;AARSL;COXPD8;KIAA1270;MT-ALARS;MTALARS;bA444E17.1	M-025106-01				CV1	1	NC	1.31	0.62	050A	3075	0.079	16		0.59	0.97	12050	050B	E08	3144	0.07	17		0.64	1.04	3109.5
121119	12012	I03	drug targets	80755	AARSD1	alanyl-tRNA synthetase domain containing 1	AARSD1;MGC2744	M-014626-00				CV1	0.84	NC	-0.6	0.14	008A	2715	0	25		0	0.89	12012	008B	I03	1942	0.1	25		0.28	0.8	2328.5
121127	12013	P17	drug targets	132949	AASDH	aminoadipate-semialdehyde dehydrogenase	AASDH;ACSF4;LYS2;NRPS1098;NRPS998	M-018650-01				CV1	0.99	NC	0.36	0.38	025A	3001	0.08	20		0.53	0.99	12013	025B	P17	3050	0.04	19		0.24	0.99	3025.5
121126	12010	H10	drug targets	60496	AASDHPPT	aminoadipate-semialdehyde dehydrogenase-phosphopantetheinyl transferase	AASDHPPT;AASD-PPT;DKFZp566E2346;LYS2;LYS5	M-008477-00				CV1	1	Hi	5.28	1.62	023A	3038	0.23	21		1.59	0.99	12010	023B	H10	3103	0.23	24		1.64	1.02	3070.5
130129	12009	H08	drug targets	10157	AASS	aminoadipate-semialdehyde synthase	AASS;LKR/SDH;LKRSDH;LORSDH	M-009247-00				CV1	0.99	NC	0.12	0.32	060A	3116	0.02	16		0.23	0.99	12009	060B	H08	3089	0.037	17		0.4	0.99	3102.5
121119	12012	K20	drug targets	26574	AATF	apoptosis antagonizing transcription factor	AATF;CHE-1;CHE1;DED	M-004373-02				CV1	1.09	NC	0.75	0.48	008A	3137	0.035	22		0.5	1.03	12012	008B	K20	2799	0.17	25		0.47	1.16	2968
121120	12002	F09	protein kinase	9625	AATK	apoptosis-associated tyrosine kinase	AATK;AATYK;AATYK1;KIAA0641;LMR1;LMTK1;p35BP	M-005301-03				CV1	0.74	NC	-0.6	0.14	013A	2354	0.02	25		0.14	0.78	12002	013B	F09	2156	0.02	25		0.14	0.71	2255
121120	12014	P04	drug targets	18	ABAT	4-aminobutyrate aminotransferase	ABAT;FLJ17813;FLJ30272;GABA-AT;GABAT;NPD009	M-004060-01				CV1	0.94	NC	-0.56	0.15	015A	3041	0.03	25		0.19	0.99	12014	015B	P04	2742	0.02	25		0.11	0.9	2891.5
121119	12012	L03	drug targets	19	ABCA1	ATP-binding cassette, sub-family A (ABC1), member 1	ABCA1;ABC-1;ABC1;CERP;FLJ14958;HDLDT1;MGC164864;MGC165011;TGD	M-004128-03				CV1	0.84	NC	-0.16	0.25	008A	2494	0.008	25		0.11	0.82	12012	008B	L03	2043	0.14	25		0.39	0.85	2268.5
121127	12013	M10	drug targets	10349	ABCA10	ATP-binding cassette, sub-family A (ABC1), member 10	ABCA10;EST698739	M-008536-01				CV1	1	Hi	2.14	0.83	025A	3064	0.13	21		0.87	1.01	12013	025B	M10	3031	0.13	20		0.79	0.98	3047.5
121126	12011	L13	drug targets	26154	ABCA12	ATP-binding cassette, sub-family A (ABC1), member 12	ABCA12;DKFZp434G232;FLJ41584;ICR2B;LI2	M-008407-01				CV1	1	NC	-0.67	0.12	024A	3026	0.007	23		0.06	0.99	12011	024B	L13	3137	0.02	23		0.17	1.02	3081.5
121127	12021	E16	drug targets/remaining genome	154664	ABCA13	ATP-binding cassette, sub-family A (ABC1), member 13	ABCA13;DKFZp313D2411;FLJ16398;FLJ33876;FLJ33951	M-009032-01				CV1	1	NC	-0.48	0.17	030A	3018	0.02	24		0.22	1	12021	030B	E16	3025	0.01	25		0.12	1	3021.5
121127	12018	E12	drug targets	20	ABCA2	ATP-binding cassette, sub-family A (ABC1), member 2	ABCA2;ABC2;MGC129761	M-009699-00				CV1	0.8	NC	-0.71	0.11	028A	2563	0.01	25		0.08	0.83	12018	028B	E12	2431	0.02	25		0.13	0.78	2497
121127	12021	C19	drug targets/remaining genome	21	ABCA3	ATP-binding cassette, sub-family A (ABC1), member 3	ABCA3;ABC-C;ABC3;EST111653;LBM180;MGC166979;MGC72201;SMDP3	M-008795-01				CV1	0.9	Hi	3.57	1.19	030A	2876	0.13	25		1.44	0.96	12021	030B	C19	2566	0.08	25		0.94	0.85	2721
121127	12018	E18	drug targets	24	ABCA4	ATP-binding cassette, sub-family A (ABC1), member 4	ABCA4;ABC10;ABCR;ARMD2;CORD3;DKFZp781N1972;FFM;FLJ17534;RMP;RP19;STGD;STGD1	M-009533-02				CV1	1.02	NC	-0.12	0.26	028A	3175	0.05	17		0.38	1.03	12018	028B	E18	3124	0.02	20		0.13	1	3149.5
121127	12013	L05	drug targets	23461	ABCA5	ATP-binding cassette, sub-family A (ABC1), member 5	ABCA5;ABC13;DKFZp451F117;DKFZp779N2435;EST90625;FLJ16381	M-004345-00				CV1	1.02	NC	-0.91	0.06	025A	3118	0.01	25		0.07	1.03	12013	025B	L05	3109	0.01	23		0.06	1.01	3113.5
121127	12020	E17	drug targets	23460	ABCA6	ATP-binding cassette, sub-family A (ABC1), member 6	ABCA6;EST155051;FLJ43498	M-008535-00				CV1	1	NC	-0.44	0.18	029A	3029	0.02	23		0.19	0.99	12020	029B	E17	3105	0.02	22		0.16	1.01	3067
121127	12021	O07	drug targets/remaining genome	10347	ABCA7	ATP-binding cassette, sub-family A (ABC1), member 7	ABCA7;ABCA-SSN;ABCX;FLJ40025	M-009343-01				CV1	0.94	NC	-0.24	0.23	030A	3011	0.02	25		0.22	1	12021	030B	O07	2665	0.02	25		0.24	0.88	2838
121127	12013	M05	drug targets	10351	ABCA8	ATP-binding cassette, sub-family A (ABC1), member 8	ABCA8;KIAA0822;MGC163152	M-008347-00				CV1	0.73	NC	-0.36	0.2	025A	2423	0.04	25		0.27	0.8	12013	025B	M05	2036	0.02	25		0.12	0.66	2229.5
121127	12020	O21	drug targets	10350	ABCA9	ATP-binding cassette, sub-family A (ABC1), member 9	ABCA9;DKFZp686F2450;EST640918;MGC75415	M-008534-01				CV1	0.92	NC	-0.44	0.18	029A	2780	0.02	25		0.19	0.91	12020	029B	O21	2837	0.02	25		0.16	0.92	2808.5
121127	12020	N08	drug targets	5243	ABCB1	ATP-binding cassette, sub-family B (MDR/TAP), member 1	ABCB1;ABC20;CD243;CLCS;GP170;MDR1;MGC163296;P-GP;PGY1	M-003868-02				CV1	0.84	NC	-0.6	0.14	029A	2595	0.02	25		0.19	0.85	12020	029B	N08	2601	0.01	25		0.08	0.84	2598
121126	12011	F12	drug targets	23456	ABCB10	ATP-binding cassette, sub-family B (MDR/TAP), member 10	ABCB10;EST20237;M-ABC2;MTABC2	M-007300-00				CV1	0.98	NC	-0.87	0.07	024A	2982	0.006	25		0.05	0.97	12011	024B	F12	3037	0.01	23		0.09	0.99	3009.5
121127	12015	C08	drug targets	8647	ABCB11	ATP-binding cassette, sub-family B (MDR/TAP), member 11	ABCB11;ABC16;BRIC2;BSEP;PFIC-2;PFIC2;PGY4;SPGP	M-007301-00				CV1	0.84	NC	-0.2	0.24	026A	2838	0.03	25		0.3	0.91	12015	026B	C08	2354	0.02	25		0.19	0.78	2596
121119	12017	E20	drug targets	5244	ABCB4	ATP-binding cassette, sub-family B (MDR/TAP), member 4	ABCB4;ABC21;GBD1;MDR2;MDR2/3;MDR3;PFIC-3;PGY3	M-007302-01				CV1	1.01	NC	1.31	0.62	009A	3121	0.02	19		0.31	1.02	12017	009B	E20	2297	0.27	25		0.92	1	2709
130122	12007	K05	drug targets	340273	ABCB5	ATP-binding cassette, sub-family B (MDR/TAP), member 5	ABCB5;ABCB5alpha;ABCB5beta;EST422562	M-007303-01				CV1	0.97	NC	0.08	0.31	059A	3027	0.025	24		0.51	1	12007	059B	K05	2864	0.007	25		0.11	0.94	2945.5
130129	12009	G04	drug targets	10058	ABCB6	ATP-binding cassette, sub-family B (MDR/TAP), member 6	ABCB6;ABC;ABC14;FLJ22414;MTABC3;PRP;umat	M-007304-00				CV1	1	NC	-0.99	0.04	060A	3192	0.005	16		0.06	1.02	12009	060B	G04	3018	0.003	17		0.03	0.97	3105
130129	12019	H12	drug targets	22	ABCB7	ATP-binding cassette, sub-family B (MDR/TAP), member 7	ABCB7;ABC7;ASAT;Atm1p;EST140535	M-007305-00				CV1	1.01	NC	-0.56	0.15	061A	3101	0.016	17		0.2	1	12019	061B	H12	3153	0.007	17		0.09	1.02	3127
121127	12013	H10	drug targets	11194	ABCB8	ATP-binding cassette, sub-family B (MDR/TAP), member 8	ABCB8;EST328128;M-ABC1;MABC1	M-007306-01				CV1	1	NC	-0.12	0.26	025A	3038	0.04	23		0.27	1	12013	025B	H10	3051	0.04	23		0.24	0.99	3044.5
121127	12020	H20	drug targets	23457	ABCB9	ATP-binding cassette, sub-family B (MDR/TAP), member 9	ABCB9;EST122234;KIAA1520;TAPL	M-007307-00				CV1	1.02	NC	-0.6	0.14	029A	3126	0.02	25		0.19	1.02	12020	029B	H20	3099	0.01	25		0.08	1.01	3112.5
121127	12016	G09	drug targets	4363	ABCC1	ATP-binding cassette, sub-family C (CFTR/MRP), member 1	ABCC1;ABC29;ABCC;DKFZp686N04233;DKFZp781G125;GS-X;MRP;MRP1	M-007308-01				CV1	0.92	NC	0.2	0.34	027A	2584	0.03	25		0.21	0.84	12016	027B	G09	3079	0.06	23		0.46	0.99	2831.5
121120	12014	P06	drug targets	89845	ABCC10	ATP-binding cassette, sub-family C (CFTR/MRP), member 10	ABCC10;EST182763;MRP7;SIMRP7	M-007309-00				CV1	0.74	NC	0.16	0.33	015A	2190	0.06	25		0.39	0.71	12014	015B	P06	2306	0.05	25		0.27	0.76	2248
121127	12015	C09	drug targets	85320	ABCC11	ATP-binding cassette, sub-family C (CFTR/MRP), member 11	ABCC11;EWWD;MRP8;WW	M-004344-02				CV1	0.99	Hi	2.14	0.83	026A	3020	0.09	21		0.9	0.97	12015	026B	C09	3056	0.08	23		0.76	1.01	3038
121127	12018	B17	drug targets	94160	ABCC12	ATP-binding cassette, sub-family C (CFTR/MRP), member 12	ABCC12;MGC27071;MRP9	M-007310-02				CV1	1.01	NC	-0.99	0.04	028A	3100	0.01	19		0.08	1.01	12018	028B	B17	3168	0	20		0	1.01	3134
121127	12016	J21	drug targets	1244	ABCC2	ATP-binding cassette, sub-family C (CFTR/MRP), member 2	ABCC2;ABC30;CMOAT;DJS;KIAA1010;MRP2;cMRP	M-004225-01				CV1	0.98	NC	1.03	0.55	027A	3016	0.08	23		0.57	0.98	12016	027B	J21	3008	0.07	21		0.54	0.97	3012
130122	12007	O11	drug targets	8714	ABCC3	ATP-binding cassette, sub-family C (CFTR/MRP), member 3	ABCC3;ABC31;DKFZp686E22157;EST90757;MLP2;MOAT-D;MRP3;cMOAT2	M-007312-00				CV1	0.8	NC	0.67	0.46	059A	2668	0.025	25		0.51	0.88	12007	059B	O11	2211	0.026	25		0.41	0.72	2439.5
121119	12012	I05	drug targets	10257	ABCC4	ATP-binding cassette, sub-family C (CFTR/MRP), member 4	ABCC4;EST170205;MOAT-B;MOATB;MRP4	M-007313-01				CV1	0.76	NC	1.23	0.6	008A	2353	0.032	25		0.46	0.77	12012	008B	I05	1789	0.27	25		0.75	0.74	2071
121126	12010	O16	drug targets	10057	ABCC5	ATP-binding cassette, sub-family C (CFTR/MRP), member 5	ABCC5;ABC33;DKFZp686C1782;EST277145;MOAT-C;MOATC;MRP5;SMRP;pABC11	M-007314-02				CV1	1.02	NC	-0.87	0.07	023A	3143	0.01	20		0.07	1.03	12010	023B	O16	3058	0.01	22		0.07	1	3100.5
130129	12019	L15	drug targets	368	ABCC6	ATP-binding cassette, sub-family C (CFTR/MRP), member 6	ABCC6;ABC34;ARA;EST349056;MLP1;MOATE;MRP6;PXE;PXE1;URG7	M-007315-01				CV1	1.02	Hi	3.09	1.07	061A	3077	0.113	15		1.41	0.99	12019	061B	L15	3204	0.06	15		0.74	1.04	3140.5
121126	12005	J19	ion channel/phosphatase	6833	ABCC8	ATP-binding cassette, sub-family C (CFTR/MRP), member 8	ABCC8;ABC36;HHF1;HI;HRINS;MRP8;PHHI;SUR;SUR1;SUR1delta2;TNDM2	M-006622-02				CV1	1	NC	-0.44	0.18	020A	3084	0.02	20		0.18	1	12005	020B	J19	3081	0.017	23		0.19	1.01	3082.5
121126	12006	O12	drug targets/ion channel	10060	ABCC9	ATP-binding cassette, sub-family C (CFTR/MRP), member 9	ABCC9;ABC37;ATFB12;CMD1O;FLJ36852;SUR2	M-007316-01				CV1	0.96	NC	-1.11	0.01	021A	2942	0	25		0	0.98	12006	021B	O12	2922	0.002	25		0.02	0.95	2932
121126	12008	L19	drug targets	215	ABCD1	ATP-binding cassette, sub-family D (ALD), member 1	ABCD1;ABC42;ALD;ALDP;AMN	M-009605-01				CV2	0.66	NC	0.6	0.44	022A	1980	0.051	25		0.49	0.65	12008	022B	L19	2021	0.04	25		0.4	0.67	2000.5
121127	12016	H06	drug targets	225	ABCD2	ATP-binding cassette, sub-family D (ALD), member 2	ABCD2;ABC39;ALDL1;ALDR;ALDRP;hALDR	M-008941-00				CV1	0.98	NC	1.47	0.66	027A	3021	0.1	22		0.71	0.98	12016	027B	H06	3013	0.08	21		0.62	0.97	3017
121119	12012	H06	drug targets	5825	ABCD3	ATP-binding cassette, sub-family D (ALD), member 3	ABCD3;ABC43;PMP70;PXMP1;ZWS2	M-009909-01				CV1	0.88	NC	-0.12	0.26	008A	2770	0.008	25		0.11	0.91	12012	008B	H06	2039	0.15	25		0.42	0.84	2404.5
130122	12007	F16	drug targets	5826	ABCD4	ATP-binding cassette, sub-family D (ALD), member 4	ABCD4;ABC41;EST352188;P70R;P79R;PMP69;PXMP1L	M-009940-01				CV1	1.02	NC	-0.6	0.14	059A	3058	0.007	24		0.14	1.01	12007	059B	F16	3099	0.009	22		0.14	1.02	3078.5
121127	12018	O16	drug targets	6059	ABCE1	ATP-binding cassette, sub-family E (OABP), member 1	ABCE1;ABC38;OABP;RLI;RNASEL1;RNASELI;RNS4I	M-008702-01				CV1	0.78	NC	0.44	0.4	028A	2608	0.07	25		0.54	0.85	12018	028B	O16	2220	0.04	25		0.27	0.71	2414
130122	12007	H17	drug targets	23	ABCF1	ATP-binding cassette, sub-family F (GCN20), member 1	ABCF1;ABC27;ABC50	M-008263-01				CV1	1.03	NC	0.12	0.32	059A	3107	0.019	23		0.38	1.03	12007	059B	H17	3142	0.017	19		0.27	1.03	3124.5
121127	12020	D20	drug targets	10061	ABCF2	ATP-binding cassette, sub-family F (GCN20), member 2	ABCF2;ABC28;DKFZp586K1823;EST133090;HUSSY18;M-ABC1	M-009286-00				CV1	1.02	NC	-0.6	0.14	029A	3108	0.02	22		0.19	1.02	12020	029B	D20	3104	0.01	21		0.08	1.01	3106
121127	12015	J03	drug targets	55324	ABCF3	ATP-binding cassette, sub-family F (GCN20), member 3	ABCF3;EST201864;FLJ11198	M-008641-01				CV1	0.91	NC	-0.2	0.24	026A	2989	0.02	25		0.2	0.96	12015	026B	J03	2608	0.03	25		0.29	0.86	2798.5
121120	12014	O10	drug targets	9619	ABCG1	ATP-binding cassette, sub-family G (WHITE), member 1	ABCG1;ABC8;MGC34313;WHITE1	M-008615-01				CV1	1	NC	0.44	0.4	015A	3006	0.08	19		0.52	0.98	12014	015B	O10	3106	0.05	21		0.27	1.02	3056
121126	12008	M07	drug targets	9429	ABCG2	ATP-binding cassette, sub-family G (WHITE), member 2	ABCG2;ABC15;ABCP;BCRP;BCRP1;BMDP;CD338;CDw338;EST157481;MGC102821;MRX;MXR;MXR1	M-009924-01				CV1	1.02	NC	-0.75	0.1	022A	3076	0.01	21		0.1	1.01	12008	022B	M07	3067	0.01	22		0.1	1.02	3071.5
121127	12021	G12	drug targets/remaining genome	64137	ABCG4	ATP-binding cassette, sub-family G (WHITE), member 4	ABCG4;WHITE2	M-008919-00				CV1	0.8	NC	-0.67	0.12	030A	2331	0.01	25		0.11	0.78	12021	030B	G12	2449	0.01	25		0.12	0.81	2390
130129	12019	K21	drug targets	64240	ABCG5	ATP-binding cassette, sub-family G (WHITE), member 5	ABCG5;STSL	M-008284-00				CV1	0.98	NC	1.27	0.61	061A	3054	0.049	22		0.61	0.98	12019	061B	K21	3044	0.05	21		0.61	0.99	3049
121127	12020	N09	drug targets	64241	ABCG8	ATP-binding cassette, sub-family G (WHITE), member 8	ABCG8;GBD4;MGC142217;STSL	M-008397-02				CV1	0.89	NC	1.07	0.56	029A	2707	0.05	25		0.48	0.89	12020	029B	N09	2757	0.08	25		0.64	0.89	2732
130129	12009	B03	drug targets	84696	ABHD1	abhydrolase domain containing 1	ABHD1;FLJ36128;LABH1	M-013589-00				CV1	1	NC	0	0.29	060A	3150	0.021	14		0.24	1	12009	060B	B03	3116	0.032	16		0.34	1	3133
130121	12054	N05	remaining genome	55347	ABHD10	abhydrolase domain containing 10	ABHD10;FLJ11342	M-020469-00				CV1	1	NC	-0.44	0.18	054A	3069	0.02	17		0.16	0.98	12054	054B	N05	3099	0.024	18		0.19	1.01	3084
121127	12018	O10	drug targets	83451	ABHD11	abhydrolase domain containing 11	ABHD11;WBSCR21	M-009682-01				CV1	0.98	Hi	2.42	0.9	028A	3010	0.14	20		1.08	0.98	12018	028B	O10	3088	0.11	22		0.73	0.99	3049
130121	12050	H18	remaining genome	26090	ABHD12	abhydrolase domain containing 12	ABHD12;ABHD12A;BEM46L2;C20orf22;DKFZp434P106;PHARC;dJ965G21.2	M-005850-01				CV1	1.03	Hi	2.42	0.9	050A	3177	0.117	18		0.88	1.01	12050	050B	H18	3179	0.1	18		0.91	1.05	3178
121119	12012	J09	drug targets	145447	ABHD12B	abhydrolase domain containing 12B	ABHD12B;BEM46L3;C14orf29;MGC129926;MGC129927;c14_5314	M-019149-00				CV1	0.77	NC	1.23	0.6	008A	2277	0.039	25		0.56	0.75	12012	008B	J09	1903	0.23	25		0.64	0.79	2090
121126	12011	J12	drug targets	84945	ABHD13	abhydrolase domain containing 13	ABHD13;BEM46L1;C13orf6;FLJ14906;MGC27058;RP11-153I24.2;bA153I24.2	M-005874-00				CV2	0.64	NC	-0.2	0.24	024A	1874	0.015	25		0.14	0.61	12011	024B	J12	2022	0.04	25		0.35	0.66	1948
121127	12016	H10	drug targets	25864	ABHD14A	abhydrolase domain containing 14A	ABHD14A;DKFZp564O243;DORZ1;FLJ60317;FLJ60467	M-021274-00				CV1	1.02	Hi	2.38	0.89	027A	3158	0.12	20		0.86	1.03	12016	027B	H10	3089	0.12	21		0.92	1	3123.5
121119	12017	H15	drug targets	84836	ABHD14B	abhydrolase domain containing 14B	ABHD14B;CIB;MGC15429	M-009831-00				CV1	1	NC	-0.52	0.16	009A	3148	0.003	22		0.05	1.03	12017	009B	H15	2193	0.08	25		0.27	0.96	2670.5
121203	12029	L10	remaining genome	116236	ABHD15	abhydrolase domain containing 15	ABHD15	M-023290-00				CV2	0.68	NC	0.32	0.37	036A	2224	0.07	25		0.44	0.72	12029	036B	L10	1932	0.05	25		0.3	0.63	2078
121119	12025	O19	remaining genome	7920	ABHD16A	abhydrolase domain containing 16A	ABHD16A;BAT5;D6S82E;NG26;PP199	M-013106-02				CV1	1.03	Hi	2.58	0.94	010A	3122	0.027	25		0.31	1.06	12025	010B	O19	3041	0.13	25		1.58	1	3081.5
130114	12033	L13	remaining genome	140701	ABHD16B	abhydrolase domain containing 16B	ABHD16B;C20orf135;MGC42974;dJ591C20.1	M-015242-01				CV1	1	NC	-1.15	0	037A	3125	0	21		0	1.01	12033	037B	L13	3033	0	22		0	0.99	3079
121126	12010	F12	drug targets	11057	ABHD2	abhydrolase domain containing 2	ABHD2;HS1-2;LABH2;MGC111112;MGC26249;PHPS1-2	M-008331-02				CV1	0.94	NC	0.12	0.32	023A	2840	0.05	25		0.34	0.93	12010	023B	F12	2929	0.04	25		0.29	0.96	2884.5
121120	12014	C18	drug targets	171586	ABHD3	abhydrolase domain containing 3	ABHD3;LABH3;MGC11259	M-008587-00				CV1	0.94	NC	-0.28	0.22	015A	3121	0.05	22		0.32	1.02	12014	015B	C18	2588	0.02	25		0.11	0.85	2854.5
121119	12017	I11	drug targets	63874	ABHD4	abhydrolase domain containing 4	ABHD4;ABH4;FLJ12816	M-009567-01				CV1	1.06	NC	-0.16	0.25	009A	3194	0.004	22		0.06	1.04	12017	009B	I11	2491	0.13	25		0.44	1.09	2842.5
130122	12055	L14	protease	51099	ABHD5	abhydrolase domain containing 5	ABHD5;CDS;CGI58;IECN2;MGC8731;NCIE2	M-009257-01				CV1	1.02	Hi	2.18	0.84	055A	3126	0.06	22		0.83	1.02	12055	055B	L14	3124	0.06	22		0.86	1.01	3125
121127	12021	E19	drug targets/remaining genome	57406	ABHD6	abhydrolase domain containing 6	ABHD6	M-008683-00				CV1	1	NC	-1.15	0	030A	3056	0	23		0	1.02	12021	030B	E19	3007	0	21		0	0.99	3031.5
121127	12015	I05	drug targets	79575	ABHD8	abhydrolase domain containing 8	ABHD8;FLJ11743;MGC14280;MGC2512	M-008028-01				CV1	0.8	NC	-0.36	0.2	026A	2562	0.02	25		0.2	0.82	12015	026B	I05	2361	0.02	25		0.19	0.78	2461.5
130114	12035	K15	remaining genome	10006	ABI1	abl-interactor 1	ABI1;ABI-1;ABLBP4;E3B1;NAP1BP;SSH3BP;SSH3BP1	M-007290-02				CV1	1.02	NC	-1.15	0	039A	3166	0	19		0	1.03	12035	039B	K15	3125	0	19		0	1.01	3145.5
121119	12025	G21	remaining genome	10152	ABI2	abl-interactor 2	ABI2;ABI-2;ABI2B;AIP-1;AblBP3;SSH3BP2;argBPIA;argBPIB	M-010561-01				CV1	1.04	NC	0	0.29	010A	3104	0.007	24		0.08	1.05	12025	010B	G21	3085	0.041	25		0.5	1.02	3094.5
121203	12028	C20	remaining genome	51225	ABI3	ABI family, member 3	ABI3;NESH;SSH3BP3	M-013175-00				CV1	1.03	NC	-0.52	0.16	035A	3133	0.03	18		0.19	1.02	12028	035B	C20	3144	0.02	20		0.12	1.04	3138.5
130114	12037	J09	remaining genome	25890	ABI3BP	ABI family, member 3 (NESH) binding protein	ABI3BP;FLJ41743;FLJ41754;NESHBP;TARSH	M-019470-01				CV1	1.01	NC	1.43	0.65	041A	3102	0.06	17		0.71	1.02	12037	041B	J09	3079	0.05	19		0.59	1	3090.5
121126	12001	N19	protein kinase	25	ABL1	c-abl oncogene 1, non-receptor tyrosine kinase	ABL1;ABL;JTK7;bcr/abl;c-ABL;p150;v-abl	M-003100-02				CV1	1.01	NC	0.56	0.43	019A	3059	0.045	20		0.59	1.01	12001	019B	N19	3099	0.03	22		0.27	1.01	3079
121126	12001	E09	protein kinase	27	ABL2	v-abl Abelson murine leukemia viral oncogene homolog 2	ABL2;ABLL;ARG;FLJ22224;FLJ31718;FLJ41441	M-003101-02				CV1	0.74	NC	-0.75	0.1	019A	2163	0.008	25		0.1	0.72	12001	019B	E09	2302	0.01	25		0.09	0.75	2232.5
130114	12034	H18	remaining genome	3983	ABLIM1	actin binding LIM protein 1	ABLIM1;ABLIM;DKFZp781D0148;FLJ14564;KIAA0059;LIMAB1;LIMATIN;MGC1224;abLIM-1	M-011320-01				CV1	0.94	NC	0.6	0.44	038A	3053	0.04	24		0.57	0.99	12034	038B	H18	2791	0.02	25		0.31	0.9	2922
130129	12026	A04	remaining genome	84448	ABLIM2	actin binding LIM protein family, member 2	ABLIM2;DKFZp761F129;FLJ26534;FLJ39684;KIAA1808;MGC141918	M-014892-01				CV1	0.98	NC	-0.32	0.21	062A	3018	0.011	22		0.19	0.97	12026	062B	A04	3063	0.014	20		0.23	1	3040.5
130114	12036	G18	remaining genome	22885	ABLIM3	actin binding LIM protein family, member 3	ABLIM3	M-020382-01				CV1	0.91	NC	-0.24	0.23	040A	3037	0.03	25		0.35	0.98	12036	040B	G18	2586	0.01	25		0.11	0.84	2811.5
121120	12014	L15	drug targets	28	ABO	ABO blood group (transferase A, alpha 1-3-N-acetylgalactosaminyltransferase; transferase B, alpha 1-3-galactosyltransferase)	ABO;A3GALNT;A3GALT1;GTB;NAGAT	M-012565-01				CV1	1	NC	-0.44	0.18	015A	3041	0.04	25		0.26	0.99	12014	015B	L15	3047	0.02	22		0.11	1	3044
121126	12006	E06	drug targets/ion channel	26	ABP1	amiloride binding protein 1 (amine oxidase (copper-containing))	ABP1;ABP;AOC1;DAO;DAO1;KAO	M-009218-02				CV1	0.86	NC	-1.07	0.02	021A	2302	0	25		0	0.76	12006	021B	E06	2949	0.003	25		0.04	0.96	2625.5
130122	12030	F09	remaining genome	29	ABR	active BCR-related gene	ABR;FLJ45954;MDB	M-008611-00				CV1	0.98	Hi	5.24	1.61	060A	3066	0.136	20		1.14	0.99	12030	060B	F09	3022	0.202	20		2.08	0.97	3044
121119	12012	K06	drug targets	137735	ABRA	actin-binding Rho activating protein	ABRA;STARS	M-018709-01				CV1	0.72	NC	-0.28	0.22	008A	2309	0	25		0	0.76	12012	008B	K06	1653	0.16	25		0.44	0.68	1981
121126	12008	E14	drug targets	29777	ABT1	activator of basal transcription 1	ABT1;hABT1	M-013683-00				CV1	0.94	NC	-0.71	0.11	022A	2785	0.011	25		0.11	0.92	12008	022B	E14	2868	0.01	25		0.1	0.96	2826.5
130129	12019	A12	drug targets	80325	ABTB1	ankyrin repeat and BTB (POZ) domain containing 1	ABTB1;BPOZ;BTB3;EF1ABP;MGC20585	M-013586-01			ONE REP	CV1	0.97	NC	0.6	0.44	061A	3028	0.035	13		0.44	0.97	12019	061B	A12				EXCLUDED			3028
121203	12029	K04	remaining genome	25841	ABTB2	ankyrin repeat and BTB (POZ) domain containing 2	ABTB2;DKFZp586C1619	M-016671-00				CV1	1	NC	-0.2	0.24	036A	3068	0.03	25		0.19	0.99	12029	036B	K04	3062	0.05	24		0.3	1	3065
121119	12012	J17	drug targets	30	ACAA1	acetyl-CoA acyltransferase 1	ACAA1;ACAA;PTHIO;THIO	M-009329-01				CV2	0.64	NC	-0.04	0.28	008A	2895	0.013	25		0.19	0.95	12012	008B	J17	807	0.13	13		0.36	0.33	1851
121127	12016	D22	drug targets	10449	ACAA2	acetyl-CoA acyltransferase 2	ACAA2;DSAEC;FLJ35992;FLJ95265	M-008773-00				CV1	1	NC	0.63	0.45	027A	3022	0.05	19		0.36	0.98	12016	027B	D22	3140	0.07	25		0.54	1.01	3081
130122	12007	B15	drug targets	31	ACACA	acetyl-CoA carboxylase alpha	ACACA;ACAC;ACACAD;ACC;ACC1;ACCA	M-004551-02				CV1	1	NC	-0.36	0.2	059A	2924	0.006	25		0.12	0.97	12007	059B	B15	3151	0.017	24		0.27	1.03	3037.5
121126	12008	C03	drug targets	32	ACACB	acetyl-CoA carboxylase beta	ACACB;ACC2;ACCB;HACC275	M-004759-02				CV1	0.82	NC	-0.67	0.12	022A	2681	0.015	25		0.14	0.88	12008	022B	C03	2294	0.01	25		0.1	0.76	2487.5
121126	12008	G10	drug targets	80724	ACAD10	acyl-CoA dehydrogenase family, member 10	ACAD10;MGC5601	M-007684-01				CV1	1	NC	0.2	0.34	022A	3016	0.028	25		0.27	0.99	12008	022B	G10	3010	0.04	25		0.4	1	3013
121119	12012	C11	drug targets	84129	ACAD11	acyl-CoA dehydrogenase family, member 11	ACAD11;ACAD-11;FLJ12592;MGC150619	M-008129-01				CV1	1	NC	-0.48	0.17	008A	3029	0.006	23		0.09	1	12012	008B	C11	2432	0.09	25		0.25	1.01	2730.5
121127	12016	N09	drug targets	27034	ACAD8	acyl-CoA dehydrogenase family, member 8	ACAD8;ACAD-8;ARC42;FLJ22590	M-008501-01				CV1	0.94	NC	0.28	0.36	027A	2901	0.09	25		0.64	0.94	12016	027B	N09	2930	0.01	25		0.08	0.94	2915.5
121126	12010	E14	drug targets	28976	ACAD9	acyl-CoA dehydrogenase family, member 9	ACAD9;FLJ23533;MGC14452;NPD002	M-009002-00				CV1	0.9	NC	-0.87	0.07	023A	2900	0.02	25		0.14	0.95	12010	023B	E14	2606	0	25		0	0.85	2753
121126	12011	I12	drug targets	33	ACADL	acyl-CoA dehydrogenase, long chain	ACADL;ACAD4;FLJ94052;LCAD	M-009851-00				CV2	0.59	NC	1.03	0.55	024A	1874	0.065	25		0.59	0.61	12011	024B	I12	1758	0.06	25		0.52	0.57	1816
121127	12018	K14	drug targets	34	ACADM	acyl-CoA dehydrogenase, C-4 to C-12 straight chain	ACADM;ACAD1;FLJ18227;FLJ93013;FLJ99884;MCAD;MCADH	M-008111-00				CV1	0.9	Hi	2.98	1.04	028A	3087	0.13	25		1	1.01	12018	028B	K14	2465	0.16	25		1.07	0.79	2776
121126	12008	P18	drug targets	35	ACADS	acyl-CoA dehydrogenase, C-2 to C-3 short chain	ACADS;ACAD3;SCAD	M-010041-02				CV1	0.88	NC	0.12	0.32	022A	2695	0.035	25		0.33	0.89	12008	022B	P18	2650	0.03	25		0.3	0.88	2672.5
121127	12015	O20	drug targets	36	ACADSB	acyl-CoA dehydrogenase, short/branched chain	ACADSB;2-MEBCAD;ACAD7;SBCAD	M-003855-02				CV1	0.96	NC	1.79	0.74	026A	2844	0.09	25		0.9	0.91	12015	026B	O20	3070	0.06	25		0.57	1.01	2957
121126	12008	J16	drug targets	37	ACADVL	acyl-CoA dehydrogenase, very long chain	ACADVL;ACAD6;LCACD;VLCAD	M-009392-02				CV1	0.86	NC	-0.99	0.04	022A	2688	0.007	25		0.07	0.88	12008	022B	J16	2488	0	25		0	0.83	2588
130129	12053	O11	remaining genome	176	ACAN	aggrecan	ACAN;AGC1;AGCAN;CSPG1;CSPGCP;MSK16;SEDK	M-011203-02				CV1	1	NC	-0.16	0.25	065A	3121	0.017	19		0.24	1.02	12053	065B	O11	3077	0.015	22		0.26	0.99	3099
130114	12037	N09	remaining genome	9744	ACAP1	ArfGAP with coiled-coil, ankyrin repeat and PH domains 1	ACAP1;CENTB1;KIAA0050	M-021188-00				CV1	1.02	NC	0.48	0.41	041A	3166	0.04	19		0.47	1.04	12037	041B	N09	3030	0.03	20		0.35	0.99	3098
130114	12036	D08	remaining genome	23527	ACAP2	ArfGAP with coiled-coil, ankyrin repeat and PH domains 2	ACAP2;CENTB2;CNT-B2;KIAA0041	M-012811-00				CV1	1.02	NC	1.55	0.68	040A	3075	0.07	17		0.82	1	12036	040B	D08	3213	0.05	19		0.53	1.05	3144
130129	12043	M18	remaining genome	116983	ACAP3	ArfGAP with coiled-coil, ankyrin repeat and PH domains 3	ACAP3;CENTB5;KIAA1716	M-014644-01				CV1	1	NC	-1.07	0.02	064A	3108	0.001	18		0.01	1	12043	064B	M18	3087	0.003	18		0.04	0.99	3097.5
121127	12015	C04	drug targets	38	ACAT1	acetyl-CoA acetyltransferase 1	ACAT1;ACAT;MAT;T2;THIL	M-009408-00				CV1	0.86	NC	0.04	0.3	026A	2595	0.04	25		0.4	0.83	12015	026B	C04	2676	0.02	25		0.19	0.88	2635.5
121119	12017	G12	drug targets	39	ACAT2	acetyl-CoA acetyltransferase 2	ACAT2	M-010001-01				CV1	0.86	NC	-0.67	0.12	009A	2453	0.003	25		0.05	0.8	12017	009B	G12	2132	0.06	25		0.2	0.93	2292.5
130114	12034	M09	remaining genome	64746	ACBD3	acyl-CoA binding domain containing 3	ACBD3;GCP60;GOCAP1;GOLPH1;PAP7	M-010799-00				CV2	0.63	Hi	2.66	0.96	038A	2098	0.09	25		1.29	0.68	12034	038B	M09	1803	0.04	25		0.62	0.58	1950.5
130129	12043	F03	remaining genome	79777	ACBD4	acyl-CoA binding domain containing 4	ACBD4;FLJ13322;FLJ90623	M-014424-00				CV1	1	NC	-0.32	0.21	064A	3152	0.016	16		0.17	1.01	12043	064B	F03	3101	0.019	16		0.25	1	3126.5
121119	12038	C03	remaining genome	91452	ACBD5	acyl-CoA binding domain containing 5	ACBD5;DKFZp434A2417;KIAA1996	M-016183-01				CV1	0.89	Hi	2.1	0.82	012A	2682	0.053	25		0.79	0.9	12038	012B	C03	2637	0.059	25		0.84	0.88	2659.5
121203	12028	E11	remaining genome	84320	ACBD6	acyl-CoA binding domain containing 6	ACBD6;MGC2404	M-008231-00				CV1	1	NC	1.63	0.7	035A	3033	0.15	19		0.94	0.99	12028	035B	E11	3031	0.08	20		0.47	1	3032
130114	12037	P14	remaining genome	414149	ACBD7	acyl-CoA binding domain containing 7	ACBD7;FLJ38219;FLJ52263;MGC33893;bA455B2.2	M-035127-00				CV1	1.04	NC	0.71	0.47	041A	3164	0.04	20		0.47	1.04	12037	041B	P14	3147	0.04	19		0.47	1.03	3155.5
121126	12006	I07	drug targets/ion channel	40	ACCN1	amiloride-sensitive cation channel 1, neuronal	ACCN1;ACCN;ASIC2;ASIC2a;BNC1;BNaC1;MDEG;hBNaC1	M-006105-01				CV2	0.58	NC	-0.75	0.1	021A	2028	0.01	25		0.12	0.67	12006	021B	I07	1504	0.007	25		0.08	0.49	1766
121126	12006	K19	drug targets/ion channel	41	ACCN2	amiloride-sensitive cation channel 2, neuronal	ACCN2;ASIC;ASIC1;ASIC1A;BNaC2;hBNaC2	M-006106-01				CV1	0.98	NC	-0.91	0.06	021A	2921	0.01	25		0.12	0.97	12006	021B	K19	3066	0.001	25		0.01	1	2993.5
121126	12006	O16	drug targets/ion channel	9311	ACCN3	amiloride-sensitive cation channel 3	ACCN3;ASIC3;DRASIC;SLNAC1;TNaC1	M-006107-00				CV1	0.97	NC	-0.12	0.26	021A	2935	0.02	24		0.25	0.97	12006	021B	O16	2979	0.022	25		0.27	0.97	2957
121126	12005	F09	ion channel/phosphatase	55515	ACCN4	amiloride-sensitive cation channel 4, pituitary	ACCN4;ASIC4;BNAC4;MGC17248;MGC24860	M-006108-00				CV1	0.75	NC	-0.91	0.06	020A	2513	0.01	25		0.09	0.82	12005	020B	F09	2108	0.003	25		0.03	0.69	2310.5
121126	12006	A09	drug targets/ion channel	51802	ACCN5	amiloride-sensitive cation channel 5, intestinal	ACCN5;HINAC;INAC	M-009278-01				CV1	0.86	NC	1.23	0.6	021A	2955	0.06	25		0.75	0.98	12006	021B	A09	2315	0.037	25		0.45	0.75	2635
121203	12027	P09	remaining genome	84680	ACCS	1-aminocyclopropane-1-carboxylate synthase homolog (Arabidopsis)(non-functional)	ACCS;ACS;PHACS	M-009753-01				CV1	0.9	NC	-0.36	0.2	034A	2838	0.03	25		0.23	0.92	12027	034B	P09	2679	0.02	25		0.17	0.87	2758.5
121203	12024	P15	remaining genome	390110	ACCSL	1-aminocyclopropane-1-carboxylate synthase homolog (Arabidopsis)(non-functional)-like	ACCSL	M-030032-01				CV1	1	NC	1.03	0.55	032A	3118	0.1	18		0.59	1	12024	032B	P15	3161	0.08	18		0.52	1	3139.5
130121	12050	M15	remaining genome	65057	ACD	adrenocortical dysplasia homolog (mouse)	ACD;PIP1;PTOP;TINT1;TPP1	M-014237-02				CV1	0.99	NC	-0.52	0.16	050A	3056	0.017	17		0.13	0.97	12050	050B	M15	3067	0.02	19		0.18	1.01	3061.5
130122	12055	A15	protease	1636	ACE	angiotensin I converting enzyme (peptidyl-dipeptidase A) 1	ACE;ACE1;CD143;DCP;DCP1;MGC26566;MVCD3	M-005754-00				CV1	1	NC	-0.44	0.18	055A	3113	0.017	22		0.23	1.02	12055	055B	A15	3041	0.01	19		0.14	0.99	3077
130122	12055	B13	protease	59272	ACE2	angiotensin I converting enzyme (peptidyl-dipeptidase A) 2	ACE2;ACEH;DKFZp434A014	M-005755-00				CV1	1	NC	-0.48	0.17	055A	3013	0.025	24		0.34	0.99	12055	055B	B13	3078	0	24		0	1	3045.5
121126	12011	P10	drug targets	125981	ACER1	alkaline ceramidase 1	ACER1;ALKCDase1;ASAH3;MGC138327;MGC138329	M-010298-00				CV2	0.56	NC	0.04	0.3	024A	1751	0.01	25		0.09	0.57	12011	024B	P10	1721	0.06	25		0.52	0.56	1736
121120	12022	P03	remaining genome	340485	ACER2	alkaline ceramidase 2	ACER2;ALKCDase2;ASAH3L;FLJ41587	M-026152-01				CV2	0.6	NC	-0.12	0.26	016A	2051	0.03	25		0.18	0.69	12022	016B	P03	1563	0.05	16		0.34	0.51	1807
130122	12007	D08	drug targets	55331	ACER3	alkaline ceramidase 3	ACER3;APHC;FLJ11238;PHCA	M-009430-01				CV1	1.02	NC	1.35	0.63	059A	3099	0.025	24		0.51	1.02	12007	059B	D08	3100	0.047	20		0.75	1.02	3099.5
121126	12011	D07	drug targets	43	ACHE	acetylcholinesterase	ACHE;ACEE;ARACHE;N-ACHE;YT	M-009482-01				CV1	0.97	NC	-0.2	0.24	024A	2842	0.033	25		0.3	0.93	12011	024B	D07	3127	0.02	22		0.17	1.01	2984.5
121127	12020	K03	drug targets	22985	ACIN1	apoptotic chromatin condensation inducer 1	ACIN1;ACINUS;ACN;DKFZp667N107;KIAA0670;fSAP152	M-014157-01	completely retired	D-014157-01;D-014157-02;D-014157-03;D-014157-04		CV2	0.66	NC	-1.15	0	029A	1915	0	25		0	0.63	12020	029B	K03	2157	0	25		0	0.7	2036
121127	12013	P07	drug targets	47	ACLY	ATP citrate lyase	ACLY;ACL;ATPCL;CLATP	M-004915-00				CV1	1.04	NC	0.83	0.5	025A	3180	0.08	25		0.53	1.05	12013	025B	P07	3163	0.08	24		0.48	1.03	3171.5
130122	12007	D06	drug targets	130013	ACMSD	aminocarboxymuconate semialdehyde decarboxylase	ACMSD	M-008523-01				CV1	0.92	NC	-0.75	0.1	059A	2517	0	25		0	0.83	12007	059B	D06	3056	0.012	19		0.19	1	2786.5
121119	12025	B20	remaining genome	57001	ACN9	ACN9 homolog (S. cerevisiae)	ACN9	M-021398-00				CV1	0.92	NC	0.12	0.32	010A	3092	0.027	24		0.31	1.05	12025	010B	B20	2351	0.026	25		0.32	0.78	2721.5
121119	12017	I15	drug targets	48	ACO1	aconitase 1, soluble	ACO1;ACONS;IREB1;IREBP;IREBP1;IRP1	M-010037-00				CV1	0.82	NC	-0.67	0.12	009A	2187	0.002	25		0.03	0.71	12017	009B	I15	2133	0.06	25		0.2	0.93	2160
130122	12007	E06	drug targets	50	ACO2	aconitase 2, mitochondrial	ACO2;ACONM;MGC20605;MGC33908	M-009566-00				CV1	0.8	NC	-0.91	0.06	059A	2546	0.005	25		0.1	0.84	12007	059B	E06	2312	0.002	25		0.03	0.76	2429
121127	12018	C19	drug targets	641371	ACOT1	acyl-CoA thioesterase 1	ACOT1;ACH2;CTE-1;LACH2	M-034967-00				CV1	1.02	NC	0.83	0.5	028A	3160	0.07	20		0.54	1.03	12018	028B	C19	3181	0.07	19		0.47	1.02	3170.5
121127	12020	P20	drug targets	26027	ACOT11	acyl-CoA thioesterase 11	ACOT11;BFIT;DKFZp667O1916;KIAA0707;STARD14;THEA;THEM1	M-008653-00				CV1	0.99	NC	1.31	0.62	029A	3033	0.07	17		0.67	0.99	12020	029B	P20	3048	0.07	19		0.56	0.99	3040.5
130129	12019	B10	drug targets	134526	ACOT12	acyl-CoA thioesterase 12	ACOT12;CACH-1;Cach;MGC105114;STARD15;THEAL	M-008926-02				CV1	1	NC	0.2	0.34	061A	3128	0.025	18		0.31	1.01	12019	061B	B10	3021	0.031	18		0.38	0.98	3074.5
121119	12017	K12	drug targets	55856	ACOT13	acyl-CoA thioesterase 13	ACOT13;MGC4961;PNAS-27;THEM2	M-009794-00				CV1	1.12	NC	-0.44	0.18	009A	3137	0.018	21		0.28	1.02	12017	009B	K12	2796	0.02	25		0.07	1.22	2966.5
130129	12009	G13	drug targets	10965	ACOT2	acyl-CoA thioesterase 2	ACOT2;CTE1A;MTE1;PTE2;PTE2A;ZAP128	M-009938-01				CV1	1	NC	-0.79	0.09	060A	3162	0.012	18		0.14	1.01	12009	060B	G13	3113	0.004	16		0.04	1	3137.5
121119	12012	B18	drug targets	122970	ACOT4	acyl-CoA thioesterase 4	ACOT4;PTE-Ib;PTE1B;PTE2B	M-008999-02				CV1	1.1	NC	0.32	0.37	008A	3096	0.015	23		0.21	1.02	12012	008B	B18	2882	0.19	25		0.53	1.19	2989
121126	12006	N22	drug targets/ion channel	641372	ACOT6	acyl-CoA thioesterase 6	ACOT6;C14orf42;MGC161656;MGC161658;c14_5530	M-034968-01				CV1	0.96	NC	0.16	0.33	021A	2976	0.03	25		0.38	0.99	12006	021B	N22	2883	0.023	25		0.28	0.94	2929.5
121127	12020	E19	drug targets	11332	ACOT7	acyl-CoA thioesterase 7	ACOT7;ACH1;ACT;BACH;CTE-II;LACH;LACH1;MGC1126;RP1-120G22.10;hBACH	M-009532-01				CV1	1.01	NC	1.31	0.62	029A	3102	0.08	24		0.76	1.02	12020	029B	E19	3081	0.06	21		0.48	1	3091.5
121126	12010	O03	drug targets	10005	ACOT8	acyl-CoA thioesterase 8	ACOT8;HNAACTE;PTE-1;PTE-2;PTE1;PTE2;hACTE-III;hTE	M-009600-01				CV1	0.83	NC	0.24	0.35	023A	2510	0.06	25		0.41	0.82	12010	023B	O03	2579	0.04	25		0.29	0.84	2544.5
130129	12009	O11	drug targets	23597	ACOT9	acyl-CoA thioesterase 9	ACOT9;ACATE2;MT-ACT48;MTACT48	M-010044-02				CV1	1.01	NC	-0.44	0.18	060A	3181	0.012	18		0.14	1.01	12009	060B	O11	3135	0.021	16		0.22	1.01	3158
121119	12012	G03	drug targets	51	ACOX1	acyl-CoA oxidase 1, palmitoyl	ACOX1;ACOX;MGC1198;PALMCOX;SCOX	M-005074-02				CV2	0.62	NC	0.91	0.52	008A	1702	0.021	25		0.3	0.56	12012	008B	G03	1663	0.27	25		0.75	0.69	1682.5
130129	12019	D14	drug targets	8309	ACOX2	acyl-CoA oxidase 2, branched chain	ACOX2;BCOX;BRCACOX;BRCOX;THCCox	M-005073-01				CV1	0.98	NC	-0.44	0.18	061A	3014	0.006	18		0.08	0.97	12019	061B	D14	3060	0.022	19		0.27	0.99	3037
130122	12007	I14	drug targets	8310	ACOX3	acyl-CoA oxidase 3, pristanoyl	ACOX3	M-004053-01				CV1	1.01	NC	-0.75	0.1	059A	3059	0.007	22		0.14	1.01	12007	059B	I14	3070	0.004	21		0.06	1.01	3064.5
121127	12016	K20	drug targets	55289	ACOXL	acyl-CoA oxidase-like	ACOXL;FLJ11042	M-008524-01				CV1	1	NC	1.35	0.63	027A	3102	0.08	24		0.57	1.01	12016	027B	K20	3106	0.09	24		0.69	1	3104
121126	12005	E19	ion channel/phosphatase	52	ACP1	acid phosphatase 1, soluble	ACP1;HAAP;MGC111030;MGC3499	M-019058-01				CV1	1.02	NC	-0.52	0.16	020A	3114	0.02	19		0.18	1.01	12005	020B	E19	3139	0.012	20		0.13	1.03	3126.5
121120	12004	L15	GPCR/phosphatase	53	ACP2	acid phosphatase 2, lysosomal	ACP2	M-008205-00				CV1	0.88	NC	-0.44	0.18	014A	2645	0.04	25		0.18	0.89	12004	014B	L15	2405	0.03	25		0.17	0.86	2525
121120	12004	H08	GPCR/phosphatase	54	ACP5	acid phosphatase 5, tartrate resistant	ACP5;MGC117378;SPENCDI;TRAP	M-009615-02				CV2	0.61	NC	0.16	0.33	014A	2078	0.06	25		0.27	0.7	12004	014B	H08	1451	0.07	25		0.39	0.52	1764.5
121120	12004	B04	GPCR/phosphatase	51205	ACP6	acid phosphatase 6, lysophosphatidic	ACP6;ACPL1;LPAP;PACPL1	M-008665-01				CV1	0.78	NC	0.6	0.44	014A	2304	0.11	25		0.5	0.78	12004	014B	B04	2173	0.07	25		0.39	0.78	2238.5
121120	12004	H17	GPCR/phosphatase	92370	ACPL2	acid phosphatase-like 2	ACPL2;FLJ23751	M-008557-00				CV1	0.72	NC	-0.91	0.06	014A	2043	0.01	25		0.05	0.69	12004	014B	H17	2072	0.01	25		0.06	0.74	2057.5
121120	12004	N06	GPCR/phosphatase	55	ACPP	acid phosphatase, prostate	ACPP;5'-NT;ACP-3;ACP3;PAP	M-009262-01				CV1	0.76	NC	1.47	0.66	014A	2314	0.11	25		0.5	0.78	12004	014B	N06	2049	0.15	25		0.83	0.73	2181.5
121126	12005	I03	ion channel/phosphatase	93650	ACPT	acid phosphatase, testicular	ACPT	M-008366-01				CV2	0.64	NC	-1.15	0	020A	2158	0	25		0	0.7	12005	020B	I03	1742	0.001	25		0.01	0.57	1950
130122	12055	M12	protease	49	ACR	acrosin	ACR	M-005756-02				CV1	1.01	NC	0.28	0.36	055A	3072	0.032	19		0.44	1.01	12055	055B	M12	3101	0.02	18		0.29	1.01	3086.5
130115	12044	C18	remaining genome	84519	ACRBP	acrosin binding protein	ACRBP;CT23;FLJ51160;OY-TES-1;SP32	M-013575-00				CV1	0.78	Hi	2.78	0.99	044A	2542	0.054	25		0.93	0.8	12044	044B	C18	2344	0.061	25		1.05	0.77	2443
130115	12040	P14	remaining genome	93953	ACRC	acidic repeat containing	ACRC;NAAR1	M-007110-01				CV1	1.01	NC	0.2	0.34	043A	3088	0.019	19		0.24	0.99	12040	043B	P14	3183	0.033	20		0.44	1.03	3135.5
130114	12039	G11	remaining genome	56	ACRV1	acrosomal vesicle protein 1	ACRV1;D11S4365;SP-10;SPACA2	M-011566-00				CV1	0.84	Hi	9.6	2.71	042A	2583	0.23	25		2.56	0.85	12039	042B	G11	2560	0.3	25		2.86	0.82	2571.5
121127	12013	I07	drug targets	23205	ACSBG1	acyl-CoA synthetase bubblegum family member 1	ACSBG1;BG;BG1;BGM;FLJ30320;GR-LACS;KIAA0631;LPD;MGC14352	M-017221-02				CV1	0.98	NC	1.27	0.61	025A	3007	0.1	22		0.67	0.99	12013	025B	I07	3005	0.09	22		0.55	0.98	3006
121119	12017	K10	drug targets	81616	ACSBG2	acyl-CoA synthetase bubblegum family member 2	ACSBG2;BGR;BRGL;DKFZp434K1635;MGC111089;PRTD-NY3;PRTDNY3	M-015674-02				CV1	0.77	NC	-0.32	0.21	009A	1718	0.016	25		0.25	0.56	12017	009B	K10	2250	0.05	25		0.17	0.98	1984
130129	12019	M05	drug targets	80221	ACSF2	acyl-CoA synthetase family member 2	ACSF2;ACSMW;AVYV493;FLJ20920	M-018561-01				CV1	1	Hi	2.1	0.82	061A	3088	0.071	20		0.89	0.99	12019	061B	M05	3140	0.06	22		0.74	1.02	3114
130114	12037	H15	remaining genome	197322	ACSF3	acyl-CoA synthetase family member 3	ACSF3;FLJ39242	M-017808-02				CV1	1	Hi	5.16	1.59	041A	3078	0.13	22		1.53	1.01	12037	041B	H15	3003	0.14	22		1.65	0.98	3040.5
130129	12009	A20	drug targets	2180	ACSL1	acyl-CoA synthetase long-chain family member 1	ACSL1;ACS1;FACL1;FACL2;LACS;LACS1;LACS2	M-011654-00				CV1	1	NC	0.99	0.54	060A	3165	0.037	17		0.43	1.01	12009	060B	A20	3068	0.06	14		0.64	0.99	3116.5
130129	12009	H15	drug targets	2181	ACSL3	acyl-CoA synthetase long-chain family member 3	ACSL3;ACS3;FACL3;PRO2194	M-010061-00				CV1	0.99	NC	-0.24	0.23	060A	3022	0.016	16		0.18	0.96	12009	060B	H15	3176	0.026	18		0.28	1.02	3099
121127	12015	D04	drug targets	2182	ACSL4	acyl-CoA synthetase long-chain family member 4	ACSL4;ACS4;FACL4;LACS4;MRX63;MRX68	M-009364-00				CV1	1	NC	-0.56	0.15	026A	3134	0.01	23		0.1	1	12015	026B	D04	3031	0.02	24		0.19	1	3082.5
121127	12018	J08	drug targets	51703	ACSL5	acyl-CoA synthetase long-chain family member 5	ACSL5;ACS2;ACS5;FACL5	M-006327-00				CV1	0.84	NC	0.91	0.52	028A	3059	0.05	25		0.38	1	12018	028B	J08	2162	0.1	25		0.67	0.69	2610.5
121120	12014	A15	drug targets	23305	ACSL6	acyl-CoA synthetase long-chain family member 6	ACSL6;ACS2;FACL6;FLJ16173;KIAA0837;LACS 6;LACS2;LACS5	M-007748-01				CV1	0.98	Hi	3.41	1.15	015A	2840	0.18	25		1.16	0.93	12014	015B	A15	3133	0.21	24		1.14	1.03	2986.5
121126	12008	C04	drug targets	116285	ACSM1	acyl-CoA synthetase medium-chain family member 1	ACSM1;BUCS1;MACS1;MGC150532	M-004896-01				LC	0.31	LC	-1.15	0	022A	1045	0.001	25		0.01	0.34	12008	022B	C04	815	0	24		0	0.27	930
121203	12023	M19	remaining genome	123876	ACSM2A	acyl-CoA synthetase medium-chain family member 2A	ACSM2A;A-923A4.1;ACSM2;FLJ34659;MGC150530	M-022500-02				CV1	0.98	NC	-0.52	0.16	031A	3000	0.02	22		0.19	0.98	12023	031B	M19	3018	0.02	19		0.13	0.98	3009
130129	12009	L14	drug targets	348158	ACSM2B	acyl-CoA synthetase medium-chain family member 2B	ACSM2B;ACSM2;HXMA	M-018702-01				CV1	0.99	NC	-0.44	0.18	060A	3029	0.013	14		0.15	0.96	12009	060B	L14	3172	0.02	15		0.21	1.02	3100.5
121127	12018	F09	drug targets	6296	ACSM3	acyl-CoA synthetase medium-chain family member 3	ACSM3;SA;SAH	M-020035-03				CV1	0.99	NC	1.98	0.79	028A	3053	0.11	25		0.85	0.99	12018	028B	F09	3095	0.11	22		0.73	0.99	3074
130129	12042	C08	remaining genome	341392	ACSM4	acyl-CoA synthetase medium-chain family member 4	ACSM4	M-027026-01				CV1	1	NC	-0.2	0.24	063A	3088	0.018	21		0.26	1.01	12042	063B	C08	3058	0.014	21		0.23	1	3073
130129	12042	D04	remaining genome	54988	ACSM5	acyl-CoA synthetase medium-chain family member 5	ACSM5;FLJ20581	M-031212-01				CV2	0.6	Hi	3.65	1.21	063A	1850	0.085	25		1.21	0.61	12042	063B	D04	1822	0.075	25		1.22	0.6	1836
121127	12021	F09	drug targets/remaining genome	84532	ACSS1	acyl-CoA synthetase short-chain family member 1	ACSS1;ACAS2L;AceCS2L;FLJ45659;MGC33843	M-008549-00				CV1	0.88	Hi	2.7	0.97	030A	2739	0.09	25		1	0.91	12021	030B	F09	2546	0.08	25		0.94	0.84	2642.5
121126	12008	P06	drug targets	55902	ACSS2	acyl-CoA synthetase short-chain family member 2	ACSS2;ACAS2;ACECS;ACS;ACSA;DKFZp762G026;dJ1161H23.1	M-010396-00				CV1	0.77	NC	-0.28	0.22	022A	2510	0.025	25		0.24	0.83	12008	022B	P06	2160	0.02	25		0.2	0.72	2335
121120	12014	L13	drug targets	79611	ACSS3	acyl-CoA synthetase short-chain family member 3	ACSS3;FLJ21963	M-009760-00				CV1	0.96	NC	-0.79	0.09	015A	2848	0.02	25		0.13	0.93	12014	015B	L13	3021	0.01	25		0.05	0.99	2934.5
130114	12033	D17	remaining genome	58	ACTA1	actin, alpha 1, skeletal muscle	ACTA1;ACTA;ASMA;CFTD;CFTD1;CFTDM;MPFD;NEM1;NEM2;NEM3	M-011194-00				CV1	1	NC	-0.87	0.07	037A	3152	0	18		0	1.02	12033	037B	D17	3032	0.01	24		0.14	0.99	3092
130114	12039	L05	remaining genome	59	ACTA2	actin, alpha 2, smooth muscle, aorta	ACTA2;AAT6;ACTSA;MYMY5	M-003450-00				CV1	0.99	NC	-0.12	0.26	042A	3058	0.02	20		0.22	1	12039	042B	L05	3040	0.03	25		0.29	0.98	3049
121120	12032	G12	remaining genome	60	ACTB	actin, beta	ACTB;PS1TP5BP1	M-003451-03				CV2	0.68	NC	-0.79	0.09	017A	1933	0.01	25		0.05	0.67	12032	017B	G12	1934	0.03	25		0.13	0.7	1933.5
130115	12045	G20	remaining genome	345651	ACTBL2	actin, beta-like 2	ACTBL2;ACT;DKFZp686D0972	M-024480-01				CV1	0.98	NC	-0.52	0.16	045A	3110	0.013	20		0.2	1	12045	045B	G20	3031	0.008	18		0.12	0.97	3070.5
130121	12051	M15	remaining genome	70	ACTC1	actin, alpha, cardiac muscle 1	ACTC1;ACTC;ASD5;CMD1R;CMH11;LVNC4	M-012015-01				CV1	1.03	NC	-0.75	0.1	051A	3143	0.01	18		0.11	1.03	12051	051B	M15	3165	0.008	19		0.08	1.03	3154
130115	12040	O12	remaining genome	71	ACTG1	actin, gamma 1	ACTG1;ACT;ACTG;DFNA20;DFNA26	M-005265-01				CV1	1	NC	0.24	0.35	043A	3132	0.025	20		0.31	1	12040	043B	O12	3048	0.029	20		0.39	0.99	3090
130115	12044	K19	remaining genome	72	ACTG2	actin, gamma 2, smooth muscle, enteric	ACTG2;ACT;ACTA3;ACTE;ACTL3;ACTSG	M-011567-01				CV1	0.97	NC	-1.11	0.01	044A	3007	0	22		0	0.95	12044	044B	K19	3021	0.001	23		0.02	0.99	3014
130122	12007	D22	drug targets	86	ACTL6A	actin-like 6A	ACTL6A;ACTL6;ARPN-BETA;Arp4;BAF53A;INO80K;MGC5382	M-008243-02				CV1	0.99	NC	-0.2	0.24	059A	3044	0.014	23		0.28	1	12007	059B	D22	3001	0.013	20		0.21	0.98	3022.5
130115	12046	L19	remaining genome	51412	ACTL6B	actin-like 6B	ACTL6B;ACTL6;BAF53B	M-009422-01				CV1	1	NC	-0.28	0.22	046A	3094	0.012	24		0.34	1	12046	046B	L19	3077	0.003	24		0.09	0.99	3085.5
121119	12038	H21	remaining genome	10881	ACTL7A	actin-like 7A	ACTL7A	M-012273-00				CV1	1.04	NC	0.36	0.38	012A	3055	0.02	23		0.3	1.02	12038	012B	H21	3138	0.033	24		0.47	1.05	3096.5
130114	12039	I22	remaining genome	10880	ACTL7B	actin-like 7B	ACTL7B;Tact1	M-012274-00				CV1	0.89	Hi	2.94	1.03	042A	2700	0.1	25		1.11	0.88	12039	042B	I22	2799	0.1	25		0.95	0.9	2749.5
130115	12046	B22	remaining genome	81569	ACTL8	actin-like 8	ACTL8;CT57	M-014660-00				CV1	0.98	NC	0.6	0.44	046A	3022	0.015	19		0.43	0.98	12046	046B	B22	3000	0.015	20		0.46	0.97	3011
130129	12042	G17	remaining genome	284382	ACTL9	actin-like 9	ACTL9;MGC33407	M-017981-00				CV1	0.9	NC	0.52	0.42	063A	2881	0.033	25		0.47	0.94	12042	063B	G17	2577	0.023	25		0.37	0.85	2729
121126	12006	H04	drug targets/ion channel	87	ACTN1	actinin, alpha 1	ACTN1;FLJ40884;FLJ54432	M-011195-01				CV1	0.84	NC	-0.75	0.1	021A	2610	0.01	25		0.12	0.87	12006	021B	H04	2507	0.007	25		0.08	0.81	2558.5
130122	12007	A18	drug targets	88	ACTN2	actinin, alpha 2	ACTN2;CMD1AA	M-011196-02				CV1	1.02	NC	0.52	0.42	059A	3046	0.025	23		0.51	1.01	12007	059B	A18	3146	0.02	21		0.32	1.03	3096
121119	12031	F07	remaining genome	89	ACTN3	actinin, alpha 3	ACTN3;MGC117002;MGC117005	M-011197-01				CV1	0.92	NC	0.08	0.31	011A	2628	0.025	25		0.33	0.88	12031	011B	F07	2935	0.02	25		0.28	0.97	2781.5
121203	12027	N05	remaining genome	81	ACTN4	actinin, alpha 4	ACTN4;ACTININ-4;DKFZp686K23158;FSGS;FSGS1	M-011988-02				CV1	1	Hi	3.73	1.23	034A	3098	0.15	25		1.15	1.01	12027	034B	N05	3033	0.15	25		1.3	0.99	3065.5
121120	12041	A18	remaining genome	55860	ACTR10	actin-related protein 10 homolog (S. cerevisiae)	ACTR10;ACTR11;Arp11;HARP11	M-020824-01				CV1	1.02	Hi	5.28	1.62	018A	3167	0.25	24		1.67	1.04	12041	018B	A18	3044	0.25	23		1.56	1.01	3105.5
121203	12029	N08	remaining genome	10121	ACTR1A	ARP1 actin-related protein 1 homolog A, centractin alpha (yeast)	ACTR1A;ARP1;CTRN1;FLJ52695;FLJ52800;FLJ55002	M-012074-00				CV1	0.92	NC	-0.56	0.15	036A	2770	0.02	25		0.12	0.9	12029	036B	N08	2884	0.03	25		0.18	0.94	2827
121203	12024	G22	remaining genome	10120	ACTR1B	ARP1 actin-related protein 1 homolog B, centractin beta (yeast)	ACTR1B;ARP1B;CTRN2;PC3	M-012075-00				CV1	0.99	NC	0.28	0.36	032A	3088	0.08	15		0.47	0.99	12024	032B	G22	3126	0.04	16		0.26	0.99	3107
130129	12026	P19	remaining genome	10097	ACTR2	ARP2 actin-related protein 2 homolog (yeast)	ACTR2;ARP2	M-012076-01				CV1	1.02	NC	-0.91	0.06	062A	3151	0.005	23		0.08	1.02	12026	062B	P19	3103	0.002	20		0.03	1.02	3127
121203	12027	I11	remaining genome	10096	ACTR3	ARP3 actin-related protein 3 homolog (yeast)	ACTR3;ARP3	M-012077-01				CV1	0.96	NC	-0.36	0.2	034A	3001	0.02	25		0.15	0.98	12027	034B	I11	2917	0.03	25		0.26	0.95	2959
130121	12050	K09	remaining genome	57180	ACTR3B	ARP3 actin-related protein 3 homolog B (yeast)	ACTR3B;ARP11;ARP3BETA;DKFZp686O24114	M-020372-01				CV1	1	NC	1.15	0.58	050A	3081	0.059	17		0.44	0.98	12050	050B	K09	3087	0.08	17		0.73	1.02	3084
121203	12024	E08	remaining genome	79913	ACTR5	ARP5 actin-related protein 5 homolog (yeast)	ACTR5;Arp5;FLJ12785;INO80M	M-018395-01				CV1	1	NC	-0.2	0.24	032A	3155	0.05	22		0.29	1.01	12024	032B	E08	3127	0.03	24		0.19	0.99	3141
130114	12039	M03	remaining genome	64431	ACTR6	ARP6 actin-related protein 6 homolog (yeast)	ACTR6;ARP6;FLJ13433;HSPC281;MSTP136;hARP6;hARPX	M-018058-01				CV1	1	NC	-0.56	0.15	042A	3021	0.01	17		0.11	0.99	12039	042B	M03	3147	0.02	20		0.19	1.01	3084
121120	12041	B19	remaining genome	139741	ACTRT1	actin-related protein T1	ACTRT1;AIP1;ARIP1;ARPT1;HSD27;KIAA0705;MGC26590	M-015326-01				CV2	0.7	NC	-0.67	0.12	018A	2147	0.02	25		0.13	0.71	12041	018B	B19	2039	0.02	25		0.12	0.68	2093
130115	12046	J04	remaining genome	140625	ACTRT2	actin-related protein T2	ACTRT2;ARPM2;ARPT2;Arp-T2;FLJ25424;HARPM2	M-019043-01				CV1	0.78	NC	0.28	0.36	046A	2378	0.015	25		0.43	0.77	12046	046B	J04	2410	0.009	25		0.28	0.78	2394
121126	12001	P04	protein kinase	90	ACVR1	activin A receptor, type I	ACVR1;ACTRI;ACVR1A;ACVRLK2;ALK2;FOP;SKR1;TSRI	M-004924-02				CV1	0.96	NC	-0.83	0.08	019A	2882	0.005	25		0.07	0.96	12001	019B	P04	2985	0.01	25		0.09	0.97	2933.5
121126	12001	D20	protein kinase	91	ACVR1B	activin A receptor, type IB	ACVR1B;ACTRIB;ACVRLK4;ALK4;SKR2	M-004925-01				CV1	1	NC	-0.52	0.16	019A	3044	0.011	23		0.14	1.01	12001	019B	D20	3002	0.02	23		0.18	0.98	3023
121126	12001	D18	protein kinase	130399	ACVR1C	activin A receptor, type IC	ACVR1C;ACVRLK7;ALK7	M-004929-02				CV1	1	NC	0.75	0.48	019A	3028	0.039	22		0.51	1	12001	019B	D18	3076	0.05	24		0.45	1	3052
121126	12001	J10	protein kinase	92	ACVR2A	activin A receptor, type IIA	ACVR2A;ACTRII;ACVR2	M-004926-02				CV1	0.98	NC	-0.71	0.11	019A	2967	0.01	25		0.13	0.98	12001	019B	J10	3011	0.01	24		0.09	0.98	2989
121120	12002	C11	protein kinase	93	ACVR2B	activin A receptor, type IIB	ACVR2B;ACTRIIB;ActR-IIB;HTX4;MGC116908	M-004927-01				CV1	1.02	NC	0.91	0.52	013A	3064	0.08	25		0.55	1.01	12002	013B	C11	3103	0.07	24		0.48	1.02	3083.5
121126	12001	C03	protein kinase	94	ACVRL1	activin A receptor type II-like 1	ACVRL1;ACVRLK1;ALK-1;ALK1;HHT;HHT2;ORW2;SKR3;TSR-I	M-005302-03				CV1	0.83	NC	1.35	0.63	019A	2521	0.062	24		0.81	0.84	12001	019B	C03	2515	0.05	25		0.45	0.82	2518
130122	12055	J10	protease	95	ACY1	aminoacylase 1	ACY1;ACY-1;ACY1D	M-009832-01				CV2	0.68	Hi	2.3	0.87	055A	2139	0.054	25		0.74	0.7	12055	055B	J10	2027	0.07	25		1	0.66	2083
121127	12013	M15	drug targets	91703	ACY3	aspartoacylase (aminocyclase) 3	ACY3;ACY-3;HCBP1;MGC9740	M-010400-00				CV1	1.02	NC	-0.12	0.26	025A	3097	0.04	21		0.27	1.02	12013	025B	M15	3112	0.04	22		0.24	1.01	3104.5
121120	12014	H11	drug targets	97	ACYP1	acylphosphatase 1, erythrocyte (common) type	ACYP1;ACYPE	M-009937-01				CV1	0.93	NC	-0.79	0.09	015A	2572	0.02	25		0.13	0.84	12014	015B	H11	3118	0.01	24		0.05	1.02	2845
121127	12020	P12	drug targets	98	ACYP2	acylphosphatase 2, muscle type	ACYP2;ACYM;ACYP	M-008864-01				CV1	1	NC	-0.28	0.22	029A	3052	0.02	20		0.19	1	12020	029B	P12	3088	0.03	21		0.24	1	3070
121127	12015	M13	drug targets	100	ADA	adenosine deaminase	ADA	M-009588-01				CV1	0.98	Hi	2.5	0.92	026A	2991	0.08	25		0.8	0.96	12015	026B	M13	3058	0.11	25		1.05	1.01	3024.5
130129	12019	M04	drug targets	132612	ADAD1	adenosine deaminase domain containing 1 (testis-specific)	ADAD1;FLJ32741;Tenr	M-008699-01				CV1	1	NC	-0.87	0.07	061A	3157	0.011	17		0.14	1.01	12019	061B	M04	3098	0	20		0	1	3127.5
130114	12035	M11	remaining genome	161931	ADAD2	adenosine deaminase domain containing 2	ADAD2;FLJ00337;TENRL	M-018713-00				CV1	0.99	NC	-1.15	0	039A	3104	0	20		0	1.01	12035	039B	M11	3011	0	19		0	0.97	3057.5
130115	12047	O17	remaining genome	161823	ADAL	adenosine deaminase-like	ADAL;DKFZp313B2137;FLJ44620	M-022232-01				CV1	1.02	NC	1.63	0.7	047A	3089	0.037	17		0.52	1.01	12047	047B	O17	3156	0.07	17		0.88	1.02	3122.5
130122	12055	A12	protease	102	ADAM10	ADAM metallopeptidase domain 10	ADAM10;AD10;CD156c;HsT18717;MADM;kuz	M-004503-02				CV1	1	Hi	2.66	0.96	055A	3060	0.067	21		0.92	1	12055	055B	A12	3086	0.07	20		1	1	3073
130122	12056	C06	ubiquitin conjugation 1/protease	4185	ADAM11	ADAM metallopeptidase domain 11	ADAM11;MDC	M-009399-02				CV1	0.99	NC	-0.44	0.18	056A	3032	0.015	18		0.25	0.98	12056	056B	C06	3094	0.009	20		0.12	1	3063
130122	12056	C13	ubiquitin conjugation 1/protease	8038	ADAM12	ADAM metallopeptidase domain 12	ADAM12;MCMP;MCMPMltna;MLTN;MLTNA	M-005118-01				CV1	1.02	NC	-0.36	0.2	056A	3104	0.017	21		0.28	1	12056	056B	C13	3162	0.009	20		0.12	1.03	3133
130122	12056	K09	ubiquitin conjugation 1/protease	8751	ADAM15	ADAM metallopeptidase domain 15	ADAM15;MDC15	M-004505-01				CV1	1	NC	-0.2	0.24	056A	3007	0.019	18		0.31	0.97	12056	056B	K09	3136	0.012	20		0.16	1.02	3071.5
130122	12055	K19	protease	6868	ADAM17	ADAM metallopeptidase domain 17	ADAM17;ADAM18;CD156B;CSVP;MGC71942;NISBD;TACE	M-003453-01				CV1	1	NC	-0.12	0.26	055A	3013	0.027	22		0.37	0.99	12055	055B	K19	3077	0.01	22		0.14	1	3045
130122	12055	I16	protease	8749	ADAM18	ADAM metallopeptidase domain 18	ADAM18;ADAM27;MGC41836;MGC88272;tMDCIII	M-010701-00				CV1	0.92	NC	-0.12	0.26	055A	2698	0.016	25		0.22	0.88	12055	055B	I16	2941	0.02	25		0.29	0.95	2819.5
130122	12056	I16	ubiquitin conjugation 1/protease	8728	ADAM19	ADAM metallopeptidase domain 19	ADAM19;MADDAM;MLTNB	M-005757-01				CV1	1.02	NC	-0.71	0.11	056A	3209	0.006	20		0.1	1.04	12056	056B	I16	3097	0.009	19		0.12	1	3153
130122	12055	K09	protease	2515	ADAM2	ADAM metallopeptidase domain 2	ADAM2;CRYN1;CRYN2;CT15;FTNB;PH-30b;PH30	M-010696-01				CV1	1	NC	-1.03	0.03	055A	3046	0.004	23		0.06	1	12055	055B	K09	3116	0	23		0	1.01	3081
130122	12056	E17	ubiquitin conjugation 1/protease	8748	ADAM20	ADAM metallopeptidase domain 20	ADAM20	M-004523-01				CV1	1.01	NC	1.35	0.63	056A	3058	0.043	21		0.71	0.99	12056	056B	E17	3178	0.042	19		0.55	1.03	3118
130122	12055	K10	protease	8747	ADAM21	ADAM metallopeptidase domain 21	ADAM21;ADAM 21;ADAM31;MGC125389	M-004524-00				CV1	1	NC	1.59	0.69	055A	3119	0.059	25		0.81	1.02	12055	055B	K10	3041	0.04	21		0.57	0.99	3080
130122	12055	O03	protease	53616	ADAM22	ADAM metallopeptidase domain 22	ADAM22;ADAM 22;MDC2;MGC149832	M-009246-02				CV1	1	NC	0.2	0.34	055A	3153	0.028	18		0.39	1.03	12055	055B	O03	3014	0.02	16		0.29	0.98	3083.5
130122	12055	I14	protease	8745	ADAM23	ADAM metallopeptidase domain 23	ADAM23;MDC3	M-010700-02				CV1	1	NC	-1.07	0.02	055A	3098	0.003	19		0.04	1.01	12055	055B	I14	3046	0	18		0	0.99	3072
130122	12055	O12	protease	10863	ADAM28	ADAM metallopeptidase domain 28	ADAM28;ADAM 28;ADAM23;MDC-L;MDC-Lm;MDC-Ls;MDCL;eMDC II;eMDCII	M-005758-01				CV1	1.02	Hi	2.9	1.02	055A	3159	0.097	19		1.34	1.03	12055	055B	O12	3156	0.05	18		0.71	1.02	3157.5
130122	12056	K05	ubiquitin conjugation 1/protease	11086	ADAM29	ADAM metallopeptidase domain 29	ADAM29;CT73;svph1	M-008808-01				CV1	0.89	NC	-0.36	0.2	056A	2796	0.015	25		0.25	0.9	12056	056B	K05	2728	0.011	25		0.14	0.88	2762
130122	12055	B03	protease	11085	ADAM30	ADAM metallopeptidase domain 30	ADAM30;svph4	M-005759-00				CV1	1.02	Hi	2.42	0.9	055A	3119	0.078	16		1.08	1.02	12055	055B	B03	3138	0.05	17		0.71	1.02	3128.5
130122	12055	E21	protease	203102	ADAM32	ADAM metallopeptidase domain 32	ADAM32;FLJ26299;FLJ29004	M-010756-02				CV1	1.02	NC	0.71	0.47	055A	3058	0.037	25		0.51	1	12055	055B	E21	3191	0.03	21		0.43	1.03	3124.5
130122	12055	A14	protease	80332	ADAM33	ADAM metallopeptidase domain 33	ADAM33;C20orf153;DJ964F7.1;DKFZp434K0521;FLJ35308;FLJ36751;MGC149823;MGC71889	M-004525-00				CV2	0.62	NC	1.94	0.78	055A	1391	0.04	25		0.55	0.46	12055	055B	A14	2375	0.07	25		1	0.77	1883
130122	12055	C17	protease	8756	ADAM7	ADAM metallopeptidase domain 7	ADAM7;ADAM 7;ADAM-7;EAPI;GP-83;GP83	M-010702-01				CV1	0.98	NC	-0.08	0.27	055A	2977	0.018	25		0.25	0.97	12055	055B	C17	3009	0.02	19		0.29	0.98	2993
130122	12056	E12	ubiquitin conjugation 1/protease	101	ADAM8	ADAM metallopeptidase domain 8	ADAM8;CD156;MGC134985;MS2	M-004502-01				CV1	1	NC	-0.56	0.15	056A	3146	0.013	19		0.21	1.02	12056	056B	E12	3036	0.007	19		0.09	0.98	3091
130122	12055	J13	protease	8754	ADAM9	ADAM metallopeptidase domain 9	ADAM9;CORD9;KIAA0021;MCMP;MDC9;Mltng	M-004504-03				CV1	1.02	NC	-0.83	0.08	055A	3149	0.011	19		0.15	1.03	12055	055B	J13	3151	0	19		0	1.02	3150
130122	12055	G13	protease	27299	ADAMDEC1	ADAM-like, decysin 1	ADAMDEC1;FLJ79219;M12.219	M-005760-01				CV1	0.98	NC	0.2	0.34	055A	2927	0.028	25		0.39	0.96	12055	055B	G13	3047	0.02	23		0.29	0.99	2987
130122	12056	A07	ubiquitin conjugation 1/protease	9510	ADAMTS1	ADAM metallopeptidase with thrombospondin type 1 motif, 1	ADAMTS1;C3-C5;KIAA1346;METH1	M-005761-01				CV1	0.99	NC	-0.44	0.18	056A	3065	0.009	23		0.15	0.99	12056	056B	A07	3063	0.016	23		0.21	0.99	3064
130122	12055	P12	protease	81794	ADAMTS10	ADAM metallopeptidase with thrombospondin type 1 motif, 10	ADAMTS10;ADAM-TS10;WMS;WMS1	M-005762-01				CV1	1	NC	-0.52	0.16	055A	3106	0.014	23		0.19	1.02	12055	055B	P12	3051	0.01	20		0.14	0.99	3078.5
130122	12055	L21	protease	81792	ADAMTS12	ADAM metallopeptidase with thrombospondin type 1 motif, 12	ADAMTS12;PRO4389	M-005763-02				CV1	0.98	NC	1.31	0.62	055A	3067	0.058	23		0.8	1	12055	055B	L21	3000	0.03	23		0.43	0.97	3033.5
130122	12055	C14	protease	11093	ADAMTS13	ADAM metallopeptidase with thrombospondin type 1 motif, 13	ADAMTS13;13;ADAM-TS;ADAM-TS13;ADAMTS-13;C9orf8;DKFZp434C2322;FLJ42993;MGC118899;MGC118900;TTP;VWFCP;vWF-CP	M-005764-03				CV1	0.92	NC	0.63	0.45	055A	2524	0.044	24		0.61	0.83	12055	055B	C14	3129	0.02	23		0.29	1.01	2826.5
130122	12055	O06	protease	140766	ADAMTS14	ADAM metallopeptidase with thrombospondin type 1 motif, 14	ADAMTS14;FLJ32820	M-005765-01				CV1	0.88	Hi	4.72	1.48	055A	2671	0.11	25		1.52	0.87	12055	055B	O06	2724	0.1	25		1.43	0.88	2697.5
130122	12055	N22	protease	170689	ADAMTS15	ADAM metallopeptidase with thrombospondin type 1 motif, 15	ADAMTS15;MGC126403	M-005766-01				CV1	1.02	Hi	4.88	1.52	055A	3070	0.107	20		1.48	1.01	12055	055B	N22	3163	0.11	16		1.57	1.03	3116.5
130122	12055	L09	protease	170690	ADAMTS16	ADAM metallopeptidase with thrombospondin type 1 motif, 16	ADAMTS16;ADAMTS16s;FLJ16731	M-005767-02				CV1	1	NC	-0.28	0.22	055A	3075	0.022	19		0.3	1.01	12055	055B	L09	3067	0.01	19		0.14	0.99	3071
130122	12055	O11	protease	170691	ADAMTS17	ADAM metallopeptidase with thrombospondin type 1 motif, 17	ADAMTS17;FLJ16363;FLJ32769	M-005768-02				CV1	1	NC	-0.32	0.21	055A	3070	0.02	22		0.28	1.01	12055	055B	O11	3027	0.01	19		0.14	0.98	3048.5
130122	12055	L20	protease	170692	ADAMTS18	ADAM metallopeptidase with thrombospondin type 1 motif, 18	ADAMTS18;ADAMTS21;KNO2	M-005769-02				CV1	1	Hi	2.1	0.82	055A	3035	0.067	24		0.92	0.99	12055	055B	L20	3071	0.05	24		0.71	1	3053
130122	12056	E20	ubiquitin conjugation 1/protease	171019	ADAMTS19	ADAM metallopeptidase with thrombospondin type 1 motif, 19	ADAMTS19;FLJ16042	M-005770-02				CV1	1	NC	-1.07	0.02	056A	3097	0.002	20		0.03	1	12056	056B	E20	3062	0	19		0	0.99	3079.5
130122	12056	G07	ubiquitin conjugation 1/protease	9509	ADAMTS2	ADAM metallopeptidase with thrombospondin type 1 motif, 2	ADAMTS2;ADAM-TS2;ADAMTS-2;ADAMTS-3;DKFZp686F12218;NPI;PC I-NP;PCI-NP;PCINP;PCPNI;PNPI	M-005771-02				CV1	1	NC	0.04	0.3	056A	3045	0.024	21		0.4	0.98	12056	056B	G07	3105	0.016	21		0.21	1.01	3075
130122	12055	K17	protease	80070	ADAMTS20	ADAM metallopeptidase with thrombospondin type 1 motif, 20	ADAMTS20;ADAM-TS20;ADAMTS-20;GON-1	M-005772-02				CV1	1	NC	-0.12	0.26	055A	3113	0.027	21		0.37	1.02	12055	055B	K17	3057	0.01	17		0.14	0.99	3085
130122	12055	A18	protease	9508	ADAMTS3	ADAM metallopeptidase with thrombospondin type 1 motif, 3	ADAMTS3;ADAMTS-4;KIAA0366	M-005773-00				CV1	1	NC	0.48	0.41	055A	3083	0.028	21		0.39	1.01	12055	055B	A18	3084	0.03	18		0.43	1	3083.5
130122	12055	J09	protease	9507	ADAMTS4	ADAM metallopeptidase with thrombospondin type 1 motif, 4	ADAMTS4;ADAMTS-2;ADAMTS-4;ADMP-1;KIAA0688	M-003807-03				CV1	1.02	NC	-0.08	0.27	055A	3103	0.018	18		0.25	1.02	12055	055B	J09	3155	0.02	19		0.29	1.02	3129
130122	12055	N20	protease	11096	ADAMTS5	ADAM metallopeptidase with thrombospondin type 1 motif, 5	ADAMTS5;ADAM-TS 11;ADAM-TS 5;ADAM-TS5;ADAMTS-11;ADAMTS-5;ADAMTS11;ADMP-2;FLJ36738	M-005775-01				CV1	1	NC	0.56	0.43	055A	3050	0.041	18		0.57	1	12055	055B	N20	3053	0.02	17		0.29	0.99	3051.5
130122	12056	M22	ubiquitin conjugation 1/protease	11174	ADAMTS6	ADAM metallopeptidase with thrombospondin type 1 motif, 6	ADAMTS6;ADAM-TS 6;ADAM-TS6;ADAMTS-6	M-005776-01				CV1	1.02	NC	-0.4	0.19	056A	3185	0.015	17		0.25	1.03	12056	056B	M22	3122	0.01	18		0.13	1.01	3153.5
130122	12055	F04	protease	11173	ADAMTS7	ADAM metallopeptidase with thrombospondin type 1 motif, 7	ADAMTS7;ADAM-TS 7;ADAM-TS7;ADAMTS-7;DKFZp434H204	M-005777-02				CV1	1	NC	-0.63	0.13	055A	3093	0.019	21		0.26	1.01	12055	055B	F04	3079	0	22		0	1	3086
130122	12055	G18	protease	11095	ADAMTS8	ADAM metallopeptidase with thrombospondin type 1 motif, 8	ADAMTS8;ADAM-TS8;FLJ41712;METH2	M-005778-01				CV1	0.98	Hi	6.63	1.96	055A	3021	0.17	20		2.34	0.99	12055	055B	G18	3038	0.11	20		1.57	0.98	3029.5
130122	12055	J17	protease	56999	ADAMTS9	ADAM metallopeptidase with thrombospondin type 1 motif, 9	ADAMTS9;FLJ42955;KIAA1312	M-005779-01				CV1	1.04	NC	0.67	0.46	055A	3137	0.036	20		0.5	1.03	12055	055B	J17	3196	0.03	19		0.43	1.04	3166.5
130122	12055	A07	protease	92949	ADAMTSL1	ADAMTS-like 1	ADAMTSL1;ADAMTSL-1;ADAMTSR1;C9orf94;DKFZp686L03130;FLJ35283;FLJ41032;FLJ46891;MGC118803;MGC118805;MGC40193;PUNCTIN	M-013437-01				CV1	0.96	NC	1.63	0.7	055A	2914	0.05	25		0.69	0.95	12055	055B	A07	3017	0.05	21		0.71	0.98	2965.5
130115	12048	D04	remaining genome	9719	ADAMTSL2	ADAMTS-like 2	ADAMTSL2;FLJ45164;GPHYSD1;KIAA0605	M-020971-00				CV1	0.96	NC	-0.79	0.09	048A	3019	0.01	24		0.18	0.99	12048	048B	D04	2806	0	25		0	0.92	2912.5
130114	12033	A18	remaining genome	57188	ADAMTSL3	ADAMTS-like 3	ADAMTSL3;KIAA1233;MGC150716;MGC150717	M-022416-01				CV1	1.01	NC	-1.15	0	037A	3114	0	23		0	1.01	12033	037B	A18	3090	0	22		0	1.01	3102
130115	12048	O22	remaining genome	54507	ADAMTSL4	ADAMTS-like 4	ADAMTSL4;TSRC1	M-031080-02				CV1	1.03	NC	-0.36	0.2	048A	3167	0.01	20		0.18	1.04	12048	048B	O22	3100	0.01	20		0.22	1.02	3133.5
130121	12049	D15	remaining genome	339366	ADAMTSL5	ADAMTS-like 5	ADAMTSL5;THSD6	M-023895-00				CV1	1	NC	-0.79	0.09	049A	3141	0.015	18		0.11	1.01	12049	049B	D15	3048	0.011	19		0.07	0.99	3094.5
130129	12026	E18	remaining genome	11033	ADAP1	ArfGAP with dual PH domains 1	ADAP1;CENTA1;GCS1L;p42IP4	M-012752-02				CV1	0.99	Hi	2.5	0.92	062A	3083	0.052	23		0.88	0.99	12026	062B	E18	3030	0.059	23		0.97	0.99	3056.5
121203	12028	H04	remaining genome	55803	ADAP2	ArfGAP with dual PH domains 2	ADAP2;CENTA2;HSA272195;cent-b	M-020444-02				CV1	1.02	NC	-1.15	0	035A	3031	0	24		0	0.99	12028	035B	H04	3137	0	22		0	1.04	3084
121119	12017	O16	drug targets	103	ADAR	adenosine deaminase, RNA-specific	ADAR;ADAR1;DRADA;DSH;DSRAD;G1P1;IFI-4;IFI4;K88DSRBP;P136	M-008630-01				CV1	0.82	NC	0.99	0.54	009A	3089	0.015	23		0.23	1.01	12017	009B	O16	1436	0.25	16		0.85	0.63	2262.5
121120	12014	B15	drug targets	104	ADARB1	adenosine deaminase, RNA-specific, B1	ADARB1;ADAR2;DRABA2;DRADA2;RED1	M-009263-01				CV1	0.74	NC	0.75	0.48	015A	2329	0.1	25		0.65	0.76	12014	015B	B15	2216	0.06	25		0.32	0.73	2272.5
130115	12040	I10	remaining genome	105	ADARB2	adenosine deaminase, RNA-specific, B2	ADARB2;ADAR3;FLJ25034;FLJ36975;FLJ41340;RED2	M-020743-01				CV1	1.01	NC	-0.91	0.06	043A	3123	0.005	17		0.06	1	12040	043B	I10	3159	0.004	17		0.05	1.02	3141
121120	12014	M03	drug targets	23536	ADAT1	adenosine deaminase, tRNA-specific 1	ADAT1;HADAT1	M-009346-00				CV2	0.52	NC	0.48	0.41	015A	1335	0.06	25		0.39	0.44	12014	015B	M03	1816	0.08	25		0.43	0.6	1575.5
130129	12009	A17	drug targets	134637	ADAT2	adenosine deaminase, tRNA-specific 2	ADAT2;DEADC1;DKFZp686L1118;FLJ44213;TAD2;dJ20N2;dJ20N2.1	M-018920-02				CV1	1	Hi	4.17	1.34	060A	3166	0.1	17		1.15	1.01	12009	060B	A17	3060	0.143	14		1.53	0.98	3113
121203	12023	M04	remaining genome	113179	ADAT3	adenosine deaminase, tRNA-specific 3	ADAT3;FWP005;MST121;MSTP121;S863-5;TAD3	M-015584-00				CV1	0.86	Hi	2.54	0.93	031A	2510	0.09	25		0.86	0.82	12023	031B	M04	2788	0.15	25		1	0.9	2649
130122	12007	E15	drug targets	113451	ADC	arginine decarboxylase	ADC;AZI2;KIAA1945;ODC-p;ODC1L	M-008374-02				CV1	1	NC	-0.04	0.28	059A	3003	0.009	22		0.18	0.99	12007	059B	E15	3114	0.024	21		0.38	1.02	3058.5
121126	12001	L07	protein kinase	57143	ADCK1	aarF domain containing kinase 1	ADCK1;FLJ39600	M-005303-03				CV1	0.94	NC	-0.12	0.26	019A	2793	0.018	25		0.24	0.93	12001	019B	L07	2883	0.03	25		0.27	0.94	2838
121120	12002	I03	protein kinase	90956	ADCK2	aarF domain containing kinase 2	ADCK2;AARF;MGC20727	M-005304-01				CV1	0.73	NC	0.2	0.34	013A	2399	0.05	25		0.34	0.79	12002	013B	I03	2026	0.05	25		0.34	0.66	2212.5
121126	12010	N15	drug targets	56997	ADCK3	aarF domain containing kinase 3	ADCK3;ARCA2;CABC1;COQ8;MGC4849;SCAR9	M-004939-02				CV1	0.99	NC	-0.71	0.11	023A	3042	0.02	24		0.14	0.99	12010	023B	N15	3025	0.01	24		0.07	0.99	3033.5
121120	12002	C05	protein kinase	79934	ADCK4	aarF domain containing kinase 4	ADCK4;FLJ12229	M-005305-01				CV2	0.58	NC	0.63	0.45	013A	1712	0.02	25		0.14	0.57	12002	013B	C05	1835	0.11	25		0.76	0.6	1773.5
121120	12002	A12	protein kinase	203054	ADCK5	aarF domain containing kinase 5	ADCK5;FLJ35454;MGC126708	M-018919-00				CV1	0.93	Hi	5.71	1.73	013A	2625	0.23	25		1.59	0.87	12002	013B	A12	3030	0.27	25		1.86	0.99	2827.5
130129	12019	K06	drug targets	107	ADCY1	adenylate cyclase 1 (brain)	ADCY1;AC1	M-006819-00				CV1	1	NC	-0.83	0.08	061A	3165	0.004	16		0.05	1.02	12019	061B	K06	3022	0.01	19		0.12	0.98	3093.5
121127	12018	I19	drug targets	55811	ADCY10	adenylate cyclase 10 (soluble)	ADCY10;HCA2;RP1-313L4.2;SAC;SACI;Sacy	M-006353-01				CV1	0.97	Hi	2.02	0.8	028A	3011	0.12	18		0.92	0.98	12018	028B	I19	3002	0.1	19		0.67	0.96	3006.5
121126	12008	F12	drug targets	108	ADCY2	adenylate cyclase 2 (brain)	ADCY2;AC2;FLJ16822;FLJ45092;HBAC2;KIAA1060;MGC133314	M-006798-02				CV1	0.87	NC	1.9	0.77	022A	2867	0.067	25		0.64	0.94	12008	022B	F12	2414	0.09	25		0.9	0.8	2640.5
121126	12008	M09	drug targets	109	ADCY3	adenylate cyclase 3	ADCY3;AC3;KIAA0511	M-006799-01				CV1	0.97	NC	-0.71	0.11	022A	3024	0.012	24		0.11	1	12008	022B	M09	2788	0.01	25		0.1	0.93	2906
121126	12008	L12	drug targets	196883	ADCY4	adenylate cyclase 4	ADCY4;AC4	M-006800-01				CV2	0.68	NC	-0.6	0.14	022A	2069	0.019	25		0.18	0.68	12008	022B	L12	2007	0.01	25		0.1	0.67	2038
130129	12009	B10	drug targets	111	ADCY5	adenylate cyclase 5	ADCY5;AC5	M-006638-00				CV1	0.98	NC	1.19	0.59	060A	3149	0.049	14		0.56	1	12009	060B	B10	3010	0.058	15		0.62	0.97	3079.5
121127	12021	D19	drug targets/remaining genome	112	ADCY6	adenylate cyclase 6	ADCY6;AC6;DKFZp779F075;KIAA0422	M-006636-01				CV1	0.94	NC	-0.91	0.06	030A	2896	0	25		0	0.96	12021	030B	D19	2817	0.01	25		0.12	0.93	2856.5
121127	12018	N05	drug targets	113	ADCY7	adenylate cyclase 7	ADCY7;AC7;FLJ36387;KIAA0037	M-006801-00				CV1	0.72	NC	0.99	0.54	028A	2360	0.07	25		0.54	0.77	12018	028B	N05	2090	0.08	25		0.53	0.67	2225
121127	12013	J20	drug targets	114	ADCY8	adenylate cyclase 8 (brain)	ADCY8;AC8;ADCY3;HBAC1	M-006637-00				CV1	0.86	NC	0.36	0.38	025A	2938	0.07	25		0.47	0.97	12013	025B	J20	2270	0.05	25		0.3	0.74	2604
121127	12013	G20	drug targets	115	ADCY9	adenylate cyclase 9	ADCY9;AC9;FLJ12046	M-006802-01				CV1	1.01	Hi	3.37	1.14	025A	3096	0.16	23		1.07	1.02	12013	025B	G20	3091	0.2	22		1.21	1	3093.5
130114	12035	I16	remaining genome	116	ADCYAP1	adenylate cyclase activating polypeptide 1 (pituitary)	ADCYAP1;MGC126852;PACAP	M-011198-01				CV1	0.98	NC	-0.44	0.18	039A	3056	0.02	16		0.22	0.99	12035	039B	I16	3039	0.01	16		0.13	0.98	3047.5
121120	12004	G07	GPCR/phosphatase	117	ADCYAP1R1	adenylate cyclase activating polypeptide 1 (pituitary) receptor type I	ADCYAP1R1;PAC1;PAC1R;PACAPR;PACAPRI	M-005413-01				CV1	0.92	NC	0.44	0.4	014A	2880	0.08	25		0.36	0.97	12004	014B	G07	2464	0.08	25		0.44	0.88	2672
121126	12008	M20	drug targets	118	ADD1	adducin 1 (alpha)	ADD1;ADDA;MGC3339;MGC44427	M-009487-00				CV1	0.96	NC	-0.2	0.24	022A	2970	0.02	25		0.19	0.98	12008	022B	M20	2821	0.03	25		0.3	0.94	2895.5
121119	12038	A05	remaining genome	119	ADD2	adducin 2 (beta)	ADD2;ADDB	M-009410-01				CV1	0.72	NC	-0.04	0.28	012A	2330	0.014	25		0.21	0.78	12038	012B	A05	1930	0.024	25		0.34	0.65	2130
130129	12026	A10	remaining genome	120	ADD3	adducin 3 (gamma)	ADD3;ADDL	M-008468-02				CV1	1	NC	0.2	0.34	062A	3101	0.025	18		0.42	1	12026	062B	A10	3088	0.015	19		0.25	1.01	3094.5
121120	12014	H18	drug targets	124	ADH1A	alcohol dehydrogenase 1A (class I), alpha polypeptide	ADH1A;ADH1	M-006520-01				CV1	0.9	NC	-0.12	0.26	015A	3048	0.04	25		0.26	0.99	12014	015B	H18	2462	0.05	25		0.27	0.81	2755
121126	12011	B03	drug targets	125	ADH1B	alcohol dehydrogenase 1B (class I), beta polypeptide	ADH1B;ADH2;DKFZp686C06125	M-008112-02				CV1	1	NC	-0.44	0.18	024A	3131	0.021	24		0.19	1.02	12011	024B	B03	3022	0.02	23		0.17	0.98	3076.5
121127	12016	J13	drug targets	126	ADH1C	alcohol dehydrogenase 1C (class I), gamma polypeptide	ADH1C;ADH3	M-006521-02				CV1	1	NC	0.6	0.44	027A	3088	0.06	21		0.43	1	12016	027B	J13	3074	0.06	23		0.46	0.99	3081
121127	12020	K06	drug targets	127	ADH4	alcohol dehydrogenase 4 (class II), pi polypeptide	ADH4;ADH-2	M-008113-02				CV1	1	NC	-0.95	0.05	029A	3031	0.01	25		0.1	0.99	12020	029B	K06	3067	0	22		0	1	3049
121120	12014	E12	drug targets	128	ADH5	alcohol dehydrogenase 5 (class III), chi polypeptide	ADH5;ADH-3;ADHX;FALDH;FDH;GSH-FDH;GSNOR	M-008114-02				CV1	0.83	NC	-0.79	0.09	015A	2821	0.02	25		0.13	0.92	12014	015B	E12	2257	0.01	22		0.05	0.74	2539
121126	12006	H18	drug targets/ion channel	130	ADH6	alcohol dehydrogenase 6 (class V)	ADH6;ADH-5	M-008939-02				CV1	0.96	NC	1.47	0.66	021A	2955	0.05	25		0.62	0.98	12006	021B	H18	2855	0.057	25		0.69	0.93	2905
121126	12008	P05	drug targets	131	ADH7	alcohol dehydrogenase 7 (class IV), mu or sigma polypeptide	ADH7;ADH4	M-008115-01				CV2	0.6	NC	0	0.29	022A	1834	0.028	25		0.27	0.6	12008	022B	P05	1826	0.03	25		0.3	0.61	1830
121120	12014	J12	drug targets	137872	ADHFE1	alcohol dehydrogenase, iron containing, 1	ADHFE1;ADH8;FLJ32430;HOT;MGC48605	M-008453-01				CV1	0.92	NC	-0.91	0.06	015A	2765	0.01	25		0.06	0.9	12014	015B	J12	2837	0.01	25		0.05	0.93	2801
121126	12010	P19	drug targets	55256	ADI1	acireductone dioxygenase 1	ADI1;APL1;ARD;FLJ10913;MTCBP1;Ni-ARD;SIPL	M-020394-00				CV1	1	NC	-0.16	0.25	023A	3132	0.02	22		0.14	1.02	12010	023B	P19	3010	0.05	22		0.36	0.99	3071
130115	12048	P04	remaining genome	149685	ADIG	adipogenin	ADIG;KIAA1219;MGC149650;MGC39724;SMAF1	M-017780-01				CV1	1	NC	0.44	0.4	048A	3036	0.02	25		0.36	1	12048	048B	P04	3006	0.02	25		0.44	0.99	3021
130121	12049	O16	remaining genome	9370	ADIPOQ	adiponectin, C1Q and collagen domain containing	ADIPOQ;ACDC;ACRP30;ADIPQTL1;ADPN;APM-1;APM1;GBP28	M-011938-00				CV1	1.01	NC	1.39	0.64	049A	3164	0.118	17		0.9	1.01	12049	049B	O16	3120	0.06	15		0.38	1.01	3142
121120	12032	F07	remaining genome	51094	ADIPOR1	adiponectin receptor 1	ADIPOR1;ACDCR1;CGI45;FLJ25385;FLJ42464;PAQR1;TESBP1A	M-007800-00				CV1	0.78	Hi	4.64	1.46	017A	2262	0.32	25		1.49	0.78	12032	017B	F07	2132	0.32	25		1.42	0.77	2197
121120	12032	N08	remaining genome	79602	ADIPOR2	adiponectin receptor 2	ADIPOR2;ACDCR2;FLJ21432;MGC4640;PAQR2	M-007801-00				CV1	0.78	NC	-0.52	0.16	017A	2538	0.04	25		0.19	0.88	12032	017B	N08	1855	0.03	23		0.13	0.67	2196.5
121126	12001	E07	protein kinase	132	ADK	adenosine kinase	ADK;AK	M-004733-02				CV1	0.98	NC	0.28	0.36	019A	3043	0.027	25		0.35	1.01	12001	019B	E07	2876	0.04	25		0.36	0.94	2959.5
130115	12040	H22	remaining genome	133	ADM	adrenomedullin	ADM;AM	M-011199-00				CV1	0.98	NC	0.91	0.52	043A	3020	0.03	23		0.38	0.97	12040	043B	H22	3044	0.05	19		0.67	0.98	3032
121203	12024	I15	remaining genome	79924	ADM2	adrenomedullin 2	ADM2;AM2;FLJ21135;dJ579N16.4	M-014490-01				CV1	0.96	NC	1.03	0.55	032A	3023	0.11	18		0.65	0.97	12024	032B	I15	3035	0.07	17		0.45	0.96	3029
121203	12024	G08	remaining genome	23394	ADNP	activity-dependent neuroprotector homeobox	ADNP;ADNP1;KIAA0784	M-012857-00				CV1	1	NC	-0.52	0.16	032A	3071	0.03	15		0.18	0.98	12024	032B	G08	3177	0.02	17		0.13	1.01	3124
130121	12054	A08	remaining genome	22850	ADNP2	ADNP homeobox 2	ADNP2;KIAA0863;ZNF508	M-020456-02				CV2	0.64	NC	1.43	0.65	054A	2133	0.1	25		0.8	0.68	12054	054B	A08	1855	0.063	25		0.5	0.6	1994
130114	12036	C10	remaining genome	84890	ADO	2-aminoethanethiol (cysteamine) dioxygenase	ADO;C10orf22;DKFZp564C046;FLJ14547	M-015855-01				CV1	1	NC	-0.28	0.22	040A	3087	0.02	19		0.24	1	12036	040B	C10	3086	0.02	20		0.21	1.01	3086.5
121119	12003	H04	GPCR/protein kinase	134	ADORA1	adenosine A1 receptor	ADORA1;RDC7	M-005415-03				CV1	0.91	NC	1.55	0.68	007A	2316	0.44	25		1.07	0.91	12003	007B	H04	2727	0.022	25		0.28	0.91	2521.5
121119	12003	L04	GPCR/protein kinase	135	ADORA2A	adenosine A2a receptor	ADORA2A;ADORA2;RDC8;hA2aR	M-005416-02				CV1	0.88	NC	-0.28	0.22	007A	2154	0.17	25		0.41	0.84	12003	007B	L04	2718	0.002	25		0.03	0.91	2436
121119	12003	M22	GPCR/protein kinase	136	ADORA2B	adenosine A2b receptor	ADORA2B;ADORA2	M-005417-01				CV1	1.12	NC	0.44	0.4	007A	3012	0.15	22		0.37	1.18	12003	007B	M22	3206	0.034	18		0.43	1.07	3109
121119	12003	M04	GPCR/protein kinase	140	ADORA3	adenosine A3 receptor	ADORA3;A3AR;AD026;bA552M11.5	M-005418-01				CV1	0.8	NC	-0.2	0.24	007A	1916	0.16	25		0.39	0.75	12003	007B	M04	2547	0.006	25		0.08	0.85	2231.5
121126	12001	O10	protein kinase	83440	ADPGK	ADP-dependent glucokinase	ADPGK;2610017G09Rik;ADP-GK;DKFZp434B195	M-006809-00				CV1	0.93	NC	1.51	0.67	019A	2572	0.04	25		0.52	0.85	12001	019B	O10	3089	0.09	25		0.82	1.01	2830.5
121127	12013	O04	drug targets	141	ADPRH	ADP-ribosylarginine hydrolase	ADPRH;ARH1	M-008412-01				CV1	0.92	NC	0.36	0.38	025A	2859	0.07	25		0.47	0.94	12013	025B	O04	2760	0.05	25		0.3	0.9	2809.5
121127	12020	P03	drug targets	113622	ADPRHL1	ADP-ribosylhydrolase like 1	ADPRHL1;ARH2	M-008526-01				CV1	1	NC	-0.79	0.09	029A	3026	0.01	21		0.1	0.99	12020	029B	P03	3074	0.01	23		0.08	1	3050
121127	12021	O06	drug targets/remaining genome	54936	ADPRHL2	ADP-ribosylhydrolase like 2	ADPRHL2;ARH3;FLJ20446	M-020822-01				CV2	0.66	NC	-0.91	0.06	030A	1786	0	25		0	0.59	12021	030B	O06	2249	0.01	25		0.12	0.74	2017.5
121119	12003	L22	GPCR/protein kinase	148	ADRA1A	adrenergic, alpha-1A-, receptor	ADRA1A;ADRA1C;ADRA1L1;ALPHA1AAR	M-005419-01				CV1	1.06	NC	1.35	0.63	007A	2844	0.28	25		0.68	1.11	12003	007B	L22	3018	0.046	23		0.58	1.01	2931
121120	12004	K13	GPCR/phosphatase	147	ADRA1B	adrenergic, alpha-1B-, receptor	ADRA1B;ADRA1;ALPHA1BAR	M-005420-02				CV1	0.82	NC	-0.52	0.16	014A	2351	0.02	25		0.09	0.79	12004	014B	K13	2406	0.04	25		0.22	0.86	2378.5
121120	12004	A04	GPCR/phosphatase	146	ADRA1D	adrenergic, alpha-1D-, receptor	ADRA1D;ADRA1;ADRA1A;ADRA1R;ALPHA1;DAR;dJ779E11.2	M-005421-01				CV1	0.76	Hi	4.05	1.31	014A	1940	0.22	25		1	0.65	12004	014B	A04	2406	0.29	25		1.61	0.86	2173
121120	12004	K08	GPCR/phosphatase	150	ADRA2A	adrenergic, alpha-2A-, receptor	ADRA2A;ADRA2;ADRA2R;ADRAR;ALPHA2AAR;ZNF32	M-005422-01				CV1	0.88	NC	-0.83	0.08	014A	2699	0.01	25		0.05	0.91	12004	014B	K08	2356	0.02	25		0.11	0.84	2527.5
121120	12004	M05	GPCR/phosphatase	151	ADRA2B	adrenergic, alpha-2B-, receptor	ADRA2B;ADRA2L1;ADRA2RL1;ADRARL1;ALPHA2BAR	M-005423-02				CV2	0.65	NC	0.2	0.34	014A	1766	0.05	25		0.23	0.6	12004	014B	M05	1966	0.08	25		0.44	0.7	1866
121120	12004	K17	GPCR/phosphatase	152	ADRA2C	adrenergic, alpha-2C-, receptor	ADRA2C;ADRA2L2;ADRA2RL2;ADRARL2;ALPHA2CAR	M-005424-02				CV1	0.8	NC	-0.83	0.08	014A	2312	0.02	25		0.09	0.78	12004	014B	K17	2331	0.01	25		0.06	0.83	2321.5
121120	12004	G15	GPCR/phosphatase	153	ADRB1	adrenergic, beta-1-, receptor	ADRB1;ADRB1R;B1AR;BETA1AR;RHR	M-005425-02				CV1	0.78	NC	-0.44	0.18	014A	2381	0.04	25		0.18	0.8	12004	014B	G15	2154	0.03	25		0.17	0.77	2267.5
121120	12004	A08	GPCR/phosphatase	154	ADRB2	adrenergic, beta-2-, receptor, surface	ADRB2;ADRB2R;ADRBR;B2AR;BAR;BETA2AR	M-005426-02				CV2	0.62	NC	-0.6	0.14	014A	1918	0.04	25		0.18	0.65	12004	014B	A08	1642	0.02	25		0.11	0.59	1780
121120	12004	K05	GPCR/phosphatase	155	ADRB3	adrenergic, beta-3-, receptor	ADRB3;BETA3AR;FLJ99960	M-005427-00				LC	0.46	LC	-1.03	0.03	014A	1541	0	25		0	0.52	12004	014B	K05	1142	0.01	25		0.06	0.41	1341.5
121120	12002	I20	protein kinase	156	ADRBK1	adrenergic, beta, receptor kinase 1	ADRBK1;BARK1;BETA-ARK1;FLJ16718;GRK2	M-004325-02				CV1	1	NC	-0.44	0.18	013A	3061	0.03	25		0.21	1.01	12002	013B	I20	3015	0.02	24		0.14	0.99	3038
121120	12002	G19	protein kinase	157	ADRBK2	adrenergic, beta, receptor kinase 2	ADRBK2;BARK2;GRK3	M-004326-02				CV1	1.02	NC	1.71	0.72	013A	3007	0.1	20		0.69	0.99	12002	013B	G19	3168	0.11	20		0.76	1.04	3087.5
130129	12026	M07	remaining genome	11047	ADRM1	adhesion regulating molecule 1	ADRM1;ARM1;GP110;MGC29536;Rpn13	M-012340-01				CV1	0.98	NC	0.44	0.4	062A	3044	0.018	25		0.31	0.98	12026	062B	M07	3029	0.029	23		0.48	0.99	3036.5
121127	12013	O16	drug targets	158	ADSL	adenylosuccinate lyase	ADSL;AMPS;ASASE;ASL	M-010986-01				CV1	1.01	Hi	2.5	0.92	025A	3033	0.15	25		1	1	12013	025B	O16	3137	0.14	21		0.85	1.02	3085
121119	12012	P18	drug targets	159	ADSS	adenylosuccinate synthase	ADSS;ADEH;MGC20404	M-009289-01				CV1	0.94	Hi	2.58	0.94	008A	3052	0.057	25		0.81	1	12012	008B	P18	2093	0.38	25		1.06	0.87	2572.5
121127	12021	A13	drug targets/remaining genome	122622	ADSSL1	adenylosuccinate synthase like 1	ADSSL1;FLJ38602	M-009105-01				CV1	1.03	NC	-0.28	0.22	030A	3080	0.03	23		0.33	1.03	12021	030B	A13	3135	0.01	21		0.12	1.03	3107.5
130122	12056	M03	ubiquitin conjugation 1/protease	165	AEBP1	AE binding protein 1	AEBP1;ACLP;FLJ33612	M-009694-01				CV1	0.99	NC	-0.91	0.06	056A	3084	0.003	20		0.05	1	12056	056B	M03	3035	0.006	18		0.08	0.98	3059.5
130122	12030	H20	remaining genome	121536	AEBP2	AE binding protein 2	AEBP2;MGC17922	M-016409-01				CV1	1.01	NC	-1.03	0.03	060A	3108	0.003	18		0.03	1	12030	060B	H20	3161	0.003	17		0.03	1.02	3134.5
130115	12048	D16	remaining genome	64782	AEN	apoptosis enhancing nuclease	AEN;FLJ12484;FLJ12562;ISG20L1;pp12744	M-016332-00				CV1	1.01	Hi	2.94	1.03	048A	3116	0.04	22		0.73	1.02	12048	048B	D16	3037	0.06	21		1.33	1	3076.5
130114	12036	O04	remaining genome	166	AES	amino-terminal enhancer of split	AES;AES-1;AES-2;ESP1;GRG;GRG5;TLE5	M-012157-02				CV1	1	NC	0.2	0.34	040A	3124	0.03	21		0.35	1.01	12036	040B	O04	3034	0.03	21		0.32	0.99	3079
130115	12045	A16	remaining genome	60312	AFAP1	actin filament associated protein 1	AFAP1;AFAP;AFAP-110;FLJ56849	M-013084-01				CV1	1	NC	0.83	0.5	045A	3172	0.036	16		0.55	1.02	12045	045B	A16	3099	0.032	16		0.46	0.99	3135.5
130115	12046	E16	remaining genome	134265	AFAP1L1	actin filament associated protein 1-like 1	AFAP1L1;FLJ36748;MGC149773	M-024339-01				CV1	0.98	NC	1.07	0.56	046A	3010	0.028	24		0.8	0.97	12046	046B	E16	3079	0.01	24		0.31	0.99	3044.5
130115	12045	O13	remaining genome	84632	AFAP1L2	actin filament associated protein 1-like 2	AFAP1L2;FLJ14564;KIAA1914;XB130	M-014917-01				CV1	0.98	NC	-1.07	0.02	045A	3008	0.001	18		0.02	0.97	12045	045B	O13	3067	0.001	18		0.01	0.98	3037.5
130121	12052	D08	remaining genome	4299	AFF1	AF4/FMR2 family, member 1	AFF1;AF4;MGC134969;MLLT2;PBM1	M-020074-02				CV1	1	NC	1.39	0.64	052A	3058	0.07	14		0.54	0.98	12052	052B	D08	3179	0.09	15		0.75	1.02	3118.5
130121	12051	M09	remaining genome	2334	AFF2	AF4/FMR2 family, member 2	AFF2;FMR2;FMR2P;FRAXE;MRX2;OX19	M-019632-01				CV1	0.98	NC	-0.75	0.1	051A	3002	0.01	18		0.11	0.98	12051	051B	M09	3021	0.008	18		0.08	0.98	3011.5
121119	12012	N17	drug targets	3899	AFF3	AF4/FMR2 family, member 3	AFF3;LAF4;MLLT2-like	M-011317-01				CV1	1.08	NC	0	0.29	008A	3085	0.023	23		0.33	1.01	12012	008B	N17	2764	0.09	25		0.25	1.15	2924.5
130129	12009	B06	drug targets	27125	AFF4	AF4/FMR2 family, member 4	AFF4;AF5Q31;MCEF;MGC75036	M-020276-02				CV1	1	NC	1.15	0.58	060A	3182	0.049	16		0.56	1.01	12009	060B	B06	3109	0.056	15		0.6	1	3145.5
130122	12056	K08	ubiquitin conjugation 1/protease	10939	AFG3L2	AFG3 ATPase family gene 3-like 2 (S. cerevisiae)	AFG3L2;FLJ25993;SCA28	M-005781-00				CV1	1	NC	0.56	0.43	056A	3082	0.033	21		0.55	0.99	12056	056B	K08	3088	0.023	21		0.3	1	3085
130129	12042	C22	remaining genome	173	AFM	afamin	AFM;ALB2;ALBA;ALF;MGC125338;MGC125339	M-011201-01				CV1	1	NC	0.2	0.34	063A	3016	0.029	20		0.41	0.99	12042	063B	C22	3066	0.016	23		0.26	1.01	3041
130129	12042	F16	remaining genome	125061	AFMID	arylformamidase	AFMID;DKFZp686F03259;KF;MGC167063	M-032645-01				CV1	1.02	NC	0.2	0.34	063A	3167	0.025	22		0.35	1.04	12042	063B	F16	3008	0.02	22		0.33	0.99	3087.5
121127	12018	K03	drug targets	174	AFP	alpha-fetoprotein	AFP;FETA;HPAFP	M-011202-00				CV2	0.68	NC	-0.83	0.08	028A	2263	0.01	25		0.08	0.74	12018	028B	K03	1913	0.01	25		0.07	0.61	2088
130115	12046	E06	remaining genome	54812	AFTPH	aftiphilin	AFTPH;FLJ20080;FLJ23793;MGC33965;Nbla10388	M-017996-01				CV1	1	NC	-0.91	0.06	046A	3143	0.002	21		0.06	1.02	12046	046B	E06	3078	0.002	20		0.06	0.99	3110.5
121119	12012	A15	drug targets	175	AGA	aspartylglucosaminidase	AGA;AGU;ASRG;GA	M-004037-00				CV1	0.98	NC	0.04	0.3	008A	3038	0.013	22		0.19	1	12012	008B	A15	2352	0.15	25		0.42	0.97	2695
121119	12038	L07	remaining genome	116987	AGAP1	ArfGAP with GTPase domain, ankyrin repeat and PH domain 1	AGAP1;AGAP-1;CENTG2;GGAP1;KIAA1099;MGC71657;cnt-g2	M-020452-01				CV1	0.96	NC	-0.36	0.2	012A	3085	0.011	24		0.16	1.03	12038	012B	L07	2624	0.016	25		0.23	0.88	2854.5
121203	12028	I12	remaining genome	116986	AGAP2	ArfGAP with GTPase domain, ankyrin repeat and PH domain 2	AGAP2;CENTG1;FLJ16430;GGAP2;KIAA0167;PIKE	M-021010-00				CV1	1.01	NC	-0.79	0.09	035A	3040	0.02	20		0.12	0.99	12028	035B	I12	3133	0.01	22		0.06	1.03	3086.5
130129	12043	O16	remaining genome	116988	AGAP3	ArfGAP with GTPase domain, ankyrin repeat and PH domain 3	AGAP3;CENTG3;CRAG;FLJ16146;FLJ34452;MRIP-1	M-019127-01				CV1	0.99	NC	0.16	0.33	064A	3082	0.043	16		0.45	0.99	12043	064B	O16	3061	0.016	18		0.21	0.99	3071.5
130114	12033	C15	remaining genome	119016	AGAP4	ArfGAP with GTPase domain, ankyrin repeat and PH domain 4	AGAP4;CTGLF1;MRIP2	M-015345-01				CV1	1	NC	1.67	0.71	037A	3058	0.06	24		0.71	0.99	12033	037B	C15	3051	0.05	21		0.71	1	3054.5
130129	12042	N17	remaining genome	414189	AGAP6	ArfGAP with GTPase domain, ankyrin repeat and PH domain 6	AGAP6;CTGLF3;bA324H6.1	M-181823-01				CV1	1.02	NC	-0.75	0.1	063A	3139	0.005	17		0.07	1.03	12042	063B	N17	3040	0.008	19		0.13	1	3089.5
121120	12041	E15	remaining genome	653268	AGAP7	ArfGAP with GTPase domain, ankyrin repeat and PH domain 7	AGAP7;CTGLF4;bA109G10.1	M-184266-00				CV2	0.68	Hi	4.88	1.52	018A	2211	0.27	25		1.8	0.73	12041	018B	E15	1876	0.2	25		1.25	0.62	2043.5
130114	12033	K17	remaining genome	728404	AGAP8	ArfGAP with GTPase domain, ankyrin repeat and PH domain 8	AGAP8;CTGLF5	M-184310-00				CV1	1	NC	-0.63	0.13	037A	3084	0.01	19		0.12	1	12033	037B	K17	3102	0.01	19		0.14	1.01	3093
130115	12045	I08	remaining genome	123624	AGBL1	ATP/GTP binding protein-like 1	AGBL1;FLJ32310;MGC149239	M-017061-01				CV1	0.98	NC	1.39	0.64	045A	3063	0.066	19		1.02	0.99	12045	045B	I08	3063	0.019	20		0.27	0.98	3063
121127	12021	A18	drug targets/remaining genome	79841	AGBL2	ATP/GTP binding protein-like 2	AGBL2;FLJ23598	M-012937-00				CV1	1	NC	-0.04	0.28	030A	3092	0.04	21		0.44	1.03	12021	030B	A18	2896	0.01	25		0.12	0.96	2994
130121	12050	K14	remaining genome	340351	AGBL3	ATP/GTP binding protein-like 3	AGBL3;FLJ12983;MGC32955	M-025456-00				CV1	1	Hi	2.66	0.96	050A	3178	0.121	16		0.91	1.01	12050	050B	K14	3046	0.11	16		1	1	3112
130115	12048	I17	remaining genome	84871	AGBL4	ATP/GTP binding protein-like 4	AGBL4;CCP6;FLJ14442	M-014994-01				CV1	1	NC	0.36	0.38	048A	3034	0.03	19		0.55	1	12048	048B	I17	3076	0.01	20		0.22	1.01	3055
130115	12045	A06	remaining genome	60509	AGBL5	ATP/GTP binding protein-like 5	AGBL5;FLJ21839	M-009468-01				CV1	1	NC	0.48	0.41	045A	3146	0.024	18		0.37	1.01	12045	045B	A06	3085	0.031	20		0.45	0.99	3115.5
121127	12016	N04	drug targets	177	AGER	advanced glycosylation end product-specific receptor	AGER;MGC22357;RAGE	M-003625-02				CV1	0.98	NC	0.91	0.52	027A	2943	0.06	25		0.43	0.96	12016	027B	N04	3133	0.08	24		0.62	1.01	3038
130115	12044	M18	remaining genome	3267	AGFG1	ArfGAP with FG repeats 1	AGFG1;DKFZp686I15205;HRB;MGC116938;MGC116940;RAB;RIP	M-011873-00				CV1	0.98	NC	0.04	0.3	044A	3094	0.019	18		0.33	0.98	12044	044B	M18	3028	0.015	22		0.26	0.99	3061
130129	12026	C21	remaining genome	3268	AGFG2	ArfGAP with FG repeats 2	AGFG2;HRBL;RABR	M-016363-01				CV1	0.98	NC	0.04	0.3	062A	3064	0.021	19		0.36	0.99	12026	062B	C21	3010	0.015	20		0.25	0.98	3037
130121	12051	L12	remaining genome	55109	AGGF1	angiogenic factor with G patch and FHA domains 1	AGGF1;FLJ10283;GPATC7;GPATCH7;HSU84971;HUS84971;VG5Q	M-021115-00				CV1	1.02	NC	0.91	0.52	051A	3136	0.06	19		0.63	1.02	12051	051B	L12	3181	0.042	20		0.41	1.03	3158.5
121126	12001	M07	protein kinase	55750	AGK	acylglycerol kinase	AGK;FLJ10842;MULK	M-007256-02				CV1	0.98	NC	0.12	0.32	019A	2835	0.015	25		0.2	0.94	12001	019B	M07	3161	0.05	20		0.45	1.03	2998
121127	12015	J21	drug targets	178	AGL	amylo-alpha-1, 6-glucosidase, 4-alpha-glucanotransferase	AGL;GDE	M-010987-01				CV1	0.91	Hi	2.5	0.92	026A	2954	0.09	25		0.9	0.95	12015	026B	J21	2626	0.1	25		0.95	0.87	2790
121126	12010	N03	drug targets	79814	AGMAT	agmatine ureohydrolase (agmatinase)	AGMAT;FLJ23384	M-021341-00				CV1	0.99	NC	-0.2	0.24	023A	3027	0.04	21		0.28	0.99	12010	023B	N03	3024	0.03	22		0.21	0.99	3025.5
121119	12012	A06	drug targets	392636	AGMO	alkylglycerol monooxygenase	AGMO;FLJ16237;MGC131748;TMEM195	M-028988-01				CV1	0.94	NC	0.36	0.38	008A	3035	0.017	25		0.24	1	12012	008B	A06	2135	0.19	25		0.53	0.88	2585
121127	12015	J20	drug targets	10554	AGPAT1	1-acylglycerol-3-phosphate O-acyltransferase 1 (lysophosphatidic acid acyltransferase, alpha)	AGPAT1;1-AGPAT1;G15;LPAAT-alpha;LPAATA;MGC4007;MGC5423	M-003810-01				CV1	1	NC	-0.36	0.2	026A	3102	0.02	23		0.2	0.99	12015	026B	J20	3060	0.02	25		0.19	1.01	3081
121127	12013	H03	drug targets	10555	AGPAT2	1-acylglycerol-3-phosphate O-acyltransferase 2 (lysophosphatidic acid acyltransferase, beta)	AGPAT2;1-AGPAT2;BSCL;BSCL1;LPAAB;LPAAT-beta	M-003811-02				CV1	0.92	NC	0.48	0.41	025A	2865	0.04	25		0.27	0.94	12013	025B	H03	2760	0.09	25		0.55	0.9	2812.5
121127	12016	I21	drug targets	56894	AGPAT3	1-acylglycerol-3-phosphate O-acyltransferase 3	AGPAT3;LPAAT-GAMMA1;MGC4604	M-008620-00				CV1	1.02	NC	1.51	0.67	027A	3098	0.08	19		0.57	1.01	12016	027B	I21	3152	0.1	21		0.77	1.02	3125
121127	12013	B14	drug targets	56895	AGPAT4	1-acylglycerol-3-phosphate O-acyltransferase 4 (lysophosphatidic acid acyltransferase, delta)	AGPAT4;1-AGPAT4;LPAAT-delta;dJ473J16.2	M-009283-01				CV1	1	NC	0.12	0.32	025A	3073	0.05	22		0.33	1.01	12013	025B	B14	3012	0.05	22		0.3	0.98	3042.5
121119	12012	D04	drug targets	55326	AGPAT5	1-acylglycerol-3-phosphate O-acyltransferase 5 (lysophosphatidic acid acyltransferase, epsilon)	AGPAT5;1AGPAT5;LPAATE	M-008554-02				CV1	0.88	NC	0.91	0.52	008A	2474	0.026	25		0.37	0.81	12012	008B	D04	2298	0.24	25		0.67	0.95	2386
130122	12007	D20	drug targets	137964	AGPAT6	1-acylglycerol-3-phosphate O-acyltransferase 6 (lysophosphatidic acid acyltransferase, zeta)	AGPAT6;1-AGPAT 6;DKFZp586M1819;LPAAT-zeta;LPAATZ;TSARG7	M-010300-00				CV1	0.92	NC	0.6	0.44	059A	2791	0.025	25		0.51	0.92	12007	059B	D20	2783	0.023	25		0.37	0.91	2787
130129	12009	M07	drug targets	84803	AGPAT9	1-acylglycerol-3-phosphate O-acyltransferase 9	AGPAT9;AGPAT8;GPAT3;LPAAT-theta;MAG1;MGC11324	M-010291-00				CV1	0.98	NC	-1.03	0.03	060A	3014	0.003	15		0.03	0.96	12009	060B	M07	3082	0.003	15		0.03	0.99	3048
130114	12037	P11	remaining genome	123688	AGPHD1	aminoglycoside phosphotransferase domain containing 1	AGPHD1	M-022282-01				CV1	0.99	Hi	2.58	0.94	041A	3003	0.09	19		1.06	0.99	12037	041B	P11	3027	0.07	19		0.82	0.99	3015
121127	12018	A09	drug targets	8540	AGPS	alkylglycerone phosphate synthase	AGPS;ADAP-S;ADAS;ADHAPS;ADPS;ALDHPSY;DKFZp762O2215;FLJ99755	M-009267-01				CV1	0.99	NC	-0.6	0.14	028A	3102	0.02	22		0.15	1.01	12018	028B	A09	3030	0.02	20		0.13	0.97	3066
121119	12031	O05	remaining genome	10551	AGR2	anterior gradient homolog 2 (Xenopus laevis)	AGR2;AG2;GOB-4;HAG-2;PDIA17;XAG-2	M-003626-00				CV2	0.55	NC	0.56	0.43	011A	1840	0.034	25		0.45	0.61	12031	011B	O05	1527	0.029	25		0.4	0.5	1683.5
130121	12051	P18	remaining genome	155465	AGR3	anterior gradient homolog 3 (Xenopus laevis)	AGR3;AG3;BCMP11;HAG3;PDIA18;hAG-3	M-010689-00				CV1	1.04	NC	-0.67	0.12	051A	3182	0.01	18		0.11	1.04	12051	051B	P18	3166	0.013	17		0.13	1.03	3174
121203	12028	L13	remaining genome	375790	AGRN	agrin	AGRN;FLJ45064	M-031716-01				CV1	1	NC	-0.67	0.12	035A	3102	0.02	23		0.12	1.01	12028	035B	L13	3011	0.02	21		0.12	0.99	3056.5
130122	12030	B08	remaining genome	181	AGRP	agouti related protein homolog (mouse)	AGRP;AGRT;ART;ASIP2;MGC118963	M-011204-01				CV1	0.98	NC	0	0.29	060A	3059	0.014	17		0.12	0.99	12030	060B	B08	3038	0.044	19		0.45	0.98	3048.5
121127	12018	I11	drug targets	183	AGT	angiotensinogen (serpin peptidase inhibitor, clade A, member 8)	AGT;ANHU;FLJ92595;FLJ97926;SERPINA8	M-010988-01				CV1	0.94	NC	-0.99	0.04	028A	2837	0.01	25		0.08	0.92	12018	028B	I11	2981	0	25		0	0.95	2909
130122	12056	M21	ubiquitin conjugation 1/protease	23287	AGTPBP1	ATP/GTP binding protein 1	AGTPBP1;CCP1;DKFZp686M20191;KIAA1035;NNA1	M-014059-00				CV1	1	NC	-0.6	0.14	056A	3084	0.009	21		0.15	1	12056	056B	M21	3050	0.009	21		0.12	0.99	3067
121119	12003	J19	GPCR/protein kinase	185	AGTR1	angiotensin II receptor, type 1	AGTR1;AG2S;AGTR1A;AGTR1B;AT1;AT1B;AT1R;AT2R1;AT2R1A;AT2R1B;HAT1R	M-005428-02				CV1	1.09	NC	1.43	0.65	007A	3008	0.27	25		0.66	1.18	12003	007B	J19	3027	0.051	20		0.64	1.01	3017.5
121120	12004	I13	GPCR/phosphatase	186	AGTR2	angiotensin II receptor, type 2	AGTR2;AT2;ATGR2;MRX88	M-005429-02				CV1	0.9	Hi	2.58	0.94	014A	2697	0.22	25		1	0.91	12004	014B	I13	2483	0.16	25		0.89	0.89	2590
130114	12039	B22	remaining genome	57085	AGTRAP	angiotensin II receptor-associated protein	AGTRAP;ATRAP;MGC29646	M-015374-01				CV1	1.01	NC	0.28	0.36	042A	3117	0.03	20		0.33	1.02	12039	042B	B22	3109	0.04	20		0.38	1	3113
121127	12020	C03	drug targets	189	AGXT	alanine-glyoxylate aminotransferase	AGXT;AGT;AGT1;AGXT1;PH1;SPAT;SPT;TLH6	M-008925-01				CV2	0.67	NC	-1.15	0	029A	1895	0	25		0	0.62	12020	029B	C03	2232	0	25		0	0.72	2063.5
121127	12016	F13	drug targets	64902	AGXT2	alanine--glyoxylate aminotransferase 2	AGXT2;AGT2;DAIBAT	M-009818-00				CV1	1	NC	-0.56	0.15	027A	3114	0.02	20		0.14	1.01	12016	027B	F13	3095	0.02	23		0.15	1	3104.5
121127	12021	O19	drug targets/remaining genome	64850	AGXT2L1	alanine-glyoxylate aminotransferase 2-like 1	AGXT2L1	M-008696-00				CV1	0.96	NC	1.11	0.57	030A	2922	0.04	25		0.44	0.97	12021	030B	O19	2908	0.06	25		0.71	0.96	2915
130129	12019	N07	drug targets	85007	AGXT2L2	alanine-glyoxylate aminotransferase 2-like 2	AGXT2L2;MGC117348;MGC15875;MGC45484	M-008968-01				CV1	1.02	NC	-0.16	0.25	061A	3203	0.02	15		0.25	1.03	12019	061B	N07	3097	0.02	14		0.25	1	3150
121119	12017	O06	drug targets	25909	AHCTF1	AT hook containing transcription factor 1	AHCTF1;DKFZp434N093;ELYS;MST108;TMBS62	M-013961-01				CV1	0.97	NC	0.67	0.46	009A	3025	0.029	20		0.45	0.99	12017	009B	O06	2163	0.14	25		0.47	0.95	2594
121127	12015	A21	drug targets	191	AHCY	adenosylhomocysteinase	AHCY;SAHH	M-009599-01				CV1	0.99	NC	0.04	0.3	026A	3006	0.04	17		0.4	0.96	12015	026B	A21	3077	0.02	21		0.19	1.02	3041.5
121127	12015	O13	drug targets	10768	AHCYL1	adenosylhomocysteinase-like 1	AHCYL1;DCAL;IRBIT;PRO0233;XPVKONA	M-008810-01				CV1	0.91	NC	0.4	0.39	026A	2825	0.03	25		0.3	0.9	12015	026B	O13	2785	0.05	25		0.48	0.92	2805
121127	12021	N21	drug targets/remaining genome	23382	AHCYL2	adenosylhomocysteinase-like 2	AHCYL2;ADOHCYASE3;FLJ21719;KIAA0828	M-008588-00				CV1	0.99	NC	-0.67	0.12	030A	3042	0.01	24		0.11	1.01	12021	030B	N21	2923	0.01	25		0.12	0.97	2982.5
130115	12048	P09	remaining genome	27245	AHDC1	AT hook, DNA binding motif, containing 1	AHDC1;CL23945;DJ159A19.3;RP1-159A19.1	M-027522-01				CV1	0.93	NC	-1.15	0	048A	2929	0	25		0	0.96	12048	048B	P09	2738	0	25		0	0.9	2833.5
130115	12040	C13	remaining genome	54806	AHI1	Abelson helper integration site 1	AHI1;AHI-1;DKFZp686J1653;FLJ14023;FLJ20069;JBTS3;ORF1;dJ71N10.1	M-018723-00				CV1	1.01	NC	-0.67	0.12	043A	3103	0.013	16		0.16	0.99	12040	043B	C13	3172	0.007	18		0.09	1.03	3137.5
130129	12053	C07	remaining genome	79026	AHNAK	AHNAK nucleoprotein	AHNAK;AHNAKRS;MGC5395	M-014285-01				CV1	0.86	NC	-0.52	0.16	065A	2529	0.008	25		0.12	0.82	12053	065B	C07	2758	0.011	25		0.19	0.89	2643.5
121127	12021	I09	drug targets/remaining genome	196	AHR	aryl hydrocarbon receptor	AHR;bHLHe76	M-004990-01				CV1	0.87	NC	0.2	0.34	030A	2798	0.03	25		0.33	0.93	12021	030B	I09	2440	0.03	25		0.35	0.81	2619
130114	12036	E19	remaining genome	57491	AHRR	aryl-hydrocarbon receptor repressor	AHRR;AHH;AHHR;KIAA1234;MGC167813;MGC176630;bHLHe77	M-009337-01				CV1	1.02	NC	-0.04	0.28	040A	3137	0.03	18		0.35	1.02	12036	040B	E19	3114	0.02	19		0.21	1.02	3125.5
130122	12007	A12	drug targets	10598	AHSA1	AHA1, activator of heat shock 90kDa protein ATPase homolog 1 (yeast)	AHSA1;AHA1;C14orf3;p38	M-020014-01				CV1	0.74	NC	-0.83	0.08	059A	2240	0.004	25		0.08	0.74	12007	059B	A12	2246	0.005	25		0.08	0.74	2243
130115	12040	M18	remaining genome	130872	AHSA2	AHA1, activator of heat shock 90kDa protein ATPase homolog 2 (yeast)	AHSA2;DKFZp564C236;FLJ34679;FLJ41715;Hch1	M-008942-01				CV1	1.01	NC	-0.87	0.07	043A	3125	0.004	18		0.05	1	12040	043B	M18	3163	0.007	18		0.09	1.02	3144
130114	12034	I19	remaining genome	197	AHSG	alpha-2-HS-glycoprotein	AHSG;A2HS;AHS;FETUA;HSGA	M-011568-01				CV1	1	NC	0.91	0.52	038A	3155	0.03	22		0.43	1.02	12034	038B	I19	3082	0.04	23		0.62	0.99	3118.5
130114	12039	N12	remaining genome	51327	AHSP	alpha hemoglobin stabilizing protein	AHSP;EDRF;ERAF	M-020729-01				CV2	0.69	NC	-0.71	0.11	042A	2092	0.01	25		0.11	0.69	12039	042B	N12	2131	0.01	25		0.1	0.69	2111.5
130122	12007	O18	drug targets	57379	AICDA	activation-induced cytidine deaminase	AICDA;AID;ARP2;CDA2;HIGM2	M-021409-01				CV1	0.98	NC	0.24	0.35	059A	2980	0.023	25		0.46	0.98	12007	059B	O18	2955	0.015	25		0.24	0.97	2967.5
130121	12049	B20	remaining genome	64853	AIDA	axin interactor, dorsalization associated	AIDA;C1orf80;FLJ12806;FLJ32421;RP11-378J18.7	M-014222-01				CV1	1	NC	0.04	0.3	049A	3036	0.048	14		0.37	0.97	12049	049B	B20	3140	0.034	16		0.22	1.02	3088
130122	12030	K10	remaining genome	199	AIF1	allograft inflammatory factor 1	AIF1;AIF-1;IBA1;IRT-1;IRT1	M-011952-00				CV1	0.98	NC	0.12	0.32	060A	3017	0.032	21		0.27	0.97	12030	060B	K10	3049	0.037	22		0.38	0.98	3033
121203	12027	E13	remaining genome	83543	AIF1L	allograft inflammatory factor 1-like	AIF1L;C9orf58;FLJ12783;IBA2;MGC29466	M-014721-01				CV2	0.62	NC	0	0.29	034A	1889	0.04	25		0.31	0.61	12027	034B	E13	1905	0.03	25		0.26	0.62	1897
121126	12011	E18	drug targets	9131	AIFM1	apoptosis-inducing factor, mitochondrion-associated, 1	AIFM1;AIF;COXPD6;MGC111425;PDCD8	M-011912-00				CV1	1.01	NC	-0.2	0.24	024A	3152	0.024	20		0.22	1.03	12011	024B	E18	3051	0.03	20		0.26	0.99	3101.5
121127	12021	H13	drug targets/remaining genome	84883	AIFM2	apoptosis-inducing factor, mitochondrion-associated, 2	AIFM2;AMID;DKFZp686L1298;PRG3;RP11-367H5.2	M-004443-01				CV1	0.96	NC	0.91	0.52	030A	2947	0.05	25		0.56	0.98	12021	030B	H13	2859	0.04	24		0.47	0.94	2903
121126	12008	C11	drug targets	150209	AIFM3	apoptosis-inducing factor, mitochondrion-associated, 3	AIFM3;AIFL;FLJ30473;FLJ45137	M-008134-00				CV1	0.82	NC	1.63	0.7	022A	2585	0.085	25		0.81	0.85	12008	022B	C11	2383	0.06	25		0.6	0.79	2484
121203	12029	I17	remaining genome	51390	AIG1	androgen-induced 1	AIG1;AIG-1;DKFZp686F03136;FLJ10485;dJ95L4.1	M-021120-00				CV1	1.01	Hi	4.96	1.54	036A	3041	0.24	21		1.5	0.99	12029	036B	I17	3156	0.26	22		1.58	1.03	3098.5
121120	12041	G16	remaining genome	202	AIM1	absent in melanoma 1	AIM1;CRYBG1;ST4	M-024709-01				CV1	0.79	NC	-0.63	0.13	018A	2362	0.01	25		0.07	0.78	12041	018B	G16	2419	0.03	25		0.19	0.8	2390.5
130114	12039	E09	remaining genome	55057	AIM1L	absent in melanoma 1-like	AIM1L;CRYBG2;DKFZp434L1713;FLJ10040;FLJ38020	M-021468-02				CV1	0.82	NC	0.04	0.3	042A	2475	0.02	25		0.22	0.81	12039	042B	E09	2576	0.04	25		0.38	0.83	2525.5
130129	12026	N12	remaining genome	9447	AIM2	absent in melanoma 2	AIM2;PYHIN4	M-011951-00				CV1	1	Hi	3.89	1.27	062A	3102	0.074	19		1.25	1	12026	062B	N12	3031	0.078	20		1.28	0.99	3066.5
121203	12023	I06	remaining genome	9255	AIMP1	aminoacyl tRNA synthetase complex-interacting multifunctional protein 1	AIMP1;EMAP2;EMAPII;HLD3;SCYE1;p43	M-011924-00				CV1	0.94	NC	-0.32	0.21	031A	2791	0.03	25		0.29	0.91	12023	031B	I06	3004	0.02	24		0.13	0.97	2897.5
130114	12036	M15	remaining genome	7965	AIMP2	aminoacyl tRNA synthetase complex-interacting multifunctional protein 2	AIMP2;JTV-1;JTV1;P38	M-012228-01				CV1	1.02	NC	0.2	0.34	040A	3013	0.04	14		0.47	0.98	12036	040B	M15	3214	0.02	17		0.21	1.05	3113.5
121126	12010	D09	drug targets	9049	AIP	aryl hydrocarbon receptor interacting protein	AIP;ARA9;FKBP16;FKBP37;SMTPHN;XAP-2;XAP2	M-006325-00				CV1	0.86	NC	-0.87	0.07	023A	2680	0.01	25		0.07	0.88	12010	023B	D09	2524	0.01	24		0.07	0.83	2602
121127	12015	D18	drug targets	23746	AIPL1	aryl hydrocarbon receptor interacting protein-like 1	AIPL1;AIPL2;LCA4	M-010126-01				CV1	0.94	NC	0.75	0.48	026A	2897	0.03	25		0.3	0.93	12015	026B	D18	2844	0.07	25		0.67	0.94	2870.5
130122	12058	M07	ubiquitin conjugation 3	326	AIRE	autoimmune regulator	AIRE;AIRE1;APECED;APS1;APSI;PGA1	M-010993-01				CV1	0.99	NC	1.71	0.72	058A	3009	0.062	19		0.95	0.98	12058	058B	M07	3074	0.032	19		0.48	1	3041.5
130121	12052	B12	remaining genome	55966	AJAP1	adherens junctions associated protein 1	AJAP1;MOT8;RP3-426F10.1;SHREW-1;SHREW1	M-009879-01				CV1	0.98	NC	-0.95	0.05	052A	3016	0.013	15		0.1	0.96	12052	052B	B12	3151	0	16		0	1.01	3083.5
121126	12001	C18	protein kinase	203	AK1	adenylate kinase 1	AK1	M-006811-03				CV1	0.77	NC	-0.04	0.28	019A	2495	0.016	25		0.21	0.83	12001	019B	C18	2202	0.04	25		0.36	0.72	2348.5
121119	12003	M21	GPCR/protein kinase	204	AK2	adenylate kinase 2	AK2;ADK2;AK 2	M-006812-00				CV1	0.98	NC	-0.83	0.08	007A	2407	0.06	24		0.15	0.94	12003	007B	M21	3017	0.001	24		0.01	1.01	2712
121119	12003	E21	GPCR/protein kinase	50808	AK3	adenylate kinase 3	AK3;AK3L1;AK6;AKL3L;AKL3L1;FIX	M-006701-00				CV1	1.12	NC	-0.2	0.24	007A	2976	0.11	25		0.27	1.17	12003	007B	E21	3171	0.017	19		0.21	1.06	3073.5
130114	12037	N08	remaining genome	387851	AK3L2	ENTREZ STATUS: REMAPPED TO GENE ID: 205	AK3L2	M-032359-00				CV1	1	NC	0.04	0.3	041A	3045	0.03	16		0.35	1	12037	041B	N08	3038	0.02	19		0.24	0.99	3041.5
121120	12002	E13	protein kinase	205	AK4	adenylate kinase 4	AK4;AK3;AK3L1;AK3L2;MGC166959	M-006700-02				CV1	0.97	NC	-0.32	0.21	013A	3118	0.04	25		0.28	1.03	12002	013B	E13	2734	0.02	25		0.14	0.9	2926
121120	12002	K22	protein kinase	26289	AK5	adenylate kinase 5	AK5;AK6;MGC33326	M-004897-02				CV1	0.88	NC	-0.44	0.18	013A	3109	0.02	24		0.14	1.03	12002	013B	K22	2229	0.03	25		0.21	0.73	2669
121126	12001	I10	protein kinase	122481	AK7	adenylate kinase 7	AK7;FLJ32864	M-007257-01				CV1	1.02	NC	-0.28	0.22	019A	3076	0.02	22		0.26	1.02	12001	019B	I10	3092	0.02	19		0.18	1.01	3084
121120	12022	C15	remaining genome	158067	AK8	adenylate kinase 8	AK8;C9orf98;DDX31;FLJ32704;FLJ36014;RP11-143F18.1	M-006803-00				CV1	0.84	NC	-0.91	0.06	016A	2593	0.01	25		0.06	0.87	12022	016B	C15	2514	0.01	25		0.07	0.82	2553.5
121203	12023	P14	remaining genome	8165	AKAP1	A kinase (PRKA) anchor protein 1	AKAP1;AKAP;AKAP121;AKAP149;AKAP84;D-AKAP1;MGC1807;PPP1R43;PRKA1;SAKAP84	M-011426-02				CV1	0.92	NC	0.6	0.44	031A	2549	0.05	25		0.48	0.84	12023	031B	P14	3054	0.06	24		0.4	0.99	2801.5
121127	12018	G15	drug targets	11216	AKAP10	A kinase (PRKA) anchor protein 10	AKAP10;D-AKAP2;MGC9414;PRKA10	M-017300-01				CV2	0.69	NC	-0.71	0.11	028A	2360	0.02	25		0.15	0.77	12018	028B	G15	1898	0.01	25		0.07	0.61	2129
130122	12007	L17	drug targets	11215	AKAP11	A kinase (PRKA) anchor protein 11	AKAP11;AKAP-11;AKAP220;DKFZp781I12161;FLJ11304;KIAA0629;PPP1R44;PRKA11	M-009277-01				CV1	0.73	NC	-0.67	0.12	059A	2189	0.007	25		0.14	0.72	12007	059B	L17	2247	0.006	25		0.1	0.74	2218
130114	12037	H06	remaining genome	9590	AKAP12	A kinase (PRKA) anchor protein 12	AKAP12;AKAP250;DKFZp686M0430;DKFZp686O0331;FLJ20945;FLJ97621;SSeCKS	M-010232-00				CV1	1	NC	-0.44	0.18	041A	3020	0.01	21		0.12	0.99	12037	041B	H06	3055	0.02	24		0.24	1	3037.5
121126	12010	K04	drug targets	11214	AKAP13	A kinase (PRKA) anchor protein 13	AKAP13;AKAP-Lbc;ARHGEF13;BRX;FLJ11952;FLJ43341;HA-3;Ht31;LBC;PROTO-LB;PROTO-LBC;c-lbc	M-008868-01				CV1	0.86	NC	-0.99	0.04	023A	2681	0	25		0	0.88	12010	023B	K04	2562	0.01	25		0.07	0.84	2621.5
121126	12008	D05	drug targets	158798	AKAP14	A kinase (PRKA) anchor protein 14	AKAP14;AKAP28	M-017696-01				CV1	0.8	NC	-0.91	0.06	022A	2620	0.003	25		0.03	0.86	12008	022B	D05	2250	0.01	25		0.1	0.75	2435
130121	12051	E08	remaining genome	8227	AKAP17A	A kinase (PRKA) anchor protein 17A	AKAP17A;721P;AKAP-17A;CCDC133;CXYorf3;DXYS155E;FLJ98315;MGC125365;MGC125366;MGC39904;PRKA17A;SFRS17A;XE7;XE7Y	M-019931-00				CV1	0.97	NC	-0.56	0.15	051A	3101	0.02	24		0.21	1.01	12051	051B	E08	2850	0.009	25		0.09	0.92	2975.5
130114	12036	P05	remaining genome	11217	AKAP2	A kinase (PRKA) anchor protein 2	AKAP2;AKAP-2;AKAPKL;DKFZp564L0716;FLJ53197;FLJ98336;PRKA2	M-017351-01				CV1	0.99	NC	-0.67	0.12	040A	3010	0.01	19		0.12	0.97	12036	040B	P05	3082	0.01	20		0.11	1.01	3046
121127	12018	M22	drug targets	10566	AKAP3	A kinase (PRKA) anchor protein 3	AKAP3;AKAP110;CT82;FSP95;PRKA3;SOB1	M-009765-01				CV1	0.98	NC	1.27	0.61	028A	3025	0.08	22		0.62	0.99	12018	028B	M22	3079	0.09	24		0.6	0.98	3052
121127	12013	J06	drug targets	8852	AKAP4	A kinase (PRKA) anchor protein 4	AKAP4;AKAP 82;AKAP-4;AKAP82;CT99;FSC1;HI;PRKA4;hAKAP82;p82	M-008442-00				CV1	0.96	NC	-0.75	0.1	025A	3051	0.02	21		0.13	1	12013	025B	J06	2829	0.01	25		0.06	0.92	2940
121119	12017	J15	drug targets	9495	AKAP5	A kinase (PRKA) anchor protein 5	AKAP5;AKAP75;AKAP79;H21	M-011954-02				CV1	1.04	NC	0.83	0.5	009A	3167	0.05	19		0.77	1.03	12017	009B	J15	2371	0.07	24		0.24	1.04	2769
121127	12018	C22	drug targets	9472	AKAP6	A kinase (PRKA) anchor protein 6	AKAP6;ADAP100;ADAP6;AKAP100;KIAA0311;MGC165020;PRKA6;mAKAP	M-008497-02				CV1	0.96	NC	1.39	0.64	028A	3063	0.09	23		0.69	1	12018	028B	C22	2890	0.09	25		0.6	0.92	2976.5
121127	12016	J03	drug targets	9465	AKAP7	A kinase (PRKA) anchor protein 7	AKAP7;AKAP15;AKAP18	M-013371-00				CV1	0.71	NC	1.47	0.66	027A	2547	0.09	25		0.64	0.83	12016	027B	J03	1840	0.09	25		0.69	0.59	2193.5
130129	12019	I08	drug targets	10270	AKAP8	A kinase (PRKA) anchor protein 8	AKAP8;AKAP 95;AKAP-8;AKAP-95;AKAP95;DKFZp586B1222	M-009656-01				CV1	1	NC	0	0.29	061A	3153	0.024	15		0.3	1.01	12019	061B	I08	3081	0.022	16		0.27	1	3117
130129	12019	M21	drug targets	26993	AKAP8L	A kinase (PRKA) anchor protein 8-like	AKAP8L;DKFZp434L0650;HA95;HAP95;NAKAP;NAKAP95	M-009258-00				CV1	1	NC	1.43	0.65	061A	3136	0.065	18		0.81	1.01	12019	061B	M21	3081	0.04	19		0.49	1	3108.5
121127	12015	K11	drug targets	10142	AKAP9	A kinase (PRKA) anchor protein (yotiao) 9	AKAP9;AKAP-9;AKAP350;AKAP450;CG-NAP;HYPERION;KIAA0803;MU-RMS-40.16A;PPP1R45;PRKA9;YOTIAO	M-017362-00				CV2	0.69	NC	0.4	0.39	026A	2265	0.04	25		0.4	0.72	12015	026B	K11	1994	0.04	25		0.38	0.66	2129.5
121203	12029	F13	remaining genome	221264	AKD1	adenylate kinase domain containing 1	AKD1;AKD2;C6orf199;C6orf224;FLJ16163;FLJ25791;FLJ34784;FLJ42177;MGC126763;MGC138153;MGC177059;MGC180194;MGC184281;MGC26954;RP1-70A9.1;dJ70A9.1	M-007254-02				CV1	1	NC	-1.15	0	036A	3062	0	16		0	0.99	12029	036B	F13	3061	0	18		0	1	3061.5
130114	12037	N06	remaining genome	56672	AKIP1	A kinase (PRKA) interacting protein 1	AKIP1;BCA3;C11orf17	M-015631-01				CV1	1.03	NC	0.71	0.47	041A	3163	0.04	20		0.47	1.04	12037	041B	N06	3122	0.04	22		0.47	1.02	3142.5
130121	12050	A16	remaining genome	79647	AKIRIN1	akirin 1	AKIRIN1;C1orf108;FLJ12666;RP11-781D11.2;STRF2	M-014381-00				CV1	1	NC	-0.52	0.16	050A	3092	0.02	17		0.15	0.98	12050	050B	A16	3056	0.02	17		0.18	1.01	3074
121120	12041	C03	remaining genome	55122	AKIRIN2	akirin 2	AKIRIN2;C6orf166;FBI1;FLJ10342;dJ486L4.2	M-031863-00				CV1	0.84	NC	0.28	0.36	018A	2751	0.06	25		0.4	0.9	12041	018B	C03	2345	0.05	25		0.31	0.78	2548
121120	12041	I21	remaining genome	80709	AKNA	AT-hook transcription factor	AKNA;FLJ31001;FLJ33184;KIAA1968;RP11-82I1.4	M-021423-01				CV1	1.02	NC	0.79	0.49	018A	3079	0.09	24		0.6	1.01	12041	018B	I21	3086	0.06	23		0.38	1.03	3082.5
130115	12048	O12	remaining genome	254268	AKNAD1	AKNA domain containing 1	AKNAD1;C1orf62;MGC26989	M-015758-01				CV1	0.96	NC	-0.79	0.09	048A	3019	0.01	25		0.18	0.99	12048	048B	O12	2857	0	25		0	0.94	2938
130122	12007	F06	drug targets	10327	AKR1A1	aldo-keto reductase family 1, member A1 (aldehyde reductase)	AKR1A1;ALDR1;ALR;ARM;DD3;MGC12529;MGC1380	M-005087-04				CV1	1.02	NC	-0.83	0.08	059A	3083	0.006	24		0.12	1.02	12007	059B	F06	3109	0.003	21		0.05	1.02	3096
130129	12019	E21	drug targets	231	AKR1B1	aldo-keto reductase family 1, member B1 (aldose reductase)	AKR1B1;ADR;ALDR1;ALR2;AR;MGC1804	M-004036-02				CV1	1	NC	0.75	0.48	061A	3040	0.041	14		0.51	0.98	12019	061B	E21	3138	0.036	17		0.44	1.02	3089
121126	12010	M10	drug targets	57016	AKR1B10	aldo-keto reductase family 1, member B10 (aldose reductase)	AKR1B10;AKR1B11;AKR1B12;ALDRLn;ARL-1;ARL1;HIS;HSI;MGC14103	M-009691-01				CV1	1.02	NC	-0.71	0.11	023A	3132	0.02	21		0.14	1.02	12010	023B	M10	3087	0.01	20		0.07	1.01	3109.5
130121	12050	N22	remaining genome	441282	AKR1B15	aldo-keto reductase family 1, member B15	AKR1B15;AKR1B10L	M-032608-01				CV1	1	NC	0.2	0.34	050A	3048	0.041	16		0.31	0.97	12050	050B	N22	3161	0.04	17		0.36	1.04	3104.5
121127	12020	N19	drug targets	1645	AKR1C1	aldo-keto reductase family 1, member C1 (dihydrodiol dehydrogenase 1; 20-alpha (3-alpha)-hydroxysteroid dehydrogenase)	AKR1C1;2-ALPHA-HSD;20-ALPHA-HSD;C9;DD1;DD1/DD2;DDH;DDH1;H-37;HAKRC;HBAB;MBAB;MGC8954	M-009151-02				CV1	1.02	NC	-0.79	0.09	029A	3061	0.01	20		0.1	1	12020	029B	N19	3183	0.01	19		0.08	1.03	3122
121126	12011	N21	drug targets	1646	AKR1C2	aldo-keto reductase family 1, member C2 (dihydrodiol dehydrogenase 2; bile acid binding protein; 3-alpha hydroxysteroid dehydrogenase, type III)	AKR1C2;AKR1C-pseudo;BABP;DD;DD2;DDH2;FLJ53800;HAKRD;HBAB;MCDR2;SRXY8	M-008503-01				CV1	1	NC	-0.83	0.08	024A	3027	0.009	21		0.08	0.99	12011	024B	N21	3109	0.01	23		0.09	1.01	3068
121119	12012	L04	drug targets	8644	AKR1C3	aldo-keto reductase family 1, member C3 (3-alpha hydroxysteroid dehydrogenase, type II)	AKR1C3;DD3;DDX;HA1753;HAKRB;HAKRe;HSD17B5;KIAA0119;PGFS;hluPGFS	M-008116-02				CV1	0.75	NC	0.28	0.36	008A	2206	0.01	25		0.14	0.73	12012	008B	L04	1866	0.21	25		0.58	0.77	2036
121127	12013	N06	drug targets	1109	AKR1C4	aldo-keto reductase family 1, member C4 (chlordecone reductase; 3-alpha hydroxysteroid dehydrogenase, type I; dihydrodiol dehydrogenase 4)	AKR1C4;3-alpha-HSD;C11;CDR;CHDR;DD-4;DD4;HAKRA;MGC22581	M-004041-02				CV1	1.02	NC	0.87	0.51	025A	3074	0.09	20		0.6	1.01	12013	025B	N06	3194	0.07	18		0.42	1.04	3134
121120	12041	G06	remaining genome	340811	AKR1CL1	aldo-keto reductase family 1, member C-like 1	AKR1CL1;FLJ16347	M-029709-01				CV1	0.94	NC	-0.67	0.12	018A	3024	0.02	25		0.13	0.99	12041	018B	G06	2708	0.02	25		0.12	0.9	2866
130129	12019	O09	drug targets	6718	AKR1D1	aldo-keto reductase family 1, member D1 (delta 4-3-ketosteroid-5-beta-reductase)	AKR1D1;3o5bred;CBAS2;SRD5B1	M-010038-01				CV1	1	NC	-0.04	0.28	061A	3178	0.025	15		0.31	1.02	12019	061B	O09	3040	0.02	14		0.25	0.98	3109
130129	12019	M14	drug targets	83592	AKR1E2	aldo-keto reductase family 1, member E2	AKR1E2;AKR1CL2;AKRDC1;LoopADR;MGC10612	M-008731-03				CV1	0.98	NC	1.47	0.66	061A	3024	0.047	19		0.59	0.97	12019	061B	M14	3024	0.06	19		0.74	0.98	3024
121126	12010	F18	drug targets	8574	AKR7A2	aldo-keto reductase family 7, member A2 (aflatoxin aldehyde reductase)	AKR7A2;AFAR;AFAR1;AFB1-AR1;AKR7	M-008117-03				CV1	0.99	NC	-0.71	0.11	023A	3056	0.02	21		0.14	1	12010	023B	F18	3006	0.01	21		0.07	0.98	3031
121127	12018	O20	drug targets	22977	AKR7A3	aldo-keto reductase family 7, member A3 (aflatoxin aldehyde reductase)	AKR7A3;AFAR2	M-008655-01				CV2	0.69	NC	-0.83	0.08	028A	2263	0.01	25		0.08	0.74	12018	028B	O20	2010	0.01	25		0.07	0.64	2136.5
121127	12013	P14	drug targets	246181	AKR7L	aldo-keto reductase family 7-like	AKR7L;AFAR3;AFB1-AR3;AKR7A4	M-031750-01				CV1	1.01	NC	-0.52	0.16	025A	3116	0.03	25		0.2	1.02	12013	025B	P14	3087	0.02	23		0.12	1	3101.5
121126	12001	E20	protein kinase	207	AKT1	v-akt murine thymoma viral oncogene homolog 1	AKT1;AKT;MGC99656;PKB;PKB-ALPHA;PRKBA;RAC;RAC-ALPHA	M-003000-03				CV1	0.77	NC	0.91	0.52	019A	2437	0.046	25		0.6	0.81	12001	019B	E20	2246	0.05	25		0.45	0.73	2341.5
121119	12038	P15	remaining genome	84335	AKT1S1	AKT1 substrate 1 (proline-rich)	AKT1S1;Lobe;MGC2865;PRAS40	M-014886-01				CV1	1	NC	-0.67	0.12	012A	3155	0.01	25		0.15	1.06	12038	012B	P15	2821	0.006	25		0.09	0.95	2988
121126	12001	P05	protein kinase	208	AKT2	v-akt murine thymoma viral oncogene homolog 2	AKT2;PKBB;PKBBETA;PRKBB;RAC-BETA	M-003001-02				CV1	0.79	NC	-0.99	0.04	019A	2671	0.005	25		0.07	0.89	12001	019B	P05	2134	0	25		0	0.69	2402.5
121126	12001	B06	protein kinase	10000	AKT3	v-akt murine thymoma viral oncogene homolog 3 (protein kinase B, gamma)	AKT3;DKFZp434N0250;PKB-GAMMA;PKBG;PRKBG;RAC-PK-gamma;RAC-gamma;STK-2	M-003002-02				CV1	0.9	NC	-0.79	0.09	019A	2840	0.007	25		0.09	0.94	12001	019B	B06	2615	0.01	25		0.09	0.85	2727.5
130122	12056	L09	ubiquitin conjugation 1/protease	64400	AKTIP	AKT interacting protein	AKTIP;FT1;FTS	M-008768-03				CV1	0.98	NC	1.55	0.68	056A	3013	0.046	20		0.76	0.97	12056	056B	L09	3017	0.047	20		0.61	0.98	3015
130129	12009	N08	drug targets	210	ALAD	aminolevulinate dehydratase	ALAD;ALADH;MGC5057;PBGS	M-008458-01				CV1	0.98	NC	-0.79	0.09	060A	3118	0.006	23		0.07	0.99	12009	060B	N08	3006	0.01	19		0.11	0.97	3062
130129	12009	F15	drug targets	211	ALAS1	aminolevulinate, delta-, synthase 1	ALAS1;ALAS;ALAS3;ALASH;MIG4	M-009276-00				CV1	1	NC	-0.75	0.1	060A	3099	0.015	16		0.17	0.99	12009	060B	F15	3124	0.003	17		0.03	1	3111.5
130122	12007	C10	drug targets	212	ALAS2	aminolevulinate, delta-, synthase 2	ALAS2;ALAS-E;ALASE;ANH1;ASB;FLJ93603;XLDPP;XLEPP;XLSA	M-008589-01				CV1	0.92	NC	0.36	0.38	059A	2787	0.019	25		0.38	0.92	12007	059B	C10	2840	0.023	25		0.37	0.93	2813.5
130129	12009	I09	drug targets	213	ALB	albumin	ALB;DKFZp779N1935;PRO0883;PRO0903;PRO1341	M-010989-01				CV1	1.02	NC	-0.95	0.05	060A	3194	0.006	14		0.07	1.02	12009	060B	I09	3169	0.003	15		0.03	1.02	3181.5
130129	12042	K18	remaining genome	214	ALCAM	activated leukocyte cell adhesion molecule	ALCAM;CD166;FLJ38514;MEMD;MGC71733	M-004574-01				CV1	1.02	NC	-1.11	0.01	063A	3122	0	22		0	1.02	12042	063B	K18	3084	0.001	20		0.02	1.01	3103
130129	12009	A06	drug targets	126133	ALDH16A1	aldehyde dehydrogenase 16 family, member A1	ALDH16A1;MGC10204	M-008646-01				CV1	0.98	NC	1.07	0.56	060A	3135	0.047	19		0.54	1	12009	060B	A06	3027	0.055	20		0.59	0.97	3081
121120	12002	K10	protein kinase	5832	ALDH18A1	aldehyde dehydrogenase 18 family, member A1	ALDH18A1;GSAS;MGC117316;P5CS;PYCS	M-006785-01				CV1	0.88	Hi	3.77	1.24	013A	2490	0.17	25		1.17	0.82	12002	013B	K10	2885	0.19	25		1.31	0.95	2687.5
121119	12017	F15	drug targets	216	ALDH1A1	aldehyde dehydrogenase 1 family, member A1	ALDH1A1;ALDC;ALDH-E1;ALDH1;ALDH11;MGC2318;PUMB1;RALDH1	M-008722-01				CV1	0.97	NC	-0.52	0.16	009A	3073	0.004	22		0.06	1	12017	009B	F15	2156	0.08	25		0.27	0.94	2614.5
130122	12007	K12	drug targets	8854	ALDH1A2	aldehyde dehydrogenase 1 family, member A2	ALDH1A2;MGC26444;RALDH(II);RALDH2;RALDH2-T	M-008118-00				CV1	1.02	NC	-0.79	0.09	059A	3133	0.005	23		0.1	1.03	12007	059B	K12	3097	0.005	22		0.08	1.02	3115
121127	12013	H17	drug targets	220	ALDH1A3	aldehyde dehydrogenase 1 family, member A3	ALDH1A3;ALDH1A6;ALDH6;RALDH3	M-009082-01				CV1	0.9	NC	0.2	0.34	025A	2622	0.05	25		0.33	0.86	12013	025B	H17	2876	0.06	25		0.36	0.93	2749
121127	12018	A19	drug targets	219	ALDH1B1	aldehyde dehydrogenase 1 family, member B1	ALDH1B1;ALDH5;ALDHX;MGC2230	M-008254-00				CV1	1	NC	0.71	0.47	028A	3055	0.07	14		0.54	1	12018	028B	A19	3098	0.06	15		0.4	0.99	3076.5
121127	12021	I20	drug targets/remaining genome	10840	ALDH1L1	aldehyde dehydrogenase 1 family, member L1	ALDH1L1;10-fTHF;DKFZp781N0997;FDH;FTHFD	M-008414-01				CV1	0.98	NC	0.2	0.34	030A	3036	0.04	25		0.44	1.01	12021	030B	I20	2836	0.02	25		0.24	0.94	2936
121127	12015	D22	drug targets	160428	ALDH1L2	aldehyde dehydrogenase 1 family, member L2	ALDH1L2;DKFZp686A16126;DKFZp686M064;DKFZp686P14145;FLJ36769;FLJ38508;MGC119536;MGC119537;mtFDH	M-026918-01				CV1	0.9	Hi	4.48	1.42	026A	2746	0.14	25		1.4	0.88	12015	026B	D22	2770	0.15	25		1.43	0.91	2758
130129	12019	C22	drug targets	217	ALDH2	aldehyde dehydrogenase 2 family (mitochondrial)	ALDH2;ALDH-E2;ALDHI;ALDM;MGC1806	M-009766-00				CV1	1	NC	1.07	0.56	061A	3145	0.038	15		0.48	1.01	12019	061B	C22	3083	0.053	17		0.65	1	3114
121127	12021	L05	drug targets/remaining genome	218	ALDH3A1	aldehyde dehydrogenase 3 family, member A1	ALDH3A1;ALDH3;ALDHIII;MGC10406	M-004038-03				CV2	0.7	NC	-0.91	0.06	030A	2126	0	25		0	0.71	12021	030B	L05	2105	0.01	25		0.12	0.69	2115.5
130129	12019	I20	drug targets	224	ALDH3A2	aldehyde dehydrogenase 3 family, member A2	ALDH3A2;ALDH10;DKFZp686E23276;FALDH;FLJ20851;SLS	M-009386-03				CV1	1	NC	0.48	0.41	061A	3166	0.036	17		0.45	1.02	12019	061B	I20	3047	0.03	15		0.37	0.99	3106.5
121127	12016	C17	drug targets	221	ALDH3B1	aldehyde dehydrogenase 3 family, member B1	ALDH3B1;ALDH4;ALDH7;FLJ26433;FLJ34710	M-009236-02				CV1	0.99	NC	0.91	0.52	027A	3086	0.06	20		0.43	1	12016	027B	C17	3030	0.08	23		0.62	0.98	3058
121127	12018	N20	drug targets	222	ALDH3B2	aldehyde dehydrogenase 3 family, member B2	ALDH3B2;ALDH8	M-008119-02				CV1	1.02	NC	0.28	0.36	028A	3139	0.05	21		0.38	1.02	12018	028B	N20	3193	0.05	22		0.33	1.02	3166
121127	12016	H15	drug targets	8659	ALDH4A1	aldehyde dehydrogenase 4 family, member A1	ALDH4A1;ALDH4;DKFZp779M035;P5CD;P5CDh	M-008120-01				CV1	0.98	NC	-0.71	0.11	027A	3026	0.02	19		0.14	0.98	12016	027B	H15	3070	0.01	19		0.08	0.99	3048
130122	12007	M05	drug targets	7915	ALDH5A1	aldehyde dehydrogenase 5 family, member A1	ALDH5A1;SSADH;SSDH	M-009793-01				CV1	0.77	NC	0.28	0.36	059A	2542	0.024	25		0.48	0.84	12007	059B	M05	2177	0.015	25		0.24	0.71	2359.5
121126	12010	E09	drug targets	4329	ALDH6A1	aldehyde dehydrogenase 6 family, member A1	ALDH6A1;MGC40271;MMSADHA;MMSDH	M-004044-00				CV1	1.01	NC	-0.44	0.18	023A	3026	0.03	17		0.21	0.99	12010	023B	E09	3143	0.02	18		0.14	1.03	3084.5
130129	12019	C08	drug targets	501	ALDH7A1	aldehyde dehydrogenase 7 family, member A1	ALDH7A1;ATQ1;EPD;FLJ11738;FLJ92814;PDE	M-008715-01				CV1	0.98	NC	0.91	0.52	061A	3029	0.035	13		0.44	0.97	12019	061B	C08	3102	0.05	14		0.61	1	3065.5
121127	12013	K12	drug targets	64577	ALDH8A1	aldehyde dehydrogenase 8 family, member A1	ALDH8A1;ALDH12;DJ352A20.2;DKFZp779D2315;MGC138650	M-009921-01				CV1	0.98	NC	-1.15	0	025A	2958	0	25		0	0.97	12013	025B	K12	3060	0	22		0	0.99	3009
121127	12015	A13	drug targets	223	ALDH9A1	aldehyde dehydrogenase 9 family, member A1	ALDH9A1;ALDH4;ALDH7;ALDH9;E3;TMABADH	M-008379-02				CV1	0.96	NC	-1.15	0	026A	3050	0	23		0	0.98	12015	026B	A13	2862	0	25		0	0.94	2956
121127	12021	A06	drug targets/remaining genome	226	ALDOA	aldolase A, fructose-bisphosphate	ALDOA;ALDA;GSD12;MGC10942;MGC17716;MGC17767	M-010376-01				CV2	0.69	NC	1.55	0.68	030A	2201	0.07	25		0.78	0.73	12021	030B	A06	1972	0.05	25		0.59	0.65	2086.5
130129	12009	G21	drug targets	229	ALDOB	aldolase B, fructose-bisphosphate	ALDOB;ALDB;ALDO2	M-010990-01				CV1	0.97	NC	-0.56	0.15	060A	3046	0.011	18		0.13	0.97	12009	060B	G21	3011	0.015	18		0.16	0.97	3028.5
121127	12020	A15	drug targets	230	ALDOC	aldolase C, fructose-bisphosphate	ALDOC;ALDC	M-012697-01				CV1	1.02	NC	0.12	0.32	029A	3131	0.05	22		0.48	1.03	12020	029B	A15	3093	0.02	23		0.16	1	3112
130129	12009	L11	drug targets	56052	ALG1	asparagine-linked glycosylation 1, beta-1,4-mannosyltransferase homolog (S. cerevisiae)	ALG1;CDG1K;HMAT1;HMT-1;HMT1;MT-1;Mat-1;hMat-1	M-027147-00				CV1	0.98	NC	-0.79	0.09	060A	3110	0.006	20		0.07	0.99	12009	060B	L11	3042	0.01	23		0.11	0.98	3076
121127	12021	H07	drug targets/remaining genome	84920	ALG10	asparagine-linked glycosylation 10, alpha-1,2-glucosyltransferase homolog (S. pombe)	ALG10;DIE2;FLJ14751;KCR1	M-027138-01				CV1	0.88	Hi	4.72	1.48	030A	2605	0.14	25		1.56	0.87	12021	030B	H07	2740	0.12	25		1.41	0.9	2672.5
121127	12013	D14	drug targets	144245	ALG10B	asparagine-linked glycosylation 10, alpha-1,2-glucosyltransferase homolog B (yeast)	ALG10B;ALG10;KCR1	M-026944-01				CV1	1.01	NC	-0.91	0.06	025A	3090	0.01	22		0.07	1.02	12013	025B	D14	3097	0.01	23		0.06	1	3093.5
130121	12051	D18	remaining genome	440138	ALG11	asparagine-linked glycosylation 11, alpha-1,2-mannosyltransferase homolog (yeast)	ALG11;CDG1P;GT8;KIAA0266	M-032295-01				CV1	1.01	NC	-0.12	0.26	051A	3116	0.03	22		0.32	1.02	12051	051B	D18	3069	0.022	22		0.21	1	3092.5
121127	12013	C07	drug targets	79087	ALG12	asparagine-linked glycosylation 12, alpha-1,6-mannosyltransferase homolog (S. cerevisiae)	ALG12;CDG1G;ECM39;MGC111358;MGC3136;PP14673;hALG12	M-027141-01				CV1	0.77	NC	-0.75	0.1	025A	2516	0.02	25		0.13	0.83	12013	025B	C07	2190	0.01	25		0.06	0.71	2353
130121	12050	O15	remaining genome	79868	ALG13	asparagine-linked glycosylation 13 homolog (S. cerevisiae)	ALG13;CXorf45;FLJ23018;FLJ31785;GLT28D1;MDS031;MGC12423;YGL047W	M-014459-01				CV1	1.02	NC	0.44	0.4	050A	3177	0.046	15		0.34	1.01	12050	050B	O15	3106	0.05	15		0.45	1.02	3141.5
130121	12049	B21	remaining genome	199857	ALG14	asparagine-linked glycosylation 14 homolog (S. cerevisiae)	ALG14;MGC19780	M-017007-00				CV1	0.98	NC	1.71	0.72	049A	3112	0.093	16		0.71	1	12049	049B	B21	3000	0.117	16		0.74	0.97	3056
130114	12034	B03	remaining genome	200810	ALG1L	asparagine-linked glycosylation 1-like	ALG1L;ALG1L1	M-023588-01				CV1	0.99	NC	-1.15	0	038A	3028	0	21		0	0.98	12034	038B	B03	3092	0	25		0	1	3060
121127	12015	O14	drug targets	85365	ALG2	asparagine-linked glycosylation 2, alpha-1,3-mannosyltransferase homolog (S. cerevisiae)	ALG2;CDGIi;FLJ14511;NET38;hALPG2	M-027140-01				CV1	0.88	NC	-0.75	0.1	026A	2731	0.01	25		0.1	0.87	12015	026B	O14	2677	0.01	25		0.1	0.88	2704
121127	12013	N18	drug targets	10195	ALG3	asparagine-linked glycosylation 3, alpha-1,3- mannosyltransferase homolog (S. cerevisiae)	ALG3;CDG1D;CDGS4;D16Ertd36e;NOT56L;Not56	M-027144-01				CV1	1	Hi	5.67	1.72	025A	2986	0.27	25		1.8	0.98	12013	025B	N18	3124	0.27	25		1.64	1.01	3055
121127	12020	K07	drug targets	29880	ALG5	asparagine-linked glycosylation 5, dolichyl-phosphate beta-glucosyltransferase homolog (S. cerevisiae)	ALG5;RP11-421P11.2;bA421P11.2	M-013393-00				CV1	0.94	NC	-0.63	0.13	029A	3101	0.01	25		0.1	1.02	12020	029B	K07	2636	0.02	25		0.16	0.86	2868.5
130122	12007	L22	drug targets	29929	ALG6	asparagine-linked glycosylation 6, alpha-1,3-glucosyltransferase homolog (S. cerevisiae)	ALG6;CDG1C	M-013662-00				CV1	1	NC	-0.63	0.13	059A	3100	0.005	22		0.1	1.02	12007	059B	L22	3001	0.01	25		0.16	0.98	3050.5
130122	12007	H08	drug targets	79053	ALG8	asparagine-linked glycosylation 8, alpha-1,3-glucosyltransferase homolog (S. cerevisiae)	ALG8;CDG1H;MGC2840	M-027136-01				CV1	1.02	NC	0.36	0.38	059A	3113	0.02	23		0.4	1.03	12007	059B	H08	3103	0.023	19		0.37	1.02	3108
130115	12047	K06	remaining genome	79796	ALG9	asparagine-linked glycosylation 9, alpha-1,2-mannosyltransferase homolog (S. cerevisiae)	ALG9;CDG1L;DIBD1;DKFZp586M2420;FLJ21845;LOH11CR1J	M-014430-01				CV1	1	NC	0.08	0.31	047A	3070	0.017	16		0.24	1	12047	047B	K06	3071	0.03	16		0.38	0.99	3070.5
121120	12002	D05	protein kinase	238	ALK	anaplastic lymphoma receptor tyrosine kinase	ALK;CD246;NBLST3	M-003103-02				CV1	0.95	NC	-0.04	0.28	013A	2712	0.04	25		0.28	0.9	12002	013B	D05	3059	0.04	24		0.28	1	2885.5
121127	12013	M13	drug targets	8846	ALKBH1	alkB, alkylation repair homolog 1 (E. coli)	ALKBH1;ABH;ABH1;ALKBH;alkB;hABH	M-004283-01				CV1	0.75	NC	1.79	0.74	025A	2029	0.12	25		0.8	0.67	12013	025B	M13	2569	0.11	25		0.67	0.83	2299
121127	12020	I13	drug targets	121642	ALKBH2	alkB, alkylation repair homolog 2 (E. coli)	ALKBH2;ABH2;FLJ99103;MGC90512	M-032261-01				CV1	0.99	NC	-0.63	0.13	029A	3030	0.01	24		0.1	0.99	12020	029B	I13	3065	0.02	22		0.16	0.99	3047.5
121127	12013	H09	drug targets	221120	ALKBH3	alkB, alkylation repair homolog 3 (E. coli)	ALKBH3;ABH3;DEPC-1;DEPC1;FLJ43614;MGC118790;MGC118792;MGC118793;PCA1	M-004289-01				CV1	1.01	NC	0	0.29	025A	3130	0.04	22		0.27	1.03	12013	025B	H09	3054	0.05	23		0.3	0.99	3092
130121	12054	A22	remaining genome	54784	ALKBH4	alkB, alkylation repair homolog 4 (E. coli)	ALKBH4;ABH4;FLJ20013	M-004282-00				CV1	0.98	NC	-0.2	0.24	054A	3025	0.03	20		0.24	0.96	12054	054B	A22	3060	0.029	25		0.23	1	3042.5
130121	12049	E11	remaining genome	54890	ALKBH5	alkB, alkylation repair homolog 5 (E. coli)	ALKBH5;ABH5;FLJ20308;OFOXD;OFOXD1	M-004281-01				CV1	1	NC	0.75	0.48	049A	3126	0.09	18		0.69	1	12049	049B	E11	3055	0.043	18		0.27	0.99	3090.5
130121	12049	H15	remaining genome	84964	ALKBH6	alkB, alkylation repair homolog 6 (E. coli)	ALKBH6;ABH6;MGC15677	M-015030-01				CV1	1.02	NC	-0.56	0.15	049A	3168	0.018	18		0.14	1.02	12049	049B	H15	3116	0.025	19		0.16	1.01	3142
130121	12054	F15	remaining genome	84266	ALKBH7	alkB, alkylation repair homolog 7 (E. coli)	ALKBH7;ABH7;MGC10974;SPATA11;UNQ6002	M-014847-00				CV1	0.98	NC	-0.91	0.06	054A	3101	0.01	21		0.08	0.99	12054	054B	F15	3021	0.005	23		0.04	0.98	3061
130121	12051	J17	remaining genome	91801	ALKBH8	alkB, alkylation repair homolog 8 (E. coli)	ALKBH8;ABH8;FLJ38204;MGC10235	M-016544-01				CV1	1.03	NC	0.67	0.46	051A	3145	0.05	21		0.53	1.03	12051	051B	J17	3165	0.039	23		0.38	1.03	3155
121127	12016	N11	drug targets	55821	ALLC	allantoicase	ALLC;ALC	M-020523-01				CV1	1	NC	0.44	0.4	027A	3013	0.06	21		0.43	0.98	12016	027B	N11	3170	0.05	24		0.38	1.02	3091.5
121203	12024	F03	remaining genome	7840	ALMS1	Alstrom syndrome 1	ALMS1;ALSS;DKFZp686A118;DKFZp686D1828;KIAA0328	M-012889-02				CV2	0.64	NC	-0.52	0.16	032A	2059	0.02	25		0.12	0.66	12024	032B	F03	1923	0.03	25		0.19	0.61	1991
121119	12017	I07	drug targets	239	ALOX12	arachidonate 12-lipoxygenase	ALOX12;12-LOX;12S-LOX;LOG12	M-004558-01				CV1	0.98	NC	-0.2	0.24	009A	3185	0.011	21		0.17	1.04	12017	009B	I07	2105	0.09	23		0.31	0.92	2645
121126	12006	J22	drug targets/ion channel	242	ALOX12B	arachidonate 12-lipoxygenase, 12R type	ALOX12B;12R-LOX	M-009025-01				CV1	0.88	NC	-0.44	0.18	021A	3032	0.01	25		0.12	1.01	12006	021B	J22	2347	0.02	25		0.24	0.76	2689.5
121127	12020	K19	drug targets	246	ALOX15	arachidonate 15-lipoxygenase	ALOX15;15-LOX-1;15LOX-1	M-003808-01				CV1	1.01	NC	0.4	0.39	029A	3086	0.04	21		0.38	1.01	12020	029B	K19	3097	0.05	22		0.4	1.01	3091.5
121127	12021	G21	drug targets/remaining genome	247	ALOX15B	arachidonate 15-lipoxygenase, type B	ALOX15B;15-LOX-2	M-009026-01				CV1	0.76	NC	1.11	0.57	030A	2219	0.05	25		0.56	0.74	12021	030B	G21	2350	0.05	25		0.59	0.78	2284.5
121126	12006	H08	drug targets/ion channel	240	ALOX5	arachidonate 5-lipoxygenase	ALOX5;5-LO;5-LOX;5LPG;LOG5;MGC163204	M-004530-02				CV1	0.94	NC	0.12	0.32	021A	2896	0.03	25		0.38	0.96	12006	021B	H08	2837	0.022	25		0.27	0.92	2866.5
121126	12008	I10	drug targets	241	ALOX5AP	arachidonate 5-lipoxygenase-activating protein	ALOX5AP;FLAP	M-010166-01				CV1	1.02	NC	-0.12	0.26	022A	3073	0.022	22		0.21	1.01	12008	022B	I10	3094	0.03	22		0.3	1.03	3083.5
130122	12007	H18	drug targets	59344	ALOXE3	arachidonate lipoxygenase 3	ALOXE3;E-LOX;MGC119694;MGC119695;MGC119696;eLOX3	M-009022-01				CV1	0.96	NC	-0.2	0.24	059A	2767	0.014	25		0.28	0.91	12007	059B	H18	3087	0.013	22		0.21	1.01	2927
121120	12004	H04	GPCR/phosphatase	248	ALPI	alkaline phosphatase, intestinal	ALPI;IAP	M-008673-01				CV1	0.78	NC	1.47	0.66	014A	2560	0.14	25		0.64	0.86	12004	014B	H04	1998	0.12	25		0.67	0.71	2279
121120	12002	A22	protein kinase	80216	ALPK1	alpha-kinase 1	ALPK1;8430410J10Rik;FLJ22670;KIAA1527;LAK	M-005009-02				CV1	1.02	NC	-0.71	0.11	013A	3054	0.01	21		0.07	1.01	12002	013B	A22	3122	0.02	22		0.14	1.02	3088
121119	12003	C11	GPCR/protein kinase	115701	ALPK2	alpha-kinase 2	ALPK2;FLJ34875;FLJ43253;HAK	M-005330-03				CV1	0.96	NC	0.83	0.5	007A	2318	0.23	25		0.56	0.91	12003	007B	C11	3015	0.034	24		0.43	1.01	2666.5
121126	12001	M15	protein kinase	57538	ALPK3	alpha-kinase 3	ALPK3;FLJ12881;FLJ21176;KIAA1330;MAK;MIDORI	M-005350-02				CV1	1.02	Hi	2.78	0.99	019A	3120	0.082	24		1.07	1.03	12001	019B	M15	3114	0.1	22		0.91	1.01	3117
121120	12004	F03	GPCR/phosphatase	249	ALPL	alkaline phosphatase, liver/bone/kidney	ALPL;AP-TNAP;APTNAP;FLJ40094;FLJ93059;HOPS;MGC161443;MGC167935;TNAP;TNSALP	M-008658-01				LC	0.46	LC	-0.83	0.08	014A	1412	0.02	25		0.09	0.48	12004	014B	F03	1219	0.01	25		0.06	0.44	1315.5
121120	12004	P20	GPCR/phosphatase	250	ALPP	alkaline phosphatase, placental	ALPP;ALP;FLJ61142;PALP;PLAP	M-003454-02				CV1	0.78	NC	0.28	0.36	014A	2540	0.05	25		0.23	0.86	12004	014B	P20	1980	0.09	23		0.5	0.71	2260
121120	12004	B21	GPCR/phosphatase	251	ALPPL2	alkaline phosphatase, placental-like 2	ALPPL2;ALPG;ALPPL;GCAP	M-003455-02				CV1	1.01	NC	0.04	0.3	014A	3061	0.06	23		0.27	1.03	12004	014B	B21	2759	0.06	25		0.33	0.99	2910
130115	12044	D16	remaining genome	57679	ALS2	amyotrophic lateral sclerosis 2 (juvenile)	ALS2;ALS2CR6;ALSJ;FLJ31851;IAHSP;KIAA1563;MGC87187;PLSJ	M-014168-01				CV1	0.96	NC	-0.83	0.08	044A	3076	0.007	22		0.12	0.97	12044	044B	D16	2926	0.002	25		0.03	0.96	3001
130115	12047	E18	remaining genome	259173	ALS2CL	ALS2 C-terminal like	ALS2CL;DKFZp686P238;MGC129698;RN49018	M-019226-01				CV1	1	NC	-0.91	0.06	047A	3141	0.009	20		0.13	1.02	12047	047B	E18	3072	0	21		0	0.99	3106.5
130115	12046	B18	remaining genome	151254	ALS2CR11	amyotrophic lateral sclerosis 2 (juvenile) chromosome region, candidate 11	ALS2CR11;DKFZp686H0636;FLJ25351;FLJ40332	M-018770-01				CV1	0.94	Hi	3.97	1.29	046A	3117	0.054	23		1.54	1.01	12046	046B	B18	2738	0.034	25		1.05	0.88	2927.5
130115	12040	O09	remaining genome	130540	ALS2CR12	amyotrophic lateral sclerosis 2 (juvenile) chromosome region, candidate 12	ALS2CR12	M-016868-02				CV1	0.98	NC	-0.52	0.16	043A	3049	0.013	24		0.16	0.97	12040	043B	O09	3030	0.012	21		0.16	0.98	3039.5
121126	12010	C22	drug targets	79800	ALS2CR8	amyotrophic lateral sclerosis 2 (juvenile) chromosome region, candidate 8	ALS2CR8;CARF;DKFZp667N246;FLJ12675;FLJ21579;NYD-SP24	M-015280-01				CV1	1	Hi	3.85	1.26	023A	3082	0.19	21		1.31	1.01	12010	023B	C22	3039	0.17	23		1.21	0.99	3060.5
121127	12015	L07	drug targets	8092	ALX1	ALX homeobox 1	ALX1;CART1;FND3	M-012333-01				CV1	0.84	NC	0.04	0.3	026A	2599	0.04	25		0.4	0.83	12015	026B	L07	2573	0.02	25		0.19	0.85	2586
121127	12015	H08	drug targets	257	ALX3	ALX homeobox 3	ALX3;FND1;MGC138212;MGC141988	M-020156-01				CV1	0.88	NC	-0.75	0.1	026A	2842	0.01	25		0.1	0.91	12015	026B	H08	2547	0.01	25		0.1	0.84	2694.5
121127	12020	G11	drug targets	60529	ALX4	ALX homeobox 4	ALX4;FND2;KIAA1788	M-013992-01				CV1	0.8	Hi	2.9	1.02	029A	2498	0.13	25		1.24	0.82	12020	029B	G11	2395	0.1	25		0.8	0.78	2446.5
121126	12008	F17	drug targets	23600	AMACR	alpha-methylacyl-CoA racemase	AMACR;AMACRD;CBAS4;RACE;RM	M-009460-03				CV1	1	NC	-0.99	0.04	022A	3047	0.008	21		0.08	1	12008	022B	F17	2962	0	25		0	0.99	3004.5
130114	12036	M22	remaining genome	258	AMBN	ameloblastin (enamel matrix protein)	AMBN	M-031441-00				CV1	0.98	NC	-0.24	0.23	040A	3089	0.03	24		0.35	1	12036	040B	M22	2935	0.01	25		0.11	0.96	3012
130122	12007	H11	drug targets	259	AMBP	alpha-1-microglobulin/bikunin precursor	AMBP;A1M;EDC1;HCP;HI30;IATIL;ITI;ITIL;ITILC;UTI	M-009696-01				CV1	0.89	NC	-0.75	0.1	059A	2549	0.005	25		0.1	0.84	12007	059B	H11	2865	0.006	25		0.1	0.94	2707
121203	12029	C22	remaining genome	55626	AMBRA1	autophagy/beclin-1 regulator 1	AMBRA1;DCAF3;FLJ20294;KIAA1736;MGC33725;WDR94	M-029987-01				CV1	1.02	NC	0.67	0.46	036A	3160	0.07	19		0.44	1.02	12029	036B	C22	3083	0.08	20		0.48	1.01	3121.5
121127	12021	K20	drug targets/remaining genome	262	AMD1	adenosylmethionine decarboxylase 1	AMD1;ADOMETDC;AMD;DKFZp313L1234;FLJ26964;SAMDC	M-010053-01				CV1	0.79	NC	0.91	0.52	030A	2652	0.05	25		0.56	0.88	12021	030B	K20	2121	0.04	25		0.47	0.7	2386.5
130121	12052	A21	remaining genome	144193	AMDHD1	amidohydrolase domain containing 1	AMDHD1;MGC35366	M-016506-00				CV1	1.02	Hi	3.29	1.12	052A	3113	0.137	13		1.06	1	12052	052B	A21	3185	0.14	17		1.17	1.03	3149
121127	12018	O15	drug targets	51005	AMDHD2	amidohydrolase domain containing 2	AMDHD2	M-008651-00				CV1	1	NC	0	0.29	028A	3048	0.04	23		0.31	0.99	12018	028B	O15	3128	0.04	25		0.27	1	3088
121203	12023	I10	remaining genome	265	AMELX	amelogenin, X-linked	AMELX;AI1E;AIH1;ALGN;AMG;AMGL;AMGX	M-012489-00				CV1	0.98	NC	0.36	0.38	031A	3006	0.05	22		0.48	0.99	12023	031B	I10	3003	0.04	19		0.27	0.97	3004.5
121203	12028	F05	remaining genome	266	AMELY	amelogenin, Y-linked	AMELY;AMGL;AMGY	M-011205-00				CV1	1.02	Hi	4.4	1.4	035A	3111	0.22	25		1.38	1.01	12028	035B	F05	3093	0.24	25		1.41	1.02	3102
130122	12058	A09	ubiquitin conjugation 3	267	AMFR	autocrine motility factor receptor	AMFR;GP78;RNF45	M-006522-01				CV1	0.98	NC	-0.08	0.27	058A	3006	0.022	17		0.34	0.98	12058	058B	A09	3022	0.013	22		0.2	0.98	3014
121119	12003	I03	GPCR/protein kinase	269	AMHR2	anti-Mullerian hormone receptor, type II	AMHR2;AMHR;MISR2;MISRII;MRII	M-005307-01				CV1	0.89	NC	1.67	0.71	007A	2220	0.38	25		0.93	0.87	12003	007B	I03	2727	0.039	25		0.49	0.91	2473.5
130115	12048	O14	remaining genome	120425	AMICA1	adhesion molecule, interacts with CXADR antigen 1	AMICA1;AMICA;CREA7-1;CREA7-4;FLJ37080;Gm638;JAML;MGC118814;MGC118815	M-016407-01				CV1	1	NC	-0.79	0.09	048A	3096	0.01	25		0.18	1.02	12048	048B	O14	3000	0	22		0	0.99	3048
130129	12053	L03	remaining genome	57463	AMIGO1	adhesion molecule with Ig-like domain 1	AMIGO1;AMIGO;AMIGO-1	M-021515-01				CV1	0.92	Hi	3.17	1.09	065A	3090	0.085	25		1.22	1.01	12053	065B	L03	2607	0.056	25		0.97	0.84	2848.5
130129	12026	P09	remaining genome	347902	AMIGO2	adhesion molecule with Ig-like domain 2	AMIGO2;ALI1;DEGA	M-018701-01				CV1	0.82	NC	-0.36	0.2	062A	2598	0.007	25		0.12	0.84	12026	062B	P09	2470	0.017	25		0.28	0.81	2534
130129	12026	K04	remaining genome	386724	AMIGO3	adhesion molecule with Ig-like domain 3	AMIGO3;AMIGO-3;MGC120552	M-031727-00				CV1	1	NC	-0.28	0.22	062A	3037	0.015	19		0.25	0.98	12026	062B	K04	3078	0.012	20		0.2	1.01	3057.5
130114	12034	J07	remaining genome	9949	AMMECR1	Alport syndrome, mental retardation, midface hypoplasia and elliptocytosis chromosomal region gene 1	AMMECR1;AMMERC1	M-020296-01				CV1	0.99	NC	1.75	0.73	038A	3107	0.07	21		1	1	12034	038B	J07	3051	0.03	25		0.46	0.98	3079
130115	12045	M14	remaining genome	83607	AMMECR1L	AMME chromosomal region gene 1-like	AMMECR1L;FLJ38552;MGC4268	M-014729-00				CV1	0.97	NC	1.31	0.62	045A	3048	0.042	15		0.65	0.98	12045	045B	M14	3003	0.04	16		0.58	0.96	3025.5
130115	12040	D05	remaining genome	81693	AMN	amnionless homolog (mouse)	AMN;PRO1028	M-013455-01				CV1	0.97	NC	-0.71	0.11	043A	3027	0.004	18		0.05	0.97	12040	043B	D05	3004	0.012	21		0.16	0.97	3015.5
130121	12052	O06	remaining genome	196394	AMN1	antagonist of mitotic exit network 1 homolog (S. cerevisiae)	AMN1	M-027056-00				CV1	0.99	NC	-0.2	0.24	052A	3055	0.029	24		0.22	0.98	12052	052B	O06	3121	0.03	20		0.25	1	3088
130114	12034	G09	remaining genome	154796	AMOT	angiomotin	AMOT;KIAA1071	M-015417-01				CV1	0.98	NC	0.91	0.52	038A	3070	0.03	25		0.43	0.99	12034	038B	G09	3028	0.04	22		0.62	0.97	3049
130129	12026	F19	remaining genome	154810	AMOTL1	angiomotin like 1	AMOTL1;JEAP	M-017595-01				CV1	1	NC	-0.67	0.12	062A	3034	0.011	23		0.19	0.98	12026	062B	F19	3078	0.003	25		0.05	1.01	3056
121203	12029	G20	remaining genome	51421	AMOTL2	angiomotin like 2	AMOTL2;LCCP	M-013232-00				CV1	1	NC	-0.28	0.22	036A	3112	0.04	17		0.25	1.01	12029	036B	G20	3028	0.03	19		0.18	0.99	3070
121119	12012	L15	drug targets	270	AMPD1	adenosine monophosphate deaminase 1	AMPD1;MAD;MADA	M-009888-01				CV1	1.08	Hi	2.1	0.82	008A	3003	0.039	22		0.56	0.99	12012	008B	L15	2834	0.39	25		1.08	1.17	2918.5
121120	12014	B04	drug targets	271	AMPD2	adenosine monophosphate deaminase 2	AMPD2	M-009880-01				CV1	0.86	NC	0.91	0.52	015A	2599	0.1	25		0.65	0.85	12014	015B	B04	2608	0.07	25		0.38	0.86	2603.5
121127	12018	D08	drug targets	272	AMPD3	adenosine monophosphate deaminase 3	AMPD3	M-010174-01				CV1	0.96	NC	0.44	0.4	028A	2894	0.06	24		0.46	0.94	12018	028B	D08	3036	0.05	24		0.33	0.97	2965
130122	12030	N07	remaining genome	273	AMPH	amphiphysin	AMPH;AMPH1	M-011569-00				CV1	1.01	NC	0.44	0.4	060A	3100	0.049	19		0.41	1	12030	060B	N07	3170	0.039	17		0.4	1.02	3135
121127	12013	H08	drug targets	275	AMT	aminomethyltransferase	AMT;GCE;GCST;GCVT;NKH	M-012534-00				CV1	1.01	NC	-0.52	0.16	025A	3112	0.03	23		0.2	1.02	12013	025B	H08	3093	0.02	23		0.12	1	3102.5
130129	12053	I15	remaining genome	401138	AMTN	amelotin	AMTN;MGC148132;MGC148133;UNQ689	M-032546-01				CV1	0.95	NC	0.6	0.44	065A	3032	0.032	24		0.46	0.99	12053	065B	I15	2841	0.025	25		0.43	0.91	2936.5
121127	12020	G20	drug targets	276	AMY1A	amylase, alpha 1A (salivary)	AMY1A;AMY1;AMY1B;AMY1C	M-012691-01				CV1	1	NC	-0.44	0.18	029A	3090	0.03	19		0.29	1.01	12020	029B	G20	3088	0.01	21		0.08	1	3089
121120	12041	J09	remaining genome	277	AMY1B	amylase, alpha 1B (salivary)	AMY1B;AMY1;AMY1A;AMY1C;MGC177995	M-032663-00				CV1	0.84	NC	-0.36	0.2	018A	2712	0.03	25		0.2	0.89	12041	018B	J09	2399	0.03	25		0.19	0.8	2555.5
121119	12038	I10	remaining genome	278	AMY1C	amylase, alpha 1C (salivary)	AMY1C;AMY1;AMY1A;AMY1B	M-032664-00				CV1	0.94	NC	-0.36	0.2	012A	3034	0.016	20		0.24	1.02	12038	012B	I10	2589	0.012	25		0.17	0.87	2811.5
121127	12020	H14	drug targets	279	AMY2A	amylase, alpha 2A (pancreatic)	AMY2A;AMY2;AMY2B;PA	M-016978-01				CV1	0.99	NC	-0.6	0.14	029A	3095	0.02	21		0.19	1.01	12020	029B	H14	3000	0.01	20		0.08	0.97	3047.5
121127	12021	C13	drug targets/remaining genome	280	AMY2B	amylase, alpha 2B (pancreatic)	AMY2B;AMY2	M-015880-02				CV1	0.9	NC	-0.67	0.12	030A	2703	0.01	25		0.11	0.9	12021	030B	C13	2722	0.01	25		0.12	0.9	2712.5
130121	12050	E07	remaining genome	155185	AMZ1	archaelysin family metallopeptidase 1	AMZ1;KIAA1950	M-025281-01				CV1	1.02	NC	0.28	0.36	050A	3169	0.024	17		0.18	1	12050	050B	E07	3120	0.06	17		0.55	1.03	3144.5
130121	12051	E18	remaining genome	51321	AMZ2	archaelysin family metallopeptidase 2	AMZ2	M-010207-02				CV1	1	NC	-0.67	0.12	051A	3072	0.01	18		0.11	1	12051	051B	E18	3062	0.012	20		0.12	0.99	3067
121203	12028	O08	remaining genome	64682	ANAPC1	anaphase promoting complex subunit 1	ANAPC1;APC1;MCPR;TSG24	M-013843-02				CV1	1	NC	-0.91	0.06	035A	3110	0.01	22		0.06	1.01	12028	035B	O08	3013	0.01	18		0.06	1	3061.5
130122	12007	E18	drug targets	10393	ANAPC10	anaphase promoting complex subunit 10	ANAPC10;APC10;DKFZp564L0562;DOC1	M-008701-01				CV1	0.98	NC	1.71	0.72	059A	2924	0.049	25		0.99	0.97	12007	059B	E18	3047	0.028	24		0.44	1	2985.5
130122	12058	G04	ubiquitin conjugation 3	51529	ANAPC11	anaphase promoting complex subunit 11	ANAPC11;APC11;Apc11p;MGC882	M-006992-02				CV1	1	NC	-1.07	0.02	058A	3092	0.002	21		0.03	1.01	12058	058B	G04	3037	0	24		0	0.99	3064.5
130114	12034	A08	remaining genome	25847	ANAPC13	anaphase promoting complex subunit 13	ANAPC13;APC13;DKFZp566D193;SWM1	M-021271-01				CV1	1	NC	0.04	0.3	038A	3113	0.02	18		0.29	1.01	12034	038B	A08	3087	0.02	18		0.31	0.99	3100
130114	12037	G03	remaining genome	119504	ANAPC16	anaphase promoting complex subunit 16	ANAPC16;APC16;C10orf104;CENP-27;FLJ33728;MSAG;bA570G20.3	M-018378-01				CV1	0.96	NC	1.67	0.71	041A	3098	0.1	25		1.18	1.02	12037	041B	G03	2766	0.02	25		0.24	0.9	2932
130129	12019	M08	drug targets	29882	ANAPC2	anaphase promoting complex subunit 2	ANAPC2;APC2;RP11-350O14.5	M-003200-04				CV1	0.99	NC	0.12	0.32	061A	3082	0.041	14		0.51	0.99	12019	061B	M08	3067	0.01	16		0.12	0.99	3074.5
121127	12020	M08	drug targets	29945	ANAPC4	anaphase promoting complex subunit 4	ANAPC4;APC4	M-013642-00				CV1	0.76	NC	-0.63	0.13	029A	2265	0.01	25		0.1	0.74	12020	029B	M08	2430	0.02	25		0.16	0.79	2347.5
121119	12017	L15	drug targets	51433	ANAPC5	anaphase promoting complex subunit 5	ANAPC5;APC5	M-016095-00				CV1	1	NC	-0.52	0.16	009A	2237	0.01	25		0.15	0.73	12017	009B	L15	2908	0.05	25		0.17	1.27	2572.5
130114	12034	P06	remaining genome	51434	ANAPC7	anaphase promoting complex subunit 7	ANAPC7;APC7	M-021035-01				CV1	1.01	NC	-0.28	0.22	038A	3147	0.02	24		0.29	1.02	12034	038B	P06	3112	0.01	22		0.15	1	3129.5
121126	12011	H04	drug targets	283	ANG	angiogenin, ribonuclease, RNase A family, 5	ANG;ALS9;HEL168;MGC22466;MGC71966;RNASE4;RNASE5	M-011206-01				CV1	0.74	NC	-0.67	0.12	024A	2209	0.016	25		0.14	0.72	12011	024B	H04	2354	0.01	25		0.09	0.76	2281.5
130121	12052	L06	remaining genome	23357	ANGEL1	angel homolog 1 (Drosophila)	ANGEL1;FLJ60172;KIAA0759	M-014041-01				CV1	1	NC	-0.28	0.22	052A	3090	0.024	16		0.19	0.99	12052	052B	L06	3140	0.03	15		0.25	1.01	3115
130115	12047	P20	remaining genome	90806	ANGEL2	angel homolog 2 (Drosophila)	ANGEL2;FLJ12793;KIAA0759L	M-019132-01				CV1	1	NC	-0.28	0.22	047A	3068	0.022	19		0.31	1	12047	047B	P20	3052	0.01	22		0.12	0.99	3060
121126	12011	E17	drug targets	284	ANGPT1	angiopoietin 1	ANGPT1;AGP1;AGPT;ANG1	M-007802-01				CV1	1.02	NC	-0.75	0.1	024A	3122	0.013	22		0.12	1.02	12011	024B	E17	3141	0.01	22		0.09	1.02	3131.5
121119	12017	J09	drug targets	285	ANGPT2	angiopoietin 2	ANGPT2;AGPT2;ANG2	M-006315-01				CV1	0.84	NC	0	0.29	009A	2829	0.004	25		0.06	0.92	12017	009B	J09	1738	0.15	25		0.51	0.76	2283.5
130114	12034	J18	remaining genome	51378	ANGPT4	angiopoietin 4	ANGPT4;AGP4;ANG-3;ANG4;MGC138181;MGC138183	M-007803-01				CV1	0.82	NC	1.79	0.74	038A	2567	0.06	25		0.86	0.83	12034	038B	J18	2546	0.04	25		0.62	0.82	2556.5
121120	12014	N20	drug targets	9068	ANGPTL1	angiopoietin-like 1	ANGPTL1;ANG3;ANGPT3;ARP1;AngY;KIAA0351;UNQ162;dJ595C2.2	M-007804-01				CV1	1	NC	0.04	0.3	015A	3022	0.06	21		0.39	0.99	12014	015B	N20	3072	0.04	23		0.22	1.01	3047
121127	12013	A09	drug targets	23452	ANGPTL2	angiopoietin-like 2	ANGPTL2;ARP2;HARP;MGC8889	M-007805-01			ONE REP	CV1	1.04	NC	0.71	0.47	025A	3158	0.07	21		0.47	1.04	12013	025B	A09				EXCLUDED			3158
121126	12011	P11	drug targets	27329	ANGPTL3	angiopoietin-like 3	ANGPTL3;ANGPT5;FHBL2	M-007806-00				CV1	0.94	NC	0.36	0.38	024A	3059	0.046	24		0.41	1	12011	024B	P11	2684	0.04	24		0.35	0.87	2871.5
121119	12038	E19	remaining genome	51129	ANGPTL4	angiopoietin-like 4	ANGPTL4;ANGPTL2;ARP4;FIAF;HFARP;NL2;PGAR;pp1158	M-007807-02				CV1	1.02	NC	1.39	0.64	012A	3073	0.047	25		0.7	1.03	12038	012B	E19	3038	0.041	25		0.58	1.02	3055.5
121203	12029	M21	remaining genome	253935	ANGPTL5	angiopoietin-like 5	ANGPTL5	M-007808-02				CV1	1.02	NC	0.44	0.4	036A	3051	0.08	18		0.5	0.99	12029	036B	M21	3181	0.05	19		0.3	1.04	3116
121119	12038	N22	remaining genome	83854	ANGPTL6	angiopoietin-like 6	ANGPTL6;AGF;ARP5	M-007809-00				CV1	1.02	NC	0.6	0.44	012A	3015	0.037	21		0.55	1.01	12038	012B	N22	3055	0.023	22		0.33	1.02	3035
121126	12010	G19	drug targets	10218	ANGPTL7	angiopoietin-like 7	ANGPTL7;AngX;CDT6;RP4-647M16.2;dJ647M16.1	M-007853-02				CV1	1.02	NC	0.12	0.32	023A	3178	0.05	18		0.34	1.04	12010	023B	G19	3078	0.04	20		0.29	1.01	3128
130115	12040	B05	remaining genome	286	ANK1	ankyrin 1, erythrocytic	ANK1;ANK;SPH1;SPH2	M-010992-01				CV1	1	NC	0	0.29	043A	3095	0.024	17		0.3	0.99	12040	043B	B05	3168	0.02	18		0.27	1.02	3131.5
121119	12012	P13	drug targets	287	ANK2	ankyrin 2, neuronal	ANK2;ANK-2;DKFZp686M09125;DKFZp686P0948;FLJ38277;LQT4;brank-2	M-008417-02				CV1	0.84	NC	1.79	0.74	008A	2582	0.054	25		0.77	0.85	12012	008B	P13	2015	0.26	25		0.72	0.83	2298.5
121127	12020	I18	drug targets	288	ANK3	ankyrin 3, node of Ranvier (ankyrin G)	ANK3;ANKYRIN-G;FLJ45464	M-011207-00				CV1	1	NC	-0.6	0.14	029A	3022	0.02	22		0.19	0.99	12020	029B	I18	3139	0.01	23		0.08	1.02	3080.5
130121	12054	B05	remaining genome	150709	ANKAR	ankyrin and armadillo repeat containing	ANKAR;FLJ25415	M-023108-01				CV1	0.98	NC	0.67	0.46	054A	3067	0.07	23		0.56	0.98	12054	054B	B05	3048	0.044	22		0.35	0.99	3057.5
130121	12051	J12	remaining genome	348094	ANKDD1A	ankyrin repeat and death domain containing 1A	ANKDD1A;FLJ18078;FLJ25870;MGC120305;MGC120306;MGC120307	M-019312-01				CV1	0.99	Hi	2.18	0.84	051A	3042	0.08	20		0.84	0.99	12051	051B	J12	3057	0.085	20		0.83	0.99	3049.5
130115	12048	M16	remaining genome	162282	ANKFN1	ankyrin-repeat and fibronectin type III domain containing 1	ANKFN1;FLJ38335	M-016498-01				CV1	1.02	NC	-0.79	0.09	048A	3093	0.01	21		0.18	1.02	12048	048B	M16	3115	0	21		0	1.03	3104
130114	12034	K17	remaining genome	51479	ANKFY1	ankyrin repeat and FYVE domain containing 1	ANKFY1;ANKHZN;DKFZp686M19106;KIAA1255;ZFYVE14	M-013161-01				CV1	0.87	NC	-0.83	0.08	038A	2639	0	25		0	0.85	12034	038B	K17	2773	0.01	25		0.15	0.89	2706
121127	12016	F11	drug targets	56172	ANKH	ankylosis, progressive homolog (mouse)	ANKH;ANK;CCAL2;CMDJ;CPPDD;FLJ27166;HANK;MANK	M-012898-00				CV1	0.96	NC	-0.83	0.08	027A	2788	0.01	25		0.07	0.91	12016	027B	F11	3122	0.01	25		0.08	1.01	2955
130114	12037	L04	remaining genome	54882	ANKHD1	ankyrin repeat and KH domain containing 1	ANKHD1;MASK;VBARP	M-014405-00				CV1	0.81	NC	-0.2	0.24	041A	2651	0.02	25		0.24	0.87	12037	041B	L04	2302	0.02	25		0.24	0.75	2476.5
130114	12033	C20	remaining genome	404734	ANKHD1-EIF4EBP3	ANKHD1-EIF4EBP3 readthrough	ANKHD1-EIF4EBP3;MASK-BP3;MASK-BP3ARF	M-032214-00				CV1	0.99	NC	-0.87	0.07	037A	3043	0	21		0	0.99	12033	037B	C20	3037	0.01	22		0.14	0.99	3040
130122	12057	N21	ubiquitin conjugation 2/ubiquitin conjugation 3	54467	ANKIB1	ankyrin repeat and IBR domain containing 1	ANKIB1;DKFZp434A0225;FLJ33123;KIAA1386	M-028950-01				CV1	1.01	Hi	2.26	0.86	057A	3142	0.052	22		0.96	1	12057	057B	N21	3158	0.046	24		0.77	1.02	3150
121126	12001	A14	protein kinase	255239	ANKK1	ankyrin repeat and kinase domain containing 1	ANKK1;PKK2	M-004930-01				CV1	1	Hi	3.81	1.25	019A	3090	0.108	24		1.41	1.02	12001	019B	A14	3014	0.12	23		1.09	0.98	3052
130129	12053	I04	remaining genome	126549	ANKLE1	ankyrin repeat and LEM domain containing 1	ANKLE1;ANKRD41;FLJ39369;LEM3;LEMD6	M-016461-01				CV1	1	NC	-0.28	0.22	065A	3134	0.018	21		0.26	1.02	12053	065B	I04	3047	0.01	23		0.17	0.98	3090.5
121203	12023	N03	remaining genome	51281	ANKMY1	ankyrin repeat and MYND domain containing 1	ANKMY1;DKFZp686D20155;DKFZp686L21237;FLJ20499;ZMYND13	M-020835-01				CV1	0.99	NC	0.08	0.31	031A	3057	0.03	25		0.29	1	12023	031B	N03	3036	0.05	20		0.33	0.98	3046.5
121203	12024	H16	remaining genome	57037	ANKMY2	ankyrin repeat and MYND domain containing 2	ANKMY2;DKFZp564O043;ZMYND20	M-013766-00				CV1	1	NC	0.67	0.46	032A	3132	0.09	20		0.53	1	12024	032B	H16	3127	0.06	20		0.39	0.99	3129.5
130129	12043	N17	remaining genome	57763	ANKRA2	ankyrin repeat, family A (RFXANK-like), 2	ANKRA2;ANKRA	M-016344-01				CV1	1	NC	-0.52	0.16	064A	3089	0.018	18		0.19	0.99	12043	064B	N17	3122	0.011	15		0.14	1.01	3105.5
121120	12014	P13	drug targets	27063	ANKRD1	ankyrin repeat domain 1 (cardiac muscle)	ANKRD1;ALRP;C-193;CARP;CVARP;MCARP;bA320F15.2	M-012515-00				CV1	0.94	NC	-0.56	0.15	015A	2685	0.02	25		0.13	0.88	12014	015B	P13	3021	0.03	24		0.16	0.99	2853
130115	12040	D16	remaining genome	55608	ANKRD10	ankyrin repeat domain 10	ANKRD10;DKFZp686B07190;FLJ20093	M-021058-01				CV1	1	NC	-0.16	0.25	043A	3122	0.021	17		0.26	1	12040	043B	D16	3060	0.018	19		0.24	0.99	3091
121203	12024	L11	remaining genome	29123	ANKRD11	ankyrin repeat domain 11	ANKRD11;ANCO-1;ANCO1;KBGS;LZ16;T13	M-027299-01				CV1	0.96	NC	1.71	0.72	032A	3008	0.09	20		0.53	0.96	12024	032B	L11	3033	0.14	19		0.9	0.96	3020.5
130114	12039	O03	remaining genome	23253	ANKRD12	ankyrin repeat domain 12	ANKRD12;ANCO-2;ANCO1;FLJ20053;GAC-1;KIAA0874;Nbla00144	M-014066-01				CV1	0.97	NC	0.48	0.41	042A	3097	0.04	23		0.44	1.01	12039	042B	O03	2872	0.04	25		0.38	0.92	2984.5
130121	12049	F10	remaining genome	88455	ANKRD13A	ankyrin repeat domain 13A	ANKRD13A;ANKRD13;NY-REN-25	M-027120-00				CV1	1	NC	-0.24	0.23	049A	3221	0.025	20		0.19	1.03	12049	049B	F10	3008	0.043	18		0.27	0.97	3114.5
130115	12045	G18	remaining genome	124930	ANKRD13B	ankyrin repeat domain 13B	ANKRD13B;FLJ20418;FLJ25555	M-018787-01				CV1	0.98	NC	0.36	0.38	045A	3112	0.026	17		0.4	1	12045	045B	G18	3001	0.026	17		0.37	0.96	3056.5
130115	12046	D16	remaining genome	81573	ANKRD13C	ankyrin repeat domain 13C	ANKRD13C;DKFZp566D1346;FLJ14998;RP4-677H15.5;dJ677H15.3	M-014663-01				CV1	0.94	NC	-0.67	0.12	046A	3042	0.004	25		0.11	0.98	12046	046B	D16	2816	0.004	25		0.12	0.91	2929
130121	12054	B21	remaining genome	338692	ANKRD13D	ankyrin repeat domain 13 family, member D	ANKRD13D;MGC50828	M-026603-01				CV1	1	NC	-0.28	0.22	054A	3073	0.02	18		0.16	0.98	12054	054B	B21	3132	0.035	20		0.28	1.02	3102.5
121203	12023	P05	remaining genome	54522	ANKRD16	ankyrin repeat domain 16	ANKRD16	M-026394-01				CV1	1.02	NC	0.75	0.48	031A	3115	0.03	23		0.29	1.02	12023	031B	P05	3152	0.1	20		0.67	1.02	3133.5
121203	12023	J22	remaining genome	26057	ANKRD17	ankyrin repeat domain 17	ANKRD17;FLJ22206;GTAR;KIAA0697;NY-BR-16	M-013554-01				CV1	0.95	Hi	2.02	0.8	031A	2829	0.09	25		0.86	0.93	12023	031B	J22	3009	0.11	21		0.73	0.97	2919
130115	12044	I20	remaining genome	26287	ANKRD2	ankyrin repeat domain 2 (stretch responsive muscle)	ANKRD2;ARPP;MGC104314	M-013755-00				CV1	1	NC	-1.07	0.02	044A	3073	0.003	19		0.05	0.97	12044	044B	I20	3113	0	20		0	1.02	3093
130115	12046	G20	remaining genome	84210	ANKRD20A1	ankyrin repeat domain 20 family, member A1	ANKRD20A1;ANKRD20A;DKFZp434A171	M-014816-01				CV1	0.95	NC	-0.83	0.08	046A	3033	0.004	22		0.11	0.98	12046	046B	G20	2861	0.002	25		0.06	0.92	2947
121127	12021	B22	drug targets/remaining genome	441430	ANKRD20A2	ankyrin repeat domain 20 family, member A2	ANKRD20A2;MGC176486	M-034206-00				CV1	0.97	Hi	2.26	0.86	030A	3010	0.08	21		0.89	1	12021	030B	B22	2828	0.07	25		0.82	0.93	2919
121203	12024	K21	remaining genome	440482	ANKRD20A5P	ankyrin repeat domain 20 family, member A5, pseudogene	ANKRD20A5P;ANKRD20A5;MGC26718	M-033550-01				CV1	0.96	NC	0.56	0.43	032A	3050	0.08	19		0.47	0.97	12024	032B	K21	3024	0.06	18		0.39	0.96	3037
130129	12042	P09	remaining genome	118932	ANKRD22	ankyrin repeat domain 22	ANKRD22;MGC22805	M-016293-01				CV1	1.04	NC	-0.99	0.04	063A	3118	0.003	19		0.04	1.02	12042	063B	P09	3190	0.002	20		0.03	1.05	3154
121203	12027	M15	remaining genome	200539	ANKRD23	ankyrin repeat domain 23	ANKRD23;DARP;FLJ32449;MARP3;MGC129593	M-017802-01				CV1	0.8	NC	0.28	0.36	034A	2470	0.05	25		0.38	0.8	12027	034B	M15	2449	0.04	25		0.35	0.8	2459.5
121119	12038	C16	remaining genome	170961	ANKRD24	ankyrin repeat domain 24	ANKRD24;KIAA1981	M-023904-01				CV1	1.04	NC	-0.52	0.16	012A	3071	0.013	22		0.19	1.03	12038	012B	C16	3092	0.01	23		0.14	1.04	3081.5
130129	12042	G12	remaining genome	22852	ANKRD26	ankyrin repeat domain 26	ANKRD26;KIAA1074;MGC163325;THC2;bA145E8.1	M-020450-01				CV1	1	NC	1.71	0.72	063A	3011	0.042	22		0.6	0.99	12042	063B	G12	3050	0.051	23		0.83	1	3030.5
121203	12024	D05	remaining genome	84079	ANKRD27	ankyrin repeat domain 27 (VPS9 domain)	ANKRD27;DKFZp434L0718;FLJ00040;VARP	M-014788-01				CV1	0.97	NC	0.2	0.34	032A	3072	0.06	21		0.35	0.98	12024	032B	D05	3030	0.05	21		0.32	0.96	3051
121120	12022	C10	remaining genome	23243	ANKRD28	ankyrin repeat domain 28	ANKRD28;KIAA0379;PITK	M-023451-01				CV1	0.86	NC	-0.91	0.06	016A	2892	0.01	25		0.06	0.97	12022	016B	C10	2258	0.01	25		0.07	0.74	2575
130114	12035	C07	remaining genome	147463	ANKRD29	ankyrin repeat domain 29	ANKRD29;FLJ25053	M-018512-01				CV1	0.99	NC	1.11	0.57	039A	3046	0.03	23		0.33	0.99	12035	039B	C07	3061	0.06	21		0.8	0.99	3053.5
121120	12022	H08	remaining genome	91074	ANKRD30A	ankyrin repeat domain 30A	ANKRD30A;NY-BR-1	M-008466-01				CV2	0.54	NC	0.12	0.32	016A	1761	0.05	25		0.3	0.59	12022	016B	H08	1487	0.05	25		0.34	0.49	1624
130114	12037	L08	remaining genome	84250	ANKRD32	ankyrin repeat domain 32	ANKRD32;BRCTD1;BRCTx;DKFZp564C0469;DKFZp761C121	M-014837-01				CV1	1	NC	1.19	0.59	041A	3077	0.06	18		0.71	1.01	12037	041B	L08	3052	0.04	19		0.47	0.99	3064.5
130115	12046	F05	remaining genome	341405	ANKRD33	ankyrin repeat domain 33	ANKRD33;C12orf7;DKFZp686O1689	M-018900-00				CV1	0.99	Hi	3.97	1.29	046A	3049	0.058	21		1.66	0.99	12046	046B	F05	3058	0.03	22		0.92	0.99	3053.5
130114	12034	H13	remaining genome	284615	ANKRD34A	ankyrin repeat domain 34A	ANKRD34A;ANKRD34;DKFZp761F202	M-035063-00				CV1	1	NC	1.23	0.6	038A	3120	0.03	21		0.43	1.01	12034	038B	H13	3055	0.05	21		0.77	0.98	3087.5
130115	12045	D18	remaining genome	340120	ANKRD34B	ankyrin repeat domain 34B	ANKRD34B;DP58	M-024531-01				CV1	1.01	NC	0.2	0.34	045A	3092	0.022	19		0.34	1	12045	045B	D18	3169	0.024	22		0.35	1.02	3130.5
130115	12048	J22	remaining genome	148741	ANKRD35	ankyrin repeat domain 35	ANKRD35;FLJ25124;MGC126667;MGC126669	M-015977-01				CV1	1	Hi	18.09	4.85	048A	3060	0.24	21		4.36	1.01	12048	048B	J22	3029	0.24	22		5.33	1	3044.5
130114	12035	D14	remaining genome	375248	ANKRD36	ankyrin repeat domain 36	ANKRD36;FLJ33607;KIAA1641;MGC167812;UNQ2430	M-027905-01				CV1	0.98	Hi	4.64	1.46	039A	3001	0.13	16		1.44	0.98	12035	039B	D14	3021	0.11	16		1.47	0.98	3011
130129	12026	N10	remaining genome	57730	ANKRD36B	ankyrin repeat domain 36B	ANKRD36B;FLJ21281;FLJ90089;KIAA1641;MGC149864;MGC149865;MGC167812	M-022839-01				CV1	0.99	Hi	2.06	0.81	062A	3071	0.043	22		0.73	0.99	12026	062B	N10	3026	0.054	21		0.89	0.99	3048.5
130115	12046	P12	remaining genome	353322	ANKRD37	ankyrin repeat domain 37	ANKRD37;Lrp2bp;MGC111507	M-018949-01				CV1	0.8	NC	-0.75	0.1	046A	2688	0.004	25		0.11	0.87	12046	046B	P12	2295	0.003	25		0.09	0.74	2491.5
130121	12050	F03	remaining genome	51239	ANKRD39	ankyrin repeat domain 39	ANKRD39;MGC41816	M-019465-01				CV1	1	NC	-0.2	0.24	050A	3104	0.027	15		0.2	0.98	12050	050B	F03	3113	0.03	15		0.27	1.03	3108.5
130121	12054	L11	remaining genome	91369	ANKRD40	ankyrin repeat domain 40	ANKRD40;DKFZp451K241;MGC15396	M-015141-00				CV1	0.98	NC	-0.48	0.17	054A	3083	0.02	19		0.16	0.98	12054	054B	L11	3006	0.022	19		0.18	0.98	3044.5
130115	12048	L07	remaining genome	338699	ANKRD42	ankyrin repeat domain 42	ANKRD42;FLJ37874;SARP	M-018873-01				CV1	1	NC	-0.36	0.2	048A	3015	0.01	25		0.18	0.99	12048	048B	L07	3068	0.01	23		0.22	1.01	3041.5
130115	12046	C09	remaining genome	134548	ANKRD43	ankyrin repeat domain 43	ANKRD43	M-017945-01				CV1	0.98	Hi	5.63	1.71	046A	3005	0.056	19		1.6	0.97	12046	046B	C09	3024	0.059	22		1.82	0.98	3014.5
130115	12044	P22	remaining genome	91526	ANKRD44	ankyrin repeat domain 44	ANKRD44;FLJ11570;MGC21968;MGC70444;PP6-ARS-B	M-015710-00				CV1	0.97	NC	1.47	0.66	044A	3004	0.044	19		0.76	0.95	12044	044B	P22	3014	0.032	20		0.55	0.99	3009
130115	12046	P04	remaining genome	339416	ANKRD45	ankyrin repeat domain 45	ANKRD45;CT117;FLJ45235;MGC161631;MGC161633;RP3-436N22.4	M-027242-00				CV1	0.96	NC	0.87	0.51	046A	3002	0.014	24		0.4	0.97	12046	046B	P04	2950	0.02	25		0.62	0.95	2976
130115	12046	G04	remaining genome	157567	ANKRD46	ankyrin repeat domain 46	ANKRD46	M-025925-00				CV1	0.73	NC	0.08	0.31	046A	2384	0.011	25		0.31	0.77	12046	046B	G04	2103	0.01	25		0.31	0.68	2243.5
130121	12054	O09	remaining genome	54851	ANKRD49	ankyrin repeat domain 49	ANKRD49;FGIF;FLJ20189;FLJ20441;GBIF	M-020694-00				CV1	0.98	NC	0.52	0.42	054A	3075	0.03	16		0.24	0.98	12054	054B	O09	3020	0.076	16		0.61	0.98	3047.5
121119	12017	A11	drug targets	63926	ANKRD5	ankyrin repeat domain 5	ANKRD5;FLJ21669;dJ839B4.6	M-016466-00				CV1	1.13	NC	-0.12	0.26	009A	3064	0.016	18		0.25	1	12017	009B	A11	2877	0.08	25		0.27	1.26	2970.5
130129	12043	C15	remaining genome	57182	ANKRD50	ankyrin repeat domain 50	ANKRD50;KIAA1223	M-028250-01				CV1	0.98	NC	-0.99	0.04	064A	3057	0.003	22		0.03	0.98	12043	064B	C15	3043	0.004	18		0.05	0.98	3050
130121	12049	K04	remaining genome	79998	ANKRD53	ankyrin repeat domain 53	ANKRD53;FLJ12056;FLJ36160	M-014520-00				CV1	1	NC	0.2	0.34	049A	3162	0.042	16		0.32	1.01	12049	049B	K04	3104	0.059	16		0.37	1	3133
130121	12052	G09	remaining genome	129138	ANKRD54	ankyrin repeat domain 54	ANKRD54;LIAR	M-016583-00				CV1	0.98	NC	-0.75	0.1	052A	3046	0.003	16		0.02	0.97	12052	052B	G09	3029	0.02	16		0.17	0.98	3037.5
130121	12050	J17	remaining genome	79722	ANKRD55	ankyrin repeat domain 55	ANKRD55;FLJ11795;MGC126013;MGC126014	M-014406-01				CV1	1.02	NC	-0.67	0.12	050A	3209	0.01	17		0.07	1.02	12050	050B	J17	3054	0.02	16		0.18	1.01	3131.5
130121	12051	K19	remaining genome	345079	ANKRD56	ankyrin repeat domain 56	ANKRD56	M-023947-01				CV1	1	NC	-0.52	0.16	051A	3039	0.02	23		0.21	0.99	12051	051B	K19	3094	0.01	25		0.1	1	3066.5
130121	12052	F14	remaining genome	65124	ANKRD57	ankyrin repeat domain 57	ANKRD57;C2orf26	M-014241-01				CV1	0.98	Hi	4.56	1.44	052A	3017	0.177	23		1.37	0.96	12052	052B	F14	3097	0.18	22		1.5	1	3057
121203	12029	K19	remaining genome	22881	ANKRD6	ankyrin repeat domain 6	ANKRD6;FLJ12637;FLJ34916	M-020396-01				CV1	1	NC	1.43	0.65	036A	3106	0.14	19		0.88	1.01	12029	036B	K19	3055	0.07	22		0.42	1	3080.5
121127	12021	I12	drug targets/remaining genome	56311	ANKRD7	ankyrin repeat domain 7	ANKRD7;TSA806	M-020957-01				CV1	0.83	NC	-0.67	0.12	030A	2374	0.01	25		0.11	0.79	12021	030B	I12	2622	0.01	25		0.12	0.87	2498
121203	12024	K07	remaining genome	122416	ANKRD9	ankyrin repeat domain 9	ANKRD9;MGC21990	M-015551-01				CV1	0.94	Hi	3.69	1.22	032A	3038	0.24	22		1.41	0.97	12024	032B	K07	2851	0.16	25		1.03	0.9	2944.5
130115	12046	P05	remaining genome	23294	ANKS1A	ankyrin repeat and sterile alpha motif domain containing 1A	ANKS1A;ANKS1;KIAA0229;MGC42354	M-025085-01				CV2	0.65	NC	-0.79	0.09	046A	2242	0.002	25		0.06	0.73	12046	046B	P05	1778	0.004	25		0.12	0.57	2010
130115	12046	C12	remaining genome	56899	ANKS1B	ankyrin repeat and sterile alpha motif domain containing 1B	ANKS1B;AIDA;AIDA-1;ANKS2;EB-1;EB1;MGC26087;cajalin-2	M-008192-01				CV1	0.86	NC	1.39	0.64	046A	2842	0.028	25		0.8	0.92	12046	046B	C12	2434	0.016	25		0.49	0.79	2638
130115	12047	M03	remaining genome	124401	ANKS3	ankyrin repeat and sterile alpha motif domain containing 3	ANKS3;FLJ32345;FLJ32767;KIAA1977	M-022621-01				CV1	0.94	NC	-0.75	0.1	047A	3022	0.005	24		0.07	0.99	12047	047B	M03	2797	0.01	25		0.12	0.9	2909.5
130121	12054	G20	remaining genome	257629	ANKS4B	ankyrin repeat and sterile alpha motif domain containing 4B	ANKS4B;FLJ38819;HARP;MGC133380;MGC133381	M-015625-01				CV1	1	NC	-0.87	0.07	054A	3035	0.01	15		0.08	0.97	12054	054B	G20	3172	0.007	16		0.06	1.03	3103.5
130121	12050	I13	remaining genome	203286	ANKS6	ankyrin repeat and sterile alpha motif domain containing 6	ANKS6;ANKRD14;DKFZp686D24121;DKFZp781I0117;MGC70366;SAMD6	M-018474-01				CV1	1.04	NC	-0.12	0.26	050A	3252	0.034	16		0.25	1.03	12050	050B	I13	3138	0.03	16		0.27	1.04	3195
130115	12045	B10	remaining genome	55139	ANKZF1	ankyrin repeat and zinc finger domain containing 1	ANKZF1;FLJ10415;FLJ13144;ZNF744	M-021152-01				CV1	0.99	Hi	2.02	0.8	045A	3107	0.057	20		0.88	1	12045	045B	B10	3060	0.05	22		0.72	0.98	3083.5
130114	12033	E05	remaining genome	54443	ANLN	anillin, actin binding protein	ANLN;DKFZp779A055;Scraps;scra	M-006838-03				CV1	0.82	NC	-0.36	0.2	037A	2512	0.01	25		0.12	0.82	12033	037B	E05	2467	0.02	25		0.29	0.81	2489.5
130114	12033	M09	remaining genome	55107	ANO1	anoctamin 1, calcium activated chloride channel	ANO1;DOG1;FLJ10261;ORAOV2;TAOS2;TMEM16A	M-027200-00				CV1	0.84	NC	-0.91	0.06	037A	2745	0.01	25		0.12	0.89	12033	037B	M09	2405	0	25		0	0.79	2575
130121	12054	H05	remaining genome	55129	ANO10	anoctamin 10	ANO10;FLJ10375;MGC47890;SCAR10;TMEM16K	M-017701-01				CV1	0.94	NC	-0.6	0.14	054A	2968	0.02	25		0.16	0.94	12054	054B	H05	2858	0.014	25		0.11	0.93	2913
130129	12043	G06	remaining genome	57101	ANO2	anoctamin 2	ANO2;C12orf3;DKFZp434P102;TMEM16B	M-007031-00				CV1	1.02	NC	-0.99	0.04	064A	3218	0.004	17		0.04	1.03	12043	064B	G06	3096	0.002	19		0.03	1	3157
121119	12038	G11	remaining genome	63982	ANO3	anoctamin 3	ANO3;C11orf25;TMEM16C	M-014718-01				CV1	0.96	NC	-0.52	0.16	012A	2662	0.007	25		0.1	0.89	12038	012B	G11	3074	0.016	25		0.23	1.03	2868
121120	12041	N13	remaining genome	121601	ANO4	anoctamin 4	ANO4;FLJ34221;FLJ34272;FLJ35277;MGC130026;TMEM16D	M-018551-00				CV1	0.87	NC	-0.67	0.12	018A	2754	0.02	25		0.13	0.91	12041	018B	N13	2510	0.02	25		0.12	0.83	2632
121120	12032	A12	remaining genome	203859	ANO5	anoctamin 5	ANO5;GDD1;LGMD2L;TMEM16E	M-026787-00				CV1	0.84	NC	-0.24	0.23	017A	2429	0.04	25		0.19	0.84	12032	017B	A12	2327	0.06	25		0.27	0.84	2378
130114	12037	J17	remaining genome	196527	ANO6	anoctamin 6	ANO6;BDPLT7;MGC104751;SCTS;TMEM16F	M-003867-01				CV1	1.02	NC	-0.67	0.12	041A	3143	0.01	17		0.12	1.03	12037	041B	J17	3103	0.01	20		0.12	1.01	3123
130129	12026	L09	remaining genome	50636	ANO7	anoctamin 7	ANO7;D-TMPP;DTMPP;IPCA-5;IPCA5;NGEP;PCANAP5;PCANAP5L;TMEM16G	M-023184-01				CV1	1.01	NC	-0.99	0.04	062A	3111	0.003	21		0.05	1	12026	062B	L09	3129	0.002	24		0.03	1.02	3120
130121	12052	E22	remaining genome	57719	ANO8	anoctamin 8	ANO8;KIAA1623;TMEM16H	M-031248-02				CV1	0.98	NC	-0.04	0.28	052A	3080	0.03	13		0.23	0.98	12052	052B	E22	3010	0.04	14		0.33	0.97	3045
130121	12051	O07	remaining genome	338440	ANO9	anoctamin 9	ANO9;PIG5;TMEM16J;TP53I5	M-026726-01				CV1	1.02	NC	0.36	0.38	051A	3054	0.04	20		0.42	1	12051	051B	O07	3168	0.034	21		0.33	1.03	3111
130129	12042	M16	remaining genome	8125	ANP32A	acidic (leucine-rich) nuclear phosphoprotein 32 family, member A	ANP32A;C15orf1;I1PP2A;LANP;MAPM;MGC119787;MGC150373;PHAP1;PHAPI;PP32	M-016060-00				CV1	1.02	NC	-1.03	0.03	063A	3131	0.003	18		0.04	1.03	12042	063B	M16	3056	0.001	18		0.02	1	3093.5
121119	12031	F11	remaining genome	10541	ANP32B	acidic (leucine-rich) nuclear phosphoprotein 32 family, member B	ANP32B;APRIL;PHAPI2;SSP29	M-020148-01				CV1	1	NC	0.75	0.48	011A	3119	0.037	24		0.49	1.04	12031	011B	F11	2953	0.033	25		0.46	0.97	3036
121203	12029	L09	remaining genome	23520	ANP32C	acidic (leucine-rich) nuclear phosphoprotein 32 family, member C	ANP32C;PP32R1	M-010985-00				CV1	0.84	Hi	2.42	0.9	036A	2703	0.14	25		0.88	0.88	12029	036B	L09	2456	0.15	25		0.91	0.8	2579.5
130114	12036	G03	remaining genome	23519	ANP32D	acidic (leucine-rich) nuclear phosphoprotein 32 family, member D	ANP32D;PP32R2	M-012472-00				CV1	1.02	NC	-0.91	0.06	040A	3134	0.01	22		0.12	1.01	12036	040B	G03	3114	0	21		0	1.02	3124
121203	12023	D06	remaining genome	81611	ANP32E	acidic (leucine-rich) nuclear phosphoprotein 32 family, member E	ANP32E;LANP-L;LANPL;MGC5350	M-015844-00				CV1	1.02	NC	-0.12	0.26	031A	3076	0.02	24		0.19	1.01	12023	031B	D06	3216	0.05	22		0.33	1.04	3146
130122	12055	H05	protease	290	ANPEP	alanyl (membrane) aminopeptidase	ANPEP;APN;CD13;GP150;LAP1;P150;PEPN	M-005784-02				CV1	1	NC	-0.12	0.26	055A	3053	0.027	20		0.37	1	12055	055B	H05	3051	0.01	20		0.14	0.99	3052
130114	12033	F15	remaining genome	84168	ANTXR1	anthrax toxin receptor 1	ANTXR1;ATR;FLJ10601;FLJ11298;FLJ21776;TEM8	M-010679-00				CV1	1.01	NC	-0.63	0.13	037A	3123	0.01	22		0.12	1.01	12033	037B	F15	3085	0.01	21		0.14	1.01	3104
130115	12044	J05	remaining genome	118429	ANTXR2	anthrax toxin receptor 2	ANTXR2;CMG-2;CMG2;FLJ31074;ISH;JHF;MGC111533;MGC45856	M-015215-01				CV1	0.99	NC	-0.83	0.08	044A	3075	0.006	19		0.1	0.97	12044	044B	J05	3085	0.004	20		0.07	1.01	3080
121119	12038	I18	remaining genome	93550	ANUBL1	AN1, ubiquitin-like, homolog (Xenopus laevis)	ANUBL1;FLJ40185;ZFAND4	M-017760-00				CV1	1.04	NC	0.2	0.34	012A	3044	0.022	23		0.33	1.02	12038	012B	I18	3157	0.025	25		0.35	1.06	3100.5
130114	12034	P09	remaining genome	301	ANXA1	annexin A1	ANXA1;ANX1;LPC1	M-011161-01				CV1	0.98	NC	-0.6	0.14	038A	3077	0.02	21		0.29	0.99	12034	038B	P09	3014	0	21		0	0.97	3045.5
121203	12029	I12	remaining genome	11199	ANXA10	annexin A10	ANXA10;ANX14	M-012363-00				CV1	0.92	NC	-0.2	0.24	036A	2529	0.03	25		0.19	0.82	12029	036B	I12	3119	0.05	24		0.3	1.02	2824
121203	12028	A16	remaining genome	311	ANXA11	annexin A11	ANXA11;ANX11;CAP50	M-011212-00				CV1	1	NC	-0.04	0.28	035A	3052	0.05	20		0.31	0.99	12028	035B	A16	3080	0.04	22		0.24	1.02	3066
121120	12041	P07	remaining genome	312	ANXA13	annexin A13	ANXA13;ANX13;ISA;MGC150460	M-011811-01				CV1	1.01	NC	0.12	0.32	018A	2957	0.05	25		0.33	0.97	12041	018B	P07	3164	0.05	25		0.31	1.05	3060.5
121203	12027	C12	remaining genome	302	ANXA2	annexin A2	ANXA2;ANX2;ANX2L4;CAL1H;LIP2;LPC2;LPC2D;P36;PAP-IV	M-010741-02				CV2	0.7	NC	-0.04	0.28	034A	2315	0.05	25		0.38	0.75	12027	034B	C12	1995	0.02	25		0.17	0.65	2155
121120	12014	O05	drug targets	306	ANXA3	annexin A3	ANXA3;ANX3	M-011804-01				LC	0.48	LC	-0.67	0.12	015A	1214	0.03	25		0.19	0.4	12014	015B	O05	1674	0.01	25		0.05	0.55	1444
121119	12038	M07	remaining genome	307	ANXA4	annexin A4	ANXA4;ANX4;DKFZp686H02120;MGC75105;PIG28;ZAP36	M-010742-01				CV1	0.82	NC	-1.07	0.02	012A	2627	0.002	25		0.03	0.88	12038	012B	M07	2278	0.001	25		0.01	0.76	2452.5
121119	12031	E03	remaining genome	308	ANXA5	annexin A5	ANXA5;ANX5;ENX2;PP4	M-011209-01				CV2	0.68	NC	-0.79	0.09	011A	1998	0.006	25		0.08	0.67	12031	011B	E03	2059	0.007	25		0.1	0.68	2028.5
121120	12041	B18	remaining genome	309	ANXA6	annexin A6	ANXA6;ANX6;CBP68	M-011210-01				CV1	1	NC	-0.67	0.12	018A	3013	0.02	22		0.13	0.99	12041	018B	B18	3024	0.02	23		0.12	1	3018.5
121126	12005	F08	ion channel/phosphatase	310	ANXA7	annexin A7	ANXA7;ANX7;SNX;SYNEXIN	M-010760-01				CV1	0.85	NC	-1.15	0	020A	2996	0	25		0	0.97	12005	020B	F08	2243	0	25		0	0.73	2619.5
121120	12032	P18	remaining genome	653145	ANXA8	annexin A8	ANXA8;ANX8;FLJ53095	M-183964-00				CV1	0.84	NC	-0.6	0.14	017A	2474	0.03	25		0.14	0.85	12032	017B	P18	2275	0.03	25		0.13	0.82	2374.5
121119	12017	K05	drug targets	244	ANXA8L2	annexin A8-like 2	ANXA8L2;ANXA8;FLJ32754;FLJ39396;FLJ54151;KIAA0187;bA145E20.2	M-011570-01				CV2	0.6	NC	-0.2	0.24	009A	2073	0.003	25		0.05	0.68	12017	009B	K05	1218	0.13	25		0.44	0.53	1645.5
121127	12021	N13	drug targets/remaining genome	8416	ANXA9	annexin A9	ANXA9;ANX31	M-011470-01				LC	0.47	LC	-1.15	0	030A	1536	0	25		0	0.51	12021	030B	N13	1295	0	25		0	0.43	1415.5
130129	12019	L21	drug targets	313	AOAH	acyloxyacyl hydrolase (neutrophil)	AOAH	M-008240-00				CV1	1.02	NC	-0.63	0.13	061A	3200	0.011	18		0.14	1.03	12019	061B	L21	3117	0.01	17		0.12	1.01	3158.5
121127	12013	N11	drug targets	314	AOC2	amine oxidase, copper containing 2 (retina-specific)	AOC2;DAO2;RAO	M-010381-01				CV1	1	NC	-0.75	0.1	025A	3042	0.02	21		0.13	1	12013	025B	N11	3044	0.01	18		0.06	0.99	3043
121127	12016	F12	drug targets	8639	AOC3	amine oxidase, copper containing 3 (vascular adhesion protein 1)	AOC3;HPAO;SSAO;VAP-1;VAP1	M-010143-00				CV1	0.99	NC	0.04	0.3	027A	3107	0.04	25		0.29	1.01	12016	027B	F12	3011	0.04	24		0.31	0.97	3059
121120	12014	F12	drug targets	316	AOX1	aldehyde oxidase 1	AOX1;AO;AOH1	M-008291-02				CV2	0.51	NC	0.56	0.43	015A	1690	0.05	25		0.32	0.55	12014	015B	F12	1434	0.1	25		0.54	0.47	1562
130121	12049	M16	remaining genome	55435	AP1AR	adaptor-related protein complex 1 associated regulatory protein	AP1AR;2C18;C4orf16;GBAR;gamma-BAR	M-015504-01				CV1	0.98	NC	1.31	0.62	049A	3063	0.07	15		0.54	0.98	12049	049B	M16	3050	0.112	14		0.71	0.99	3056.5
121203	12027	G19	remaining genome	162	AP1B1	adaptor-related protein complex 1, beta 1 subunit	AP1B1;ADTB1;AP105A;BAM22;CLAPB2	M-011200-00				CV1	0.98	NC	0.32	0.37	034A	3019	0.04	21		0.31	0.98	12027	034B	G19	3030	0.05	23		0.43	0.99	3024.5
121119	12038	N03	remaining genome	164	AP1G1	adaptor-related protein complex 1, gamma 1 subunit	AP1G1;ADTG;CLAPG1;MGC18255	M-019183-01				CV1	0.96	NC	-0.44	0.18	012A	3083	0.013	25		0.19	1.03	12038	012B	N03	2638	0.013	25		0.18	0.88	2860.5
121119	12038	F18	remaining genome	8906	AP1G2	adaptor-related protein complex 1, gamma 2 subunit	AP1G2;G2AD	M-011552-00				CV1	1.02	NC	-0.12	0.26	012A	3053	0.024	23		0.36	1.02	12038	012B	F18	3065	0.012	25		0.17	1.03	3059
130115	12040	O07	remaining genome	8907	AP1M1	adaptor-related protein complex 1, mu 1 subunit	AP1M1;AP47;CLAPM2;CLTNM;MU-1A	M-013196-02				CV1	1.01	NC	0.24	0.35	043A	3140	0.022	19		0.27	1	12040	043B	O07	3141	0.032	19		0.43	1.02	3140.5
121120	12032	G10	remaining genome	10053	AP1M2	adaptor-related protein complex 1, mu 2 subunit	AP1M2;AP1-mu2;HSMU1B;MU-1B;MU1B;mu2	M-012056-00				CV1	0.83	NC	-0.52	0.16	017A	2119	0.03	25		0.14	0.73	12032	017B	G10	2575	0.04	25		0.18	0.93	2347
121203	12024	N21	remaining genome	1174	AP1S1	adaptor-related protein complex 1, sigma 1 subunit	AP1S1;AP19;CLAPS1;FLJ92436;SIGMA1A;WUGSC:H_DJ0747G18.2	M-011241-01				CV1	0.99	NC	0.36	0.38	032A	3110	0.04	19		0.24	0.99	12024	032B	N21	3121	0.08	18		0.52	0.99	3115.5
130114	12037	M14	remaining genome	8905	AP1S2	adaptor-related protein complex 1, sigma 2 subunit	AP1S2;MGC:1902;MRX59;SIGMA1B	M-017445-00				CV1	1.02	NC	0.71	0.47	041A	3082	0.05	18		0.59	1.01	12037	041B	M14	3177	0.03	19		0.35	1.04	3129.5
130115	12040	D13	remaining genome	130340	AP1S3	adaptor-related protein complex 1, sigma 3 subunit	AP1S3	M-018537-01				CV1	1	Hi	2.22	0.85	043A	3143	0.082	20		1.02	1	12040	043B	D13	3050	0.051	20		0.68	0.99	3096.5
121203	12029	J07	remaining genome	160	AP2A1	adaptor-related protein complex 2, alpha 1 subunit	AP2A1;ADTAA;AP2-ALPHA;CLAPA1	M-012492-00				CV1	0.98	Hi	4.6	1.45	036A	3044	0.25	23		1.56	0.99	12029	036B	J07	2975	0.22	25		1.33	0.97	3009.5
130129	12042	M14	remaining genome	161	AP2A2	adaptor-related protein complex 2, alpha 2 subunit	AP2A2;ADTAB;CLAPA2;FLJ37177;HIP-9;HIP9;HYPJ	M-012812-01				CV1	0.88	Hi	11.63	3.22	063A	3045	0.229	17		3.25	1	12042	063B	M14	2291	0.196	25		3.19	0.75	2668
130122	12007	E22	drug targets	163	AP2B1	adaptor-related protein complex 2, beta 1 subunit	AP2B1;ADTB2;AP105B;AP2-BETA;CLAPB1;DKFZp781K0743	M-003627-02				CV1	0.98	NC	-0.67	0.12	059A	2885	0.005	25		0.1	0.95	12007	059B	E22	3100	0.008	24		0.13	1.02	2992.5
121203	12027	A04	remaining genome	1173	AP2M1	adaptor-related protein complex 2, mu 1 subunit	AP2M1;AP50;CLAPM1;mu2	M-008170-01				CV1	0.72	NC	-0.67	0.12	034A	2232	0.02	24		0.15	0.73	12027	034B	A04	2158	0.01	25		0.09	0.7	2195
130114	12034	J15	remaining genome	1175	AP2S1	adaptor-related protein complex 2, sigma 1 subunit	AP2S1;AP17;AP17-DELTA;CLAPS2	M-011833-01				CV1	0.83	NC	1.23	0.6	038A	2770	0.04	25		0.57	0.89	12034	038B	J15	2385	0.04	25		0.62	0.77	2577.5
121126	12011	I05	drug targets	8546	AP3B1	adaptor-related protein complex 3, beta 1 subunit	AP3B1;ADTB3;ADTB3A;HPS;HPS2;PE	M-017533-00				CV2	0.66	NC	-0.24	0.23	024A	2166	0.022	25		0.2	0.71	12011	024B	I05	1835	0.03	25		0.26	0.6	2000.5
130114	12035	B16	remaining genome	8120	AP3B2	adaptor-related protein complex 3, beta 2 subunit	AP3B2;DKFZp686D17136;NAPTB	M-021444-01				CV1	1	NC	-0.2	0.24	039A	3025	0.02	18		0.22	0.98	12035	039B	B16	3164	0.02	21		0.27	1.02	3094.5
130114	12039	F08	remaining genome	8943	AP3D1	adaptor-related protein complex 3, delta 1 subunit	AP3D1;ADTD;hBLVR	M-016014-02				CV1	0.98	NC	-0.12	0.26	042A	3009	0.02	18		0.22	0.99	12039	042B	F08	3056	0.03	22		0.29	0.98	3032.5
130114	12039	O07	remaining genome	26985	AP3M1	adaptor-related protein complex 3, mu 1 subunit	AP3M1;MGC22164	M-013645-01				CV1	1	NC	1.86	0.76	042A	3058	0.06	17		0.67	1	12039	042B	O07	3079	0.09	19		0.86	0.99	3068.5
121203	12023	H03	remaining genome	10947	AP3M2	adaptor-related protein complex 3, mu 2 subunit	AP3M2;AP47B;CLA20;P47B	M-012309-01				CV2	0.68	NC	0.91	0.52	031A	1988	0.06	25		0.57	0.65	12023	031B	H03	2203	0.07	25		0.47	0.71	2095.5
121120	12032	G17	remaining genome	1176	AP3S1	adaptor-related protein complex 3, sigma 1 subunit	AP3S1;CLAPS3;Sigma3A	M-012569-01				CV2	0.68	NC	0.56	0.43	017A	2158	0.08	25		0.37	0.75	12032	017B	G17	1650	0.11	25		0.49	0.6	1904
130129	12042	E07	remaining genome	10239	AP3S2	adaptor-related protein complex 3, sigma 2 subunit	AP3S2;AP3S3;FLJ35955;sigma3b	M-017162-02				CV1	1.01	NC	0.32	0.37	063A	3102	0.02	16		0.28	1.02	12042	063B	E07	3049	0.028	20		0.46	1	3075.5
121203	12027	F09	remaining genome	10717	AP4B1	adaptor-related protein complex 4, beta 1 subunit	AP4B1;BETA-4;CPSQ5	M-020158-00				CV1	0.88	NC	-0.67	0.12	034A	2820	0.01	25		0.08	0.92	12027	034B	F09	2568	0.02	25		0.17	0.84	2694
121120	12022	A17	remaining genome	23431	AP4E1	adaptor-related protein complex 4, epsilon 1 subunit	AP4E1;CPSQ4;DKFZp686L12167	M-021474-01				CV1	1.01	NC	0.04	0.3	016A	3018	0.03	23		0.18	1.02	12022	016B	A17	3055	0.06	22		0.41	1	3036.5
130129	12043	J14	remaining genome	9179	AP4M1	adaptor-related protein complex 4, mu 1 subunit	AP4M1;CPSQ3;MU-4;MU-ARP2	M-011918-01				CV1	1.02	NC	-0.44	0.18	064A	3166	0.01	18		0.1	1.02	12043	064B	J14	3131	0.019	19		0.25	1.01	3148.5
121120	12032	G05	remaining genome	11154	AP4S1	adaptor-related protein complex 4, sigma 1 subunit	AP4S1;AP47B;CLA20;CLAPS4;CPSQ6;FLJ32366	M-016178-00				CV2	0.54	NC	1.11	0.57	017A	1348	0.14	25		0.65	0.47	12032	017B	G05	1674	0.11	25		0.49	0.61	1511
130122	12055	I11	protease	317	APAF1	apoptotic peptidase activating factor 1	APAF1;APAF-1;CED4;DKFZp781B1145	M-003456-03				CV1	0.98	NC	1.03	0.55	055A	3000	0.039	24		0.54	0.98	12055	055B	I11	3005	0.04	24		0.57	0.97	3002.5
121120	12022	O08	remaining genome	320	APBA1	amyloid beta (A4) precursor protein-binding, family A, member 1	APBA1;D9S411E;LIN10;MINT1;X11;X11A;X11ALPHA	M-017412-00				CV1	0.74	NC	-0.91	0.06	016A	2074	0.01	25		0.06	0.7	12022	016B	O08	2403	0.01	25		0.07	0.79	2238.5
121203	12028	O10	remaining genome	321	APBA2	amyloid beta (A4) precursor protein-binding, family A, member 2	APBA2;D15S1518E;HsT16821;LIN-10;MGC99508;MGC:14091;MINT2;X11-BETA;X11L	M-017413-01				CV1	1	NC	0.2	0.34	035A	3013	0.06	19		0.38	0.98	12028	035B	O10	3081	0.05	20		0.29	1.02	3047
121120	12014	O03	drug targets	9546	APBA3	amyloid beta (A4) precursor protein-binding, family A, member 3	APBA3;MGC:15815;X11L2;mint3	M-011962-01				CV2	0.52	NC	1.86	0.76	015A	1197	0.12	25		0.77	0.39	12014	015B	O03	1997	0.14	25		0.76	0.66	1597
121203	12028	M10	remaining genome	322	APBB1	amyloid beta (A4) precursor protein-binding, family B, member 1 (Fe65)	APBB1;FE65;MGC:9072;RIR	M-011213-03				CV1	0.79	NC	-0.04	0.28	035A	2661	0.05	25		0.31	0.87	12028	035B	M10	2160	0.04	25		0.24	0.71	2410.5
130129	12026	E04	remaining genome	54518	APBB1IP	amyloid beta (A4) precursor protein-binding, family B, member 1 interacting protein	APBB1IP;INAG1;PREL1;RARP1;RIAM	M-015662-01				CV1	0.84	NC	-0.36	0.2	062A	2861	0.015	25		0.25	0.92	12026	062B	E04	2280	0.01	25		0.16	0.75	2570.5
130114	12034	J03	remaining genome	323	APBB2	amyloid beta (A4) precursor protein-binding, family B, member 2	APBB2;DKFZp434E033;FE65L;FE65L1;MGC35575	M-017423-01				CV1	0.92	NC	-0.56	0.15	038A	2978	0.01	25		0.14	0.96	12034	038B	J03	2779	0.01	25		0.15	0.89	2878.5
121203	12027	K19	remaining genome	10307	APBB3	amyloid beta (A4) precursor protein-binding, family B, member 3	APBB3;FE65L2;MGC150555;MGC87674;SRA	M-017611-01				CV1	0.94	NC	-0.99	0.04	034A	2954	0.01	25		0.08	0.96	12027	034B	K19	2852	0	25		0	0.93	2903
130129	12019	D18	drug targets	324	APC	adenomatous polyposis coli	APC;BTPS2;DP2;DP2.5;DP3;GS;PPP1R46	M-003869-01				CV1	0.99	NC	-0.63	0.13	061A	3095	0.011	18		0.14	0.99	12019	061B	D18	3070	0.01	19		0.12	0.99	3082.5
121126	12011	C17	drug targets	10297	APC2	adenomatosis polyposis coli 2	APC2;APCL	M-009847-01				CV2	0.6	Hi	2.34	0.88	024A	1775	0.1	25		0.9	0.58	12011	024B	C17	1907	0.1	25		0.87	0.62	1841
130122	12030	L21	remaining genome	147495	APCDD1	adenomatosis polyposis coli down-regulated 1	APCDD1;B7323;DRAPC1;HHS;HTS	M-016399-00				CV1	1	Hi	2.98	1.04	060A	3117	0.111	20		0.93	1	12030	060B	L21	3139	0.112	20		1.15	1.01	3128
130121	12052	K10	remaining genome	164284	APCDD1L	adenomatosis polyposis coli down-regulated 1-like	APCDD1L;FLJ90166;MGC126807;MGC126809;RP4-685L9.2	M-015754-00				CV1	1	NC	-0.44	0.18	052A	3078	0.024	18		0.19	0.98	12052	052B	K10	3182	0.02	18		0.17	1.02	3130
130114	12035	N21	remaining genome	325	APCS	amyloid P component, serum	APCS;MGC88159;PTX2;SAP	M-011571-01				CV1	1.01	NC	0.04	0.3	039A	3138	0.03	18		0.33	1.02	12035	039B	N21	3096	0.02	16		0.27	1	3117
130122	12056	M20	ubiquitin conjugation 1/protease	327	APEH	N-acylaminoacyl-peptide hydrolase	APEH;ACPH;APH;D3F15S2;D3S48E;DNF15S2;MGC2178;OPH	M-005785-00				CV1	0.98	Hi	2.34	0.88	056A	3050	0.066	18		1.09	0.98	12056	056B	M20	3064	0.052	18		0.68	0.99	3057
121127	12015	L05	drug targets	328	APEX1	APEX nuclease (multifunctional DNA repair enzyme) 1	APEX1;APE;APE1;APEN;APEX;APX;HAP1;REF1	M-010237-01				CV1	0.78	NC	-0.36	0.2	026A	2352	0.02	25		0.2	0.75	12015	026B	L05	2427	0.02	25		0.19	0.8	2389.5
121127	12016	A10	drug targets	27301	APEX2	APEX nuclease (apurinic/apyrimidinic endonuclease) 2	APEX2;APE2;APEXL2;XTH2	M-013730-00				CV1	0.96	NC	1.23	0.6	027A	2845	0.06	25		0.43	0.92	12016	027B	A10	3070	0.1	23		0.77	0.99	2957.5
130115	12047	B13	remaining genome	51107	APH1A	anterior pharynx defective 1 homolog A (C. elegans)	APH1A;6530402N02Rik;APH-1;APH-1A;CGI-78	M-007810-01				CV1	1.02	NC	-1.15	0	047A	3161	0.001	18		0.01	1.03	12047	047B	B13	3098	0	19		0	1	3129.5
130122	12056	O07	ubiquitin conjugation 1/protease	83464	APH1B	anterior pharynx defective 1 homolog B (C. elegans)	APH1B;APH-1B;DKFZp564D0372;FLJ33115;PRO1328;PSFL;TAAV688	M-008061-01				CV1	1	NC	-0.04	0.28	056A	3124	0.013	19		0.21	1.01	12056	056B	O07	3073	0.026	18		0.34	1	3098.5
130129	12026	C10	remaining genome	8539	API5	apoptosis inhibitor 5	API5;AAC-11;AAC11;FLJ11587	M-004375-00				CV1	1	NC	-0.52	0.16	062A	3104	0.014	21		0.24	1	12026	062B	C10	3037	0.005	21		0.08	0.99	3070.5
130115	12048	L16	remaining genome	51074	APIP	APAF1 interacting protein	APIP;APIP2;CGI29;MMRP19;dJ179L10.2	M-008475-00				CV1	1.02	NC	-0.79	0.09	048A	3041	0.01	21		0.18	1	12048	048B	L16	3138	0	22		0	1.03	3089.5
130122	12030	C09	remaining genome	378708	APITD1	apoptosis-inducing, TAF9-like domain 1	APITD1;CENP-S;CENPS;FAAP16;MGC32686;MHF1	M-032895-01				CV1	1	NC	-0.36	0.2	060A	3104	0.021	23		0.18	1	12030	060B	C09	3097	0.022	22		0.23	1	3100.5
121120	12032	M09	remaining genome	200558	APLF	aprataxin and PNKP like factor	APLF;APFL;C2orf13;FLJ16593;MGC47799;PALF;Xip1	M-018493-00				CV1	0.84	NC	0.83	0.5	017A	2478	0.11	25		0.51	0.86	12032	017B	M09	2304	0.11	25		0.49	0.83	2391
130115	12040	G21	remaining genome	8862	APLN	apelin	APLN;APEL;XNPEP2	M-017023-00				CV1	1	NC	-0.83	0.08	043A	3121	0.008	22		0.1	1	12040	043B	G21	3123	0.004	21		0.05	1.01	3122
121119	12003	N07	GPCR/protein kinase	187	APLNR	apelin receptor	APLNR;AGTRL1;APJ;APJR;FLJ90771;FLJ96609;HG11;MGC45246	M-005430-02				CV1	1.01	NC	-0.28	0.22	007A	2564	0.13	25		0.32	1	12003	007B	N07	3046	0.01	25		0.13	1.02	2805
130114	12034	J08	remaining genome	333	APLP1	amyloid beta (A4) precursor-like protein 1	APLP1;APLP	M-004178-01				CV1	0.98	NC	0.6	0.44	038A	3008	0.03	21		0.43	0.97	12034	038B	J08	3041	0.03	23		0.46	0.98	3024.5
121127	12013	G11	drug targets	334	APLP2	amyloid beta (A4) precursor-like protein 2	APLP2;APLP-2;APPH;APPL2;CDEBP	M-004179-01				CV1	0.97	NC	0.83	0.5	025A	2925	0.08	25		0.53	0.96	12013	025B	G11	3025	0.08	22		0.48	0.98	2975
121119	12012	B09	drug targets	335	APOA1	apolipoprotein A-I	APOA1;MGC117399	M-010994-00				CV1	1.02	NC	-0.6	0.14	008A	3011	0.004	24		0.06	0.99	12012	008B	B09	2512	0.08	25		0.22	1.04	2761.5
121203	12027	I07	remaining genome	128240	APOA1BP	apolipoprotein A-I binding protein	APOA1BP;AIBP;MGC119143;MGC119144;MGC119145;YJEFN1	M-016460-02				CV1	0.73	NC	0	0.29	034A	2238	0.03	25		0.23	0.73	12027	034B	I07	2232	0.04	25		0.35	0.73	2235
130129	12009	P06	drug targets	336	APOA2	apolipoprotein A-II	APOA2;Apo-AII;ApoA-II;apoAII	M-011572-00				CV1	0.98	NC	-0.48	0.17	060A	3062	0.019	18		0.22	0.97	12009	060B	P06	3051	0.011	19		0.12	0.98	3056.5
121126	12008	K05	drug targets	337	APOA4	apolipoprotein A-IV	APOA4;MGC142154;MGC142156	M-010995-01				CV2	0.6	NC	-0.36	0.2	022A	1841	0.01	25		0.1	0.61	12008	022B	K05	1778	0.03	25		0.3	0.59	1809.5
130114	12033	C07	remaining genome	116519	APOA5	apolipoprotein A-V	APOA5;APOAV;FLJ97995;MGC126836;MGC126838;RAP3	M-012970-01				CV1	1.02	NC	-0.4	0.19	037A	3152	0.02	21		0.24	1.02	12033	037B	C07	3098	0.01	21		0.14	1.01	3125
121126	12011	J03	drug targets	338	APOB	apolipoprotein B (including Ag(x) antigen)	APOB;FLDB;LDLCQ4	M-009467-04				CV1	0.8	NC	-1.15	0	024A	2579	0.001	25		0.01	0.84	12011	024B	J03	2353	0	25		0	0.76	2466
130129	12009	D10	drug targets	339	APOBEC1	apolipoprotein B mRNA editing enzyme, catalytic polypeptide 1	APOBEC1;APOBEC-1;BEDP;CDAR1;HEPR	M-011573-01				CV1	0.98	NC	-1.07	0.02	060A	3016	0.001	17		0.01	0.96	12009	060B	D10	3113	0.003	18		0.03	1	3064.5
121127	12013	G03	drug targets	10930	APOBEC2	apolipoprotein B mRNA editing enzyme, catalytic polypeptide-like 2	APOBEC2;ARCD1;ARP1	M-019944-01				CV1	0.94	NC	0.12	0.32	025A	2835	0.04	25		0.27	0.93	12013	025B	G03	2949	0.06	25		0.36	0.96	2892
121119	12012	I10	drug targets	200315	APOBEC3A	apolipoprotein B mRNA editing enzyme, catalytic polypeptide-like 3A	APOBEC3A;ARP3;PHRBN;bK150C2.1	M-017432-00				CV2	0.68	Hi	2.26	0.86	008A	1977	0.041	25		0.59	0.65	12012	008B	I10	1721	0.41	25		1.14	0.71	1849
130129	12019	C11	drug targets	9582	APOBEC3B	apolipoprotein B mRNA editing enzyme, catalytic polypeptide-like 3B	APOBEC3B;APOBEC1L;ARCD3;ARP4;DJ742C19.2;FLJ21201;PHRBNL;bK150C2.2	M-017322-01				CV1	0.98	Hi	2.46	0.91	061A	3017	0.07	15		0.88	0.97	12019	061B	C11	3051	0.077	17		0.94	0.99	3034
121120	12014	G04	drug targets	27350	APOBEC3C	apolipoprotein B mRNA editing enzyme, catalytic polypeptide-like 3C	APOBEC3C;A3C;APOBEC1L;ARDC2;ARDC4;ARP5;FLJ37251;MGC19485;PBI;bK150C2.3	M-013711-00				CV1	0.71	NC	-0.08	0.27	015A	1638	0.05	25		0.32	0.53	12014	015B	G04	2695	0.04	25		0.22	0.89	2166.5
121127	12015	F03	drug targets	140564	APOBEC3D	apolipoprotein B mRNA editing enzyme, catalytic polypeptide-like 3D	APOBEC3D;APOBEC3DE;APOBEC3E;ARP6	M-032279-02				CV1	0.98	NC	-0.56	0.15	026A	3076	0.01	23		0.1	0.98	12015	026B	F03	2936	0.02	25		0.19	0.97	3006
121120	12014	M07	drug targets	60489	APOBEC3G	apolipoprotein B mRNA editing enzyme, catalytic polypeptide-like 3G	APOBEC3G;ARCD;ARP-9;ARP9;CEM-15;CEM15;FLJ12740;bK150C2.7;dJ494G10.1	M-013072-00				CV2	0.68	NC	-0.91	0.06	015A	1979	0.01	25		0.06	0.65	12014	015B	M07	2165	0.01	25		0.05	0.71	2072
130121	12052	G04	remaining genome	164668	APOBEC3H	apolipoprotein B mRNA editing enzyme, catalytic polypeptide-like 3H	APOBEC3H;ARP10	M-019144-00				CV1	0.98	NC	-0.2	0.24	052A	3080	0.021	24		0.16	0.98	12052	052B	G04	3086	0.04	22		0.33	0.99	3083
130115	12048	C06	remaining genome	403314	APOBEC4	apolipoprotein B mRNA editing enzyme, catalytic polypeptide-like 4 (putative)	APOBEC4;C1orf169;MGC26594	M-031778-01				CV2	0.64	NC	-1.15	0	048A	2101	0	25		0	0.69	12048	048B	C06	1765	0	25		0	0.58	1933
121203	12023	N04	remaining genome	55911	APOBR	apolipoprotein B receptor	APOBR;APOB100R;APOB48R	M-013308-01				CV1	0.84	NC	0.36	0.38	031A	2180	0.03	25		0.29	0.71	12023	031B	N04	2989	0.07	25		0.47	0.97	2584.5
121126	12011	M20	drug targets	341	APOC1	apolipoprotein C-I	APOC1	M-011574-02				CV1	1.01	NC	-0.2	0.24	024A	3112	0.024	20		0.22	1.02	12011	024B	M20	3067	0.03	23		0.26	1	3089.5
121127	12020	A06	drug targets	344	APOC2	apolipoprotein C-II	APOC2;APO-CII;APOC-II;MGC75082	M-010972-00				CV1	1	NC	1.83	0.75	029A	3158	0.09	19		0.86	1.03	12020	029B	A06	3013	0.08	20		0.64	0.98	3085.5
121126	12011	G21	drug targets	345	APOC3	apolipoprotein C-III	APOC3;APOCIII;HALP2;MGC150353	M-010996-02				CV1	1	NC	0.2	0.34	024A	3002	0.028	19		0.25	0.98	12011	024B	G21	3133	0.05	22		0.43	1.02	3067.5
121126	12008	O13	drug targets	346	APOC4	apolipoprotein C-IV	APOC4;APO-CIV;APOC-IV	M-011575-01				CV2	0.67	NC	-0.63	0.13	022A	2079	0.017	25		0.16	0.68	12008	022B	O13	1972	0.01	25		0.1	0.66	2025.5
121120	12014	A16	drug targets	347	APOD	apolipoprotein D	APOD	M-007749-01				CV1	0.8	NC	-0.12	0.26	015A	2415	0.03	25		0.19	0.79	12014	015B	A16	2473	0.06	25		0.32	0.81	2444
121127	12018	A07	drug targets	348	APOE	apolipoprotein E	APOE;AD2;LDLCQ5;LPG;MGC1571	M-006470-00			ONE REP	CV1	1.04	Hi	4.05	1.31	028A	3197	0.17	18		1.31	1.04	12018	028B	A07				EXCLUDED			3197
121127	12020	O14	drug targets	319	APOF	apolipoprotein F	APOF;Apo-F;DKFZp781G18150;LTIP;MGC22520	M-011576-01				CV1	0.72	NC	-0.99	0.04	029A	2275	0	25		0	0.75	12020	029B	O14	2165	0.01	25		0.08	0.7	2220
121120	12014	E03	drug targets	350	APOH	apolipoprotein H (beta-2-glycoprotein I)	APOH;B2G1;B2GP1;BG	M-007811-01				CV2	0.64	NC	-0.12	0.26	015A	1614	0.04	25		0.26	0.53	12014	015B	E03	2326	0.05	25		0.27	0.76	1970
130129	12019	H08	drug targets	8542	APOL1	apolipoprotein L, 1	APOL1;APO-L;APOL;APOL-I;FSGS4	M-017402-02				CV1	1.02	NC	-0.91	0.06	061A	3086	0.006	16		0.08	0.99	12019	061B	H08	3201	0.004	16		0.05	1.04	3143.5
130114	12033	E08	remaining genome	23780	APOL2	apolipoprotein L, 2	APOL2;APOL-II;APOL3	M-017407-01				CV1	1.02	NC	0.67	0.46	037A	3158	0.03	21		0.35	1.03	12033	037B	E08	3068	0.04	19		0.57	1	3113
121119	12017	A16	drug targets	80833	APOL3	apolipoprotein L, 3	APOL3;APOLIII;CG121	M-013434-02				CV1	0.98	NC	1.03	0.55	009A	3091	0.021	23		0.32	1.01	12017	009B	A16	2175	0.23	25		0.78	0.95	2633
121203	12029	K21	remaining genome	80832	APOL4	apolipoprotein L, 4	APOL4;APOL-IV;APOLIV	M-017310-01				CV1	0.99	Hi	2.42	0.9	036A	3112	0.15	22		0.94	1.01	12029	036B	K21	2970	0.14	25		0.85	0.97	3041
130114	12033	J20	remaining genome	80831	APOL5	apolipoprotein L, 5	APOL5;APOL-V;APOLV	M-013433-00				CV1	0.98	NC	0.12	0.32	037A	3007	0.03	22		0.35	0.98	12033	037B	J20	3004	0.02	22		0.29	0.98	3005.5
130115	12044	B03	remaining genome	80830	APOL6	apolipoprotein L, 6	APOL6;APOL-VI;APOLVI;DKFZp667M075;FLJ38562;FLJ90164;MGC57495	M-013432-01				CV1	1	NC	-0.87	0.07	044A	3124	0.004	21		0.07	0.99	12044	044B	B03	3067	0.004	19		0.07	1	3095.5
130115	12045	P15	remaining genome	81575	APOLD1	apolipoprotein L domain containing 1	APOLD1;DKFZp434F0318;FLJ25138;FLJ95166;VERGE	M-014664-00				CV1	1	NC	0.79	0.49	045A	3124	0.025	20		0.38	1.01	12045	045B	P15	3104	0.042	20		0.6	1	3114
121127	12013	C14	drug targets	55937	APOM	apolipoprotein M	APOM;G3a;HSPC336;MGC22400;NG20	M-010984-00				CV1	1	NC	-0.99	0.04	025A	3021	0.01	20		0.07	0.99	12013	025B	C14	3083	0	21		0	1	3052
130115	12045	G07	remaining genome	79135	APOO	apolipoprotein O	APOO;FAM121B;MGC4825	M-014318-00				CV1	1.02	Hi	2.58	0.94	045A	3197	0.051	19		0.78	1.03	12045	045B	G07	3103	0.076	20		1.09	1	3150
130121	12050	K20	remaining genome	139322	APOOL	apolipoprotein O-like	APOOL;CXorf33;FAM121A;MGC129748;UNQ8193	M-027214-01				CV1	1	NC	1.47	0.66	050A	3134	0.09	16		0.67	0.99	12050	050B	K20	3046	0.07	15		0.64	1	3090
130122	12030	J14	remaining genome	84334	APOPT1	apoptogenic 1	APOPT1;APOP1;C14orf153;MGC2562	M-014885-01				CV1	1	NC	-0.91	0.06	060A	3074	0.008	16		0.07	0.99	12030	060B	J14	3095	0.005	16		0.05	1	3084.5
130122	12056	O03	ubiquitin conjugation 1/protease	351	APP	amyloid beta (A4) precursor protein	APP;AAA;ABETA;ABPP;AD1;APPI;CTFgamma;CVAP;PN-II;PN2	M-003731-00				CV1	1.02	NC	-0.24	0.23	056A	3135	0.015	17		0.25	1.01	12056	056B	O03	3141	0.016	16		0.21	1.02	3138
130114	12039	D19	remaining genome	10513	APPBP2	amyloid beta precursor protein (cytoplasmic tail) binding protein 2	APPBP2;HS.84084;KIAA0228;PAT1	M-013316-01				CV1	0.98	NC	-0.36	0.2	042A	3013	0.02	24		0.22	0.99	12039	042B	D19	3046	0.02	24		0.19	0.98	3029.5
130121	12054	C05	remaining genome	26060	APPL1	adaptor protein, phosphotyrosine interaction, PH domain and leucine zipper containing 1	APPL1;APPL;DIP13alpha	M-005138-01				CV1	0.78	NC	1.23	0.6	054A	2442	0.07	25		0.56	0.78	12054	054B	C05	2366	0.079	25		0.63	0.77	2404
130115	12045	I04	remaining genome	55198	APPL2	adaptor protein, phosphotyrosine interaction, PH domain and leucine zipper containing 2	APPL2;DIP13B;FLJ10659	M-016272-01				CV1	0.98	NC	-0.24	0.23	045A	3012	0.017	21		0.26	0.97	12045	045B	I04	3042	0.014	22		0.2	0.98	3027
130129	12019	N03	drug targets	353	APRT	adenine phosphoribosyltransferase	APRT;AMP;DKFZp686D13177;MGC125856;MGC125857;MGC129961	M-006328-02				CV1	0.98	NC	0.95	0.53	061A	3053	0.036	15		0.45	0.98	12019	061B	N03	3009	0.05	17		0.61	0.97	3031
121127	12020	C05	drug targets	54840	APTX	aprataxin	APTX;AOA;AOA1;AXA1;EAOH;EOAHA;FHA-HIT;FLJ20157;MGC1072	M-013368-02				CV2	0.66	NC	0.44	0.4	029A	1940	0.05	25		0.48	0.64	12020	029B	C05	2079	0.04	25		0.32	0.67	2009.5
121119	12017	F17	drug targets	358	AQP1	aquaporin 1 (Colton blood group)	AQP1;AQP-CHIP;CHIP28;CO;MGC26324	M-021494-01				CV1	1.07	NC	0.75	0.48	009A	3129	0.038	23		0.58	1.02	12017	009B	F17	2583	0.11	25		0.37	1.13	2856
121120	12014	N05	drug targets	89872	AQP10	aquaporin 10	AQP10;AQPA_HUMAN	M-017487-00				CV1	0.86	Hi	4.09	1.32	015A	2537	0.2	25		1.29	0.83	12014	015B	N05	2734	0.25	25		1.35	0.9	2635.5
121203	12027	J20	remaining genome	282679	AQP11	aquaporin 11	AQP11;AQPX1	M-009008-00				CV1	0.92	NC	0.95	0.53	034A	2886	0.07	25		0.54	0.94	12027	034B	J20	2765	0.06	25		0.52	0.9	2825.5
130115	12045	B17	remaining genome	375318	AQP12A	aquaporin 12A	AQP12A;AQP12;AQPX2	M-032245-00				CV1	0.75	NC	-0.83	0.08	045A	2259	0.006	25		0.09	0.73	12045	045B	B17	2405	0.004	25		0.06	0.77	2332
121127	12021	K05	drug targets/remaining genome	359	AQP2	aquaporin 2 (collecting duct)	AQP2;AQP-CD;MGC34501;WCH-CD	M-019263-01				LC	0.36	LC	-1.15	0	030A	1233	0	25		0	0.41	12021	030B	K05	975	0	25		0	0.32	1104
121127	12015	D08	drug targets	360	AQP3	aquaporin 3 (Gill blood group)	AQP3;AQP-3;GIL	M-011812-00				CV1	0.79	NC	0.2	0.34	026A	2446	0.04	25		0.4	0.78	12015	026B	D08	2409	0.03	25		0.29	0.8	2427.5
121126	12011	P03	drug targets	361	AQP4	aquaporin 4	AQP4;HMIWC2;MGC22454;MIWC	M-011578-02			ONE REP	CV1	0.99	NC	-0.48	0.17	024A				EXCLUDED			12011	024B	P03	3037	0.02	22		0.17	0.99	3037
130129	12009	A08	drug targets	362	AQP5	aquaporin 5	AQP5	M-004520-01				CV1	1.01	NC	0.91	0.52	060A	3207	0.044	14		0.51	1.02	12009	060B	A08	3102	0.05	13		0.53	1	3154.5
121127	12013	I18	drug targets	363	AQP6	aquaporin 6, kidney specific	AQP6;AQP2L;KID	M-011579-01				CV1	1.01	NC	0.48	0.41	025A	3021	0.06	19		0.4	0.99	12013	025B	I18	3166	0.07	22		0.42	1.03	3093.5
121126	12006	I08	drug targets/ion channel	364	AQP7	aquaporin 7	AQP7;AQP7L;AQP9;AQPap;MGC149555;MGC149556	M-008726-00				CV1	1	NC	-1.07	0.02	021A	3090	0	23		0	1.03	12006	021B	I08	2993	0.003	25		0.04	0.97	3041.5
121126	12006	D22	drug targets/ion channel	343	AQP8	aquaporin 8	AQP8;AQP-8	M-011214-01				CV1	0.93	NC	-0.44	0.18	021A	2959	0.02	25		0.25	0.98	12006	021B	D22	2704	0.009	25		0.11	0.88	2831.5
121127	12018	G18	drug targets	366	AQP9	aquaporin 9	AQP9;AQP-9;HsT17287;SSC1	M-007768-02				CV1	1	NC	-0.71	0.11	028A	3135	0.02	21		0.15	1.02	12018	028B	G18	3106	0.01	21		0.07	0.99	3120.5
121203	12027	C19	remaining genome	206338	AQPEP	laeverin	AQPEP;APQ;FLJ90650;LVRN;MGC125378;MGC125379	M-005878-00				CV1	0.88	NC	1.63	0.7	034A	2867	0.08	25		0.62	0.93	12027	034B	C19	2507	0.09	25		0.78	0.82	2687
130122	12055	H03	protease	206338	AQPEP	laeverin	AQPEP;APQ;FLJ90650;LVRN;MGC125378;MGC125379	M-005878-00				CV1	0.98	NC	0.56	0.43	055A	3002	0.031	22		0.43	0.98	12055	055B	H03	3000	0.03	21		0.43	0.97	3001
130115	12044	D12	remaining genome	9716	AQR	aquarius homolog (mouse)	AQR;DKFZp686B23123;IBP160;KIAA0560;fSAP164	M-022214-01				CV2	0.7	NC	-0.28	0.22	044A	2146	0.015	25		0.26	0.68	12044	044B	D12	2175	0.01	25		0.17	0.71	2160.5
121127	12016	P08	drug targets	367	AR	androgen receptor	AR;AIS;DHTR;HUMARA;HYSP1;KD;NR3C4;SBMA;SMAX1;TFM	M-003400-02				CV1	0.98	NC	1.23	0.6	027A	3069	0.07	24		0.5	1	12016	027B	P08	3015	0.09	22		0.69	0.97	3042
121120	12002	E21	protein kinase	369	ARAF	v-raf murine sarcoma 3611 viral oncogene homolog	ARAF;A-RAF;ARAF1;PKS2;RAFA1	M-003563-03				CV1	1.02	NC	0.36	0.38	013A	3079	0.05	20		0.34	1.02	12002	013B	E21	3089	0.06	23		0.41	1.01	3084
130129	12026	A12	remaining genome	116985	ARAP1	ArfGAP with RhoGAP domain, ankyrin repeat and PH domain 1	ARAP1;CENTD2;KIAA0782	M-009136-02				CV1	0.75	NC	-0.67	0.12	062A	2039	0.005	25		0.08	0.66	12026	062B	A12	2576	0.01	25		0.16	0.84	2307.5
130129	12043	P13	remaining genome	116984	ARAP2	ArfGAP with RhoGAP domain, ankyrin repeat and PH domain 2	ARAP2;CENTD1;FLJ13675;FLJ44916;KIAA0580;PARX	M-009302-00				CV1	0.99	Hi	4.25	1.36	064A	3155	0.091	17		0.95	1.01	12043	064B	P13	3010	0.136	15		1.77	0.97	3082.5
121119	12038	G07	remaining genome	64411	ARAP3	ArfGAP with RhoGAP domain, ankyrin repeat and PH domain 3	ARAP3;CENTD3;DRAG1;FLJ21065	M-007052-01				CV1	1.03	NC	-1.07	0.02	012A	3132	0.003	22		0.04	1.05	12038	012B	G07	3016	0	22		0	1.01	3074
130115	12044	H10	remaining genome	23237	ARC	activity-regulated cytoskeleton-associated protein	ARC;Arg3.1;KIAA0278	M-015682-01				CV1	0.72	NC	0.67	0.46	044A	2240	0.037	25		0.64	0.71	12044	044B	H10	2249	0.016	25		0.28	0.74	2244.5
121120	12041	J11	remaining genome	372	ARCN1	archain 1	ARCN1;COPD	M-013063-01				CV1	0.86	NC	-0.52	0.16	018A	2616	0.02	25		0.13	0.86	12041	018B	J11	2591	0.03	25		0.19	0.86	2603.5
121126	12006	F14	drug targets/ion channel	374	AREG	amphiregulin	AREG;AR;AREGB;CRDGF;MGC13647;SDGF	M-017435-00				CV2	0.7	NC	-0.83	0.08	021A	2199	0.01	25		0.12	0.73	12006	021B	F14	2066	0.004	25		0.05	0.67	2132.5
121119	12012	N12	drug targets	375	ARF1	ADP-ribosylation factor 1	ARF1	M-011580-01				CV1	0.84	NC	0.24	0.35	008A	2515	0.012	25		0.17	0.83	12012	008B	N12	2063	0.19	25		0.53	0.85	2289
121120	12014	K05	drug targets	377	ARF3	ADP-ribosylation factor 3	ARF3	M-011581-00				LC	0.43	LC	0.63	0.45	015A	1262	0.08	25		0.52	0.41	12014	015B	K05	1375	0.07	25		0.38	0.45	1318.5
121120	12014	H04	drug targets	378	ARF4	ADP-ribosylation factor 4	ARF4;ARF2	M-011582-01				CV1	0.97	NC	0.2	0.34	015A	3115	0.07	22		0.45	1.02	12014	015B	H04	2801	0.04	25		0.22	0.92	2958
121126	12010	A05	drug targets	381	ARF5	ADP-ribosylation factor 5	ARF5	M-011584-01				CV2	0.67	Hi	2.9	1.02	023A	2080	0.14	25		0.97	0.68	12010	023B	A05	2010	0.15	25		1.07	0.66	2045
121119	12017	E17	drug targets	382	ARF6	ADP-ribosylation factor 6	ARF6;DKFZp564M0264	M-004008-01				CV1	1.01	NC	-0.6	0.14	009A	3089	0.002	21		0.03	1.01	12017	009B	E17	2314	0.07	25		0.24	1.01	2701.5
121126	12010	C08	drug targets	55738	ARFGAP1	ADP-ribosylation factor GTPase activating protein 1	ARFGAP1;ARF1GAP;HRIHFB2281;MGC39924	M-013321-00				CV1	1	NC	-0.44	0.18	023A	3092	0.03	23		0.21	1.01	12010	023B	C08	3006	0.02	24		0.14	0.98	3049
121203	12027	M07	remaining genome	84364	ARFGAP2	ADP-ribosylation factor GTPase activating protein 2	ARFGAP2;FLJ14576;FLJ26000;IRZ;NBLA10535;ZFP289;ZNF289	M-018614-01				CV1	0.99	NC	0.95	0.53	034A	3060	0.07	24		0.54	0.99	12027	034B	M07	3020	0.06	24		0.52	0.99	3040
121127	12018	C10	drug targets	26286	ARFGAP3	ADP-ribosylation factor GTPase activating protein 3	ARFGAP3;ARFGAP1;FLJ45618	M-019207-01				CV1	1	NC	-0.71	0.11	028A	3077	0.02	25		0.15	1	12018	028B	C10	3119	0.01	20		0.07	1	3098
130121	12051	E07	remaining genome	10565	ARFGEF1	ADP-ribosylation factor guanine nucleotide-exchange factor 1 (brefeldin A-inhibited)	ARFGEF1;ARFGEP1;BIG1;DKFZP434L057;P200	M-012207-01				CV1	1	NC	0.32	0.37	051A	3034	0.05	18		0.53	0.99	12051	051B	E07	3153	0.022	21		0.21	1.02	3093.5
121119	12038	B19	remaining genome	10564	ARFGEF2	ADP-ribosylation factor guanine nucleotide-exchange factor 2 (brefeldin A-inhibited)	ARFGEF2;BIG2;FLJ23723;PVNH2;dJ1164I10.1	M-012208-02				CV1	1.03	NC	0.6	0.44	012A	3077	0.03	22		0.44	1.03	12038	012B	B19	3085	0.031	24		0.44	1.03	3081
121127	12021	P14	drug targets/remaining genome	27236	ARFIP1	ADP-ribosylation factor interacting protein 1	ARFIP1;HSU52521;MGC117369	M-020256-01				CV1	0.78	NC	-0.48	0.17	030A	2497	0.02	25		0.22	0.83	12021	030B	P14	2231	0.01	25		0.12	0.74	2364
130129	12042	N10	remaining genome	23647	ARFIP2	ADP-ribosylation factor interacting protein 2	ARFIP2;FLJ18046;FLJ18697;FLJ99239;POR1	M-012820-00				CV1	1.02	NC	0.04	0.3	063A	3013	0.027	15		0.38	0.99	12042	063B	N10	3183	0.014	16		0.23	1.05	3098
130129	12019	G09	drug targets	10139	ARFRP1	ADP-ribosylation factor related protein 1	ARFRP1;ARL18;ARP;Arp1	M-019250-00				CV1	0.97	NC	1.39	0.64	061A	2901	0.05	25		0.62	0.93	12019	061B	G09	3075	0.055	23		0.67	1	2988
121127	12015	A22	drug targets	383	ARG1	arginase, liver	ARG1	M-009922-01				CV1	0.99	Hi	4.05	1.31	026A	3051	0.13	21		1.3	0.98	12015	026B	A22	3042	0.14	22		1.33	1	3046.5
121127	12013	N16	drug targets	384	ARG2	arginase, type II	ARG2	M-009454-01				CV1	0.95	NC	0.67	0.46	025A	2822	0.1	25		0.67	0.93	12013	025B	N16	2999	0.04	25		0.24	0.97	2910.5
121203	12023	G04	remaining genome	503582	ARGFX	arginine-fifty homeobox	ARGFX	M-034918-01				CV1	1	NC	0.44	0.4	031A	3100	0.05	24		0.48	1.02	12023	031B	G04	3024	0.05	23		0.33	0.98	3062
121119	12025	J12	remaining genome	55082	ARGLU1	arginine and glutamate rich 1	ARGLU1;DKFZp686O08106;FLJ10154	M-021093-01				CV1	0.98	NC	-0.6	0.14	010A	3002	0.022	23		0.26	1.02	12025	010B	J12	2845	0.001	25		0.01	0.94	2923.5
121127	12013	D06	drug targets	392	ARHGAP1	Rho GTPase activating protein 1	ARHGAP1;CDC42GAP;RHOGAP;RHOGAP1;p50rhoGAP	M-008966-00				CV1	0.73	NC	-0.91	0.06	025A	2483	0.01	25		0.07	0.82	12013	025B	D06	1968	0.01	25		0.06	0.64	2225.5
121119	12031	J08	remaining genome	79658	ARHGAP10	Rho GTPase activating protein 10	ARHGAP10;FLJ20896;FLJ41791;GRAF2;PS-GAP;PSGAP	M-009382-01				CV1	0.79	NC	-0.83	0.08	011A	2382	0.011	25		0.14	0.79	12031	011B	J08	2390	0.001	25		0.01	0.79	2386
121203	12029	D04	remaining genome	9824	ARHGAP11A	Rho GTPase activating protein 11A	ARHGAP11A;KIAA0013;MGC70740	M-021122-00				CV1	0.82	NC	1.55	0.68	036A	2475	0.11	25		0.69	0.8	12029	036B	D04	2617	0.11	25		0.67	0.85	2546
130129	12026	G06	remaining genome	89839	ARHGAP11B	Rho GTPase activating protein 11B	ARHGAP11B;B'-T;FAM7B1;MGC104367	M-035016-00				CV1	0.98	NC	-0.36	0.2	062A	3064	0.017	22		0.29	0.99	12026	062B	G06	2969	0.007	25		0.11	0.97	3016.5
130114	12034	A17	remaining genome	94134	ARHGAP12	Rho GTPase activating protein 12	ARHGAP12;DKFZp779N2050;FLJ10971;FLJ20737;FLJ21785;FLJ45709	M-008729-01				CV1	0.97	NC	0.91	0.52	038A	3017	0.04	21		0.57	0.97	12034	038B	A17	3019	0.03	23		0.46	0.97	3018
121203	12023	M18	remaining genome	55843	ARHGAP15	Rho GTPase activating protein 15	ARHGAP15;BM046	M-018019-00				CV1	1	NC	1.11	0.57	031A	3080	0.07	21		0.67	1.01	12023	031B	M18	3040	0.07	18		0.47	0.98	3060
130114	12037	M07	remaining genome	55114	ARHGAP17	Rho GTPase activating protein 17	ARHGAP17;DKFZp564A1363;FLJ37567;FLJ43368;MGC87805;MST066;MST110;MSTP038;MSTP066;MSTP110;NADRIN;PP367;PP4534;RICH1;RICH1B;WBP15	M-008335-01				CV1	1	NC	-0.67	0.12	041A	3004	0.01	15		0.12	0.99	12037	041B	M07	3055	0.01	15		0.12	1	3029.5
121203	12029	H16	remaining genome	93663	ARHGAP18	Rho GTPase activating protein 18	ARHGAP18;FLJ25728;MGC126757;MGC138145;MacGAP;bA307O14.2	M-015110-00				CV1	0.83	NC	0.04	0.3	036A	2743	0.05	25		0.31	0.89	12029	036B	H16	2359	0.05	25		0.3	0.77	2551
121203	12027	L21	remaining genome	84986	ARHGAP19	Rho GTPase activating protein 19	ARHGAP19;DKFZp313K217;MGC138804;MGC138805;MGC14258	M-018322-01				CV1	0.97	NC	-0.36	0.2	034A	2824	0.03	25		0.23	0.92	12027	034B	L21	3108	0.02	25		0.17	1.01	2966
130129	12026	D17	remaining genome	57569	ARHGAP20	Rho GTPase activating protein 20	ARHGAP20;KIAA1391;RARHOGAP	M-026514-01				CV1	0.89	Hi	4.92	1.53	062A	2695	0.083	25		1.41	0.87	12026	062B	D17	2768	0.101	25		1.66	0.91	2731.5
130129	12026	P17	remaining genome	57584	ARHGAP21	Rho GTPase activating protein 21	ARHGAP21;ARHGAP10;DKFZp761L0424;FLJ33323;FLJ90108	M-004775-01				CV1	1	Hi	3.65	1.21	062A	3074	0.08	19		1.36	0.99	12026	062B	P17	3052	0.064	18		1.05	1	3063
121203	12023	P16	remaining genome	58504	ARHGAP22	Rho GTPase activating protein 22	ARHGAP22;RhoGAP2	M-019080-01				CV1	0.98	NC	-0.2	0.24	031A	3062	0.03	24		0.29	1	12023	031B	P16	3004	0.03	19		0.2	0.97	3033
130129	12042	I06	remaining genome	83478	ARHGAP24	Rho GTPase activating protein 24	ARHGAP24;DKFZp564B1162;FILGAP;FLJ33877;RC-GAP72;RCGAP72;p73;p73RhoGAP	M-014713-01				CV1	1	NC	-0.6	0.14	063A	3090	0.013	25		0.18	1.01	12042	063B	I06	3010	0.007	25		0.11	0.99	3050
121203	12023	N08	remaining genome	9938	ARHGAP25	Rho GTPase activating protein 25	ARHGAP25;KAIA0053	M-021175-01				CV1	1	NC	-0.2	0.24	031A	3109	0.03	24		0.29	1.02	12023	031B	N08	3058	0.03	19		0.2	0.99	3083.5
130115	12044	M05	remaining genome	23092	ARHGAP26	Rho GTPase activating protein 26	ARHGAP26;FLJ42530;GRAF;GRAF1;KIAA0621;OPHN1L;OPHN1L1	M-008426-01				CV1	0.84	NC	-0.83	0.08	044A	2828	0.001	25		0.02	0.9	12044	044B	M05	2429	0.008	25		0.14	0.79	2628.5
130121	12050	C17	remaining genome	201176	ARHGAP27	Rho GTPase activating protein 27	ARHGAP27;CAMGAP1;FLJ35572;FLJ43547;FLJ76025;MGC120624;MGC78393;PP905;SH3D20;SH3P20	M-027281-00				CV1	0.98	NC	1.83	0.75	050A	3065	0.103	17		0.77	0.97	12050	050B	C17	3035	0.08	16		0.73	1	3050
130114	12035	J22	remaining genome	79822	ARHGAP28	Rho GTPase activating protein 28	ARHGAP28;DKFZp686A2038;FLJ10312;FLJ27160	M-031016-02				CV1	0.86	Hi	4.17	1.34	039A	2749	0.11	25		1.22	0.89	12035	039B	J22	2548	0.11	25		1.47	0.82	2648.5
130121	12051	N06	remaining genome	9411	ARHGAP29	Rho GTPase activating protein 29	ARHGAP29;PARG1;RP11-255E17.1	M-008277-01				CV1	0.98	NC	-0.67	0.12	051A	3006	0.01	20		0.11	0.98	12051	051B	N06	3016	0.013	21		0.13	0.98	3011
130129	12053	E15	remaining genome	257106	ARHGAP30	Rho GTPase activating protein 30	ARHGAP30;FLJ00267;FLJ44128	M-009130-01				CV1	0.99	NC	-1.07	0.02	065A	3048	0.001	17		0.01	0.99	12053	065B	E15	3082	0.001	17		0.02	0.99	3065
121119	12025	K04	remaining genome	57514	ARHGAP31	Rho GTPase activating protein 31	ARHGAP31;CDGAP;KIAA1204;MGC138368;MGC138370	M-023577-01				CV2	0.68	NC	1.43	0.65	010A	2021	0.024	25		0.28	0.69	12025	010B	K04	2021	0.084	25		1.02	0.67	2021
130122	12030	B14	remaining genome	9743	ARHGAP32	Rho GTPase activating protein 32	ARHGAP32;GC-GAP;GRIT;KIAA0712;MGC1892;PX-RICS;RICS;p200RhoGAP;p250GAP	M-008213-00				CV1	0.94	NC	1.07	0.56	060A	3082	0.062	25		0.52	0.99	12030	060B	B14	2757	0.058	25		0.6	0.89	2919.5
121203	12024	F07	remaining genome	115703	ARHGAP33	Rho GTPase activating protein 33	ARHGAP33;FLJ39019;NOMA-GAP;SNX26;TCGAP	M-009225-01				CV1	0.98	NC	-0.28	0.22	032A	3023	0.03	18		0.18	0.97	12024	032B	F07	3083	0.04	20		0.26	0.98	3053
121127	12020	G16	drug targets	2909	ARHGAP35	Rho GTPase activating protein 35	ARHGAP35;GRF-1;GRLF1;KIAA1722;MGC10745;P190-A;P190A;p190ARhoGAP;p190RhoGAP	M-004158-02				CV1	1.01	NC	0.44	0.4	029A	3037	0.06	21		0.57	0.99	12020	029B	G16	3162	0.03	23		0.24	1.03	3099.5
130115	12046	B09	remaining genome	158763	ARHGAP36	Rho GTPase activating protein 36	ARHGAP36;FLJ30058	M-008446-00				LC	0.48	LC	-1.15	0	046A	1496	0	25		0	0.48	12046	046B	B09	1494	0	25		0	0.48	1495
130122	12030	K09	remaining genome	393	ARHGAP4	Rho GTPase activating protein 4	ARHGAP4;C1;KIAA0131;RGC1;RhoGAP4;SrGAP4;p115	M-003628-02				CV1	1.02	NC	0.04	0.3	060A	3110	0.028	17		0.24	1	12030	060B	K09	3183	0.035	16		0.36	1.03	3146.5
130114	12034	F14	remaining genome	9912	ARHGAP44	Rho GTPase activating protein 44	ARHGAP44;KIAA0672;NPC-A-10;RICH2	M-009238-00				CV1	0.92	NC	0.04	0.3	038A	2950	0.02	25		0.29	0.95	12034	038B	F14	2740	0.02	25		0.31	0.88	2845
121126	12008	P09	drug targets	394	ARHGAP5	Rho GTPase activating protein 5	ARHGAP5;GFI2;RhoGAP5;p190-B;p190BRhoGAP	M-009580-01				CV2	0.66	Hi	7.1	2.08	022A	1969	0.227	25		2.17	0.65	12008	022B	P09	2056	0.2	25		2	0.68	2012.5
130114	12034	H15	remaining genome	395	ARHGAP6	Rho GTPase activating protein 6	ARHGAP6;RHOGAP6;RHOGAPX-1	M-009304-01				CV1	1	NC	0.04	0.3	038A	3062	0.02	24		0.29	0.99	12034	038B	H15	3096	0.02	22		0.31	1	3079
121127	12016	N18	drug targets	23779	ARHGAP8	Rho GTPase activating protein 8	ARHGAP8;BPGAP1;FLJ20185;PP610	M-009427-01				CV1	0.99	NC	-0.44	0.18	027A	3065	0.02	22		0.14	1	12016	027B	N18	3048	0.03	25		0.23	0.98	3056.5
130129	12026	G05	remaining genome	64333	ARHGAP9	Rho GTPase activating protein 9	ARHGAP9;10C;FLJ16525;MGC1295;RGL1	M-010047-02				CV1	1.01	NC	-0.95	0.05	062A	3065	0.006	16		0.1	0.99	12026	062B	G05	3147	0	20		0	1.03	3106
121126	12011	G22	drug targets	396	ARHGDIA	Rho GDP dissociation inhibitor (GDI) alpha	ARHGDIA;GDIA1;MGC117248;RHOGDI;RHOGDI-1	M-016253-00				CV1	0.99	NC	0.44	0.4	024A	3061	0.06	15		0.54	1	12011	024B	G22	3035	0.03	19		0.26	0.98	3048
130122	12007	N13	drug targets	397	ARHGDIB	Rho GDP dissociation inhibitor (GDI) beta	ARHGDIB;D4;GDIA2;GDID4;LYGDI;Ly-GDI;RAP1GN1;RhoGDI2	M-010893-02				CV1	1.02	Hi	2.02	0.8	059A	3063	0.04	21		0.81	1.01	12007	059B	N13	3118	0.05	17		0.79	1.02	3090.5
130129	12026	L04	remaining genome	398	ARHGDIG	Rho GDP dissociation inhibitor (GDI) gamma	ARHGDIG;RHOGDI-3	M-012566-02				CV1	1	NC	-0.04	0.28	062A	3077	0.015	22		0.25	0.99	12026	062B	L04	3073	0.019	21		0.31	1.01	3075
121119	12038	A04	remaining genome	9138	ARHGEF1	Rho guanine nucleotide exchange factor (GEF) 1	ARHGEF1;GEF1;LBCL2;LSC;P115-RHOGEF;SUB1.5	M-009421-00				CV1	0.78	NC	-0.44	0.18	012A	2284	0.009	25		0.13	0.77	12038	012B	A04	2360	0.016	25		0.23	0.79	2322
121127	12021	J03	drug targets/remaining genome	9639	ARHGEF10	Rho guanine nucleotide exchange factor (GEF) 10	ARHGEF10;DKFZp686H0726;GEF10;MGC131664	M-013460-01				CV2	0.7	NC	-0.28	0.22	030A	2078	0.03	25		0.33	0.69	12021	030B	J03	2119	0.01	25		0.12	0.7	2098.5
130121	12049	F09	remaining genome	55160	ARHGEF10L	Rho guanine nucleotide exchange factor (GEF) 10-like	ARHGEF10L;FLJ10521;GrinchGEF;KIAA1626	M-017096-01				CV1	1	NC	-0.12	0.26	049A	3068	0.035	17		0.27	0.98	12049	049B	F09	3159	0.039	20		0.25	1.02	3113.5
121120	12041	M11	remaining genome	9826	ARHGEF11	Rho guanine nucleotide exchange factor (GEF) 11	ARHGEF11;DKFZp667F1223;GTRAP48;KIAA0380;PDZ-RHOGEF	M-010360-00				CV1	0.99	NC	0	0.29	018A	3128	0.04	24		0.27	1.03	12041	018B	M11	2872	0.05	25		0.31	0.95	3000
121126	12011	E20	drug targets	23365	ARHGEF12	Rho guanine nucleotide exchange factor (GEF) 12	ARHGEF12;DKFZp686O2372;KIAA0382;LARG;PRO2792	M-008480-00				CV1	0.79	NC	1.59	0.69	024A	2486	0.086	25		0.77	0.81	12011	024B	E20	2376	0.07	25		0.61	0.77	2431
121120	12022	I20	remaining genome	22899	ARHGEF15	Rho guanine nucleotide exchange factor (GEF) 15	ARHGEF15;ARGEF15;E5;Ephexin5;FLJ13791;KIAA0915;MGC44868;Vsm-RhoGEF	M-009731-00				CV1	1.04	NC	1.75	0.73	016A	3106	0.15	22		0.91	1.05	12022	016B	I20	3107	0.08	22		0.55	1.02	3106.5
121120	12022	N20	remaining genome	27237	ARHGEF16	Rho guanine nucleotide exchange factor (GEF) 16	ARHGEF16;GEF16;NBR	M-010234-01				CV1	0.98	Hi	2.98	1.04	016A	3038	0.15	24		0.91	1.02	12022	016B	N20	2906	0.17	25		1.17	0.95	2972
121127	12021	D03	drug targets/remaining genome	9828	ARHGEF17	Rho guanine nucleotide exchange factor (GEF) 17	ARHGEF17;FLJ90019;KIAA0337;P164RHOGEF;TEM4;p164-RhoGEF	M-009751-01				CV1	0.78	NC	-1.15	0	030A	2526	0	25		0	0.84	12021	030B	D03	2192	0	25		0	0.72	2359
121127	12020	F09	drug targets	23370	ARHGEF18	Rho/Rac guanine nucleotide exchange factor (GEF) 18	ARHGEF18;KIAA0521;MGC15913;P114-RhoGEF	M-009654-00				CV1	1.02	NC	-0.28	0.22	029A	3108	0.03	24		0.29	1.02	12020	029B	F09	3097	0.02	24		0.16	1.01	3102.5
121203	12027	M13	remaining genome	128272	ARHGEF19	Rho guanine nucleotide exchange factor (GEF) 19	ARHGEF19;FLJ33962;WGEF	M-008370-02				CV1	1	NC	-0.52	0.16	034A	3029	0.03	22		0.23	0.98	12027	034B	M13	3129	0.01	23		0.09	1.02	3079
121127	12015	K18	drug targets	9181	ARHGEF2	Rho/Rac guanine nucleotide exchange factor (GEF) 2	ARHGEF2;DKFZp547L106;DKFZp547P1516;FLJ45440;GEF;GEF-H1;GEFH1;KIAA0651;LFP40;P40	M-009883-01				CV1	1	NC	0.2	0.34	026A	3110	0.04	24		0.4	1	12015	026B	K18	3020	0.03	24		0.29	1	3065
121203	12028	F21	remaining genome	115557	ARHGEF25	Rho guanine nucleotide exchange factor (GEF) 25	ARHGEF25;GEFT;p63RhoGEF	M-004121-01				CV1	1.02	Hi	3.06	1.06	035A	3100	0.2	20		1.25	1.01	12028	035B	F21	3118	0.15	22		0.88	1.03	3109
121120	12032	M22	remaining genome	26084	ARHGEF26	Rho guanine nucleotide exchange factor (GEF) 26	ARHGEF26;CSGEF;DKFZp434D146;HMFN1864;SGEF	M-009833-00				CV1	1.01	NC	-0.36	0.2	017A	3122	0.05	25		0.23	1.08	12032	017B	M22	2556	0.04	25		0.18	0.93	2839
130129	12042	G19	remaining genome	50650	ARHGEF3	Rho guanine nucleotide exchange factor (GEF) 3	ARHGEF3;DKFZp434F2429;FLJ98126;GEF3;MGC118905;STA3;XPLN	M-013243-00				CV1	0.99	NC	-0.75	0.1	063A	3018	0.011	25		0.16	0.99	12042	063B	G19	2998	0.002	25		0.03	0.99	3008
130114	12035	F16	remaining genome	445328	ARHGEF35	Rho guanine nucleotide exchange factor (GEF) 35	ARHGEF35;ARHGEF5L;CTAGE4;FLJ43692	M-032365-01				CV1	1.02	NC	-1.15	0	039A	3164	0	18		0	1.03	12035	039B	F16	3088	0	18		0	1	3126
121119	12025	G07	remaining genome	389337	ARHGEF37	Rho guanine nucleotide exchange factor (GEF) 37	ARHGEF37;FLJ41603	M-032927-01				CV1	1.02	Hi	3.09	1.07	010A	3079	0.039	21		0.45	1.04	12025	010B	G07	3039	0.14	21		1.7	1	3059
121119	12038	O16	remaining genome	50649	ARHGEF4	Rho guanine nucleotide exchange factor (GEF) 4	ARHGEF4;ASEF;ASEF1;GEF4;STM6	M-008235-01				CV1	0.98	NC	-0.95	0.05	012A	2954	0.004	25		0.06	0.99	12038	012B	O16	2900	0.003	25		0.04	0.97	2927
121203	12023	L04	remaining genome	7984	ARHGEF5	Rho guanine nucleotide exchange factor (GEF) 5	ARHGEF5;DKFZp686N1969;GEF5;P60;TIM;TIM1	M-005093-02				CV1	0.92	NC	0.04	0.3	031A	2658	0.02	25		0.19	0.87	12023	031B	L04	3035	0.06	21		0.4	0.98	2846.5
121119	12012	D18	drug targets	9459	ARHGEF6	Rac/Cdc42 guanine nucleotide exchange factor (GEF) 6	ARHGEF6;COOL2;Cool-2;KIAA0006;MRX46;PIXA;alpha-PIX;alphaPIX	M-010231-00				CV1	1.07	NC	-0.67	0.12	008A	3025	0.007	25		0.1	0.99	12012	008B	D18	2768	0.05	25		0.14	1.15	2896.5
121127	12018	B19	drug targets	8874	ARHGEF7	Rho guanine nucleotide exchange factor (GEF) 7	ARHGEF7;BETA-PIX;COOL-1;COOL1;DKFZp686C12170;DKFZp761K1021;KIAA0142;KIAA0412;Nbla10314;P50;P50BP;P85;P85COOL1;P85SPR;PAK3;PIXB	M-009616-00				CV1	1	NC	-0.6	0.14	028A	3071	0.02	18		0.15	1	12018	028B	B19	3148	0.02	20		0.13	1	3109.5
121203	12024	O09	remaining genome	23229	ARHGEF9	Cdc42 guanine nucleotide exchange factor (GEF) 9	ARHGEF9;COLLYBISTIN;EIEE8;HPEM-2;KIAA0424;PEM-2;PEM2	M-020314-01				CV1	0.97	NC	-0.28	0.22	032A	3023	0.04	18		0.24	0.97	12024	032B	O09	3066	0.03	18		0.19	0.97	3044.5
121120	12014	G09	drug targets	8289	ARID1A	AT rich interactive domain 1A (SWI-like)	ARID1A;B120;BAF250;BAF250a;BM029;C1orf4;P270;SMARCF1	M-017263-01				CV1	0.84	NC	-0.83	0.08	015A	2397	0.01	25		0.06	0.78	12014	015B	G09	2744	0.02	25		0.11	0.9	2570.5
130114	12033	E16	remaining genome	57492	ARID1B	AT rich interactive domain 1B (SWI1-like)	ARID1B;6A3-5;BAF250B;BRIGHT;DAN15;ELD/OSA1;KIAA1235;OSA2;P250R	M-013970-00				CV1	0.98	NC	0.12	0.32	037A	2918	0.03	25		0.35	0.95	12033	037B	E16	3080	0.02	25		0.29	1.01	2999
121120	12032	F03	remaining genome	196528	ARID2	AT rich interactive domain 2 (ARID, RFX-like)	ARID2;BAF200;DKFZp686G052;DKFZp779P0222;FLJ30619;KIAA1557;p200	M-026945-01				CV2	0.66	NC	0.12	0.32	017A	2076	0.05	25		0.23	0.72	12032	017B	F03	1670	0.09	25		0.4	0.61	1873
121126	12008	D19	drug targets	1820	ARID3A	AT rich interactive domain 3A (BRIGHT-like)	ARID3A;BRIGHT;DRIL1;DRIL3;E2FBP1	M-012032-01				CV1	0.96	NC	-1.07	0.02	022A	2971	0.004	25		0.04	0.98	12008	022B	D19	2789	0	25		0	0.93	2880
121119	12038	A10	remaining genome	10620	ARID3B	AT rich interactive domain 3B (BRIGHT-like)	ARID3B;BDP;DRIL2	M-012219-01				CV1	0.97	NC	-0.75	0.1	012A	3054	0.009	22		0.13	1.02	12038	012B	A10	2739	0.004	25		0.06	0.92	2896.5
130115	12044	O16	remaining genome	138715	ARID3C	AT rich interactive domain 3C (BRIGHT-like)	ARID3C	M-029567-01				CV1	0.96	NC	1.55	0.68	044A	3037	0.058	23		1	0.96	12044	044B	O16	2902	0.021	23		0.36	0.95	2969.5
121126	12011	C04	drug targets	5926	ARID4A	AT rich interactive domain 4A (RBP1-like)	ARID4A;RBBP-1;RBBP1;RBP-1;RBP1	M-003949-01				CV1	0.82	NC	-0.87	0.07	024A	2314	0.005	25		0.05	0.76	12011	024B	C04	2708	0.01	25		0.09	0.88	2511
130114	12036	P17	remaining genome	51742	ARID4B	AT rich interactive domain 4B (RBP1-like)	ARID4B;BCAA;BRCAA1;DKFZp313M2420;MGC163290;RBBP1L1;RBP1L1;SAP180	M-012967-01				CV1	1.01	NC	-0.44	0.18	040A	3098	0.02	19		0.24	1	12036	040B	P17	3109	0.01	20		0.11	1.02	3103.5
130114	12034	M12	remaining genome	10865	ARID5A	AT rich interactive domain 5A (MRF1-like)	ARID5A;MRF-1;MRF1;RP11-363D14	M-022856-00				CV1	1	NC	-1.15	0	038A	3069	0	24		0	0.99	12034	038B	M12	3150	0	24		0	1.01	3109.5
121126	12008	I08	drug targets	84159	ARID5B	AT rich interactive domain 5B (MRF1-like)	ARID5B;DESRT;FLJ21150;FLJ41888;MRF-2;MRF2	M-026427-01				CV1	0.88	NC	0.24	0.35	022A	2671	0.031	25		0.3	0.88	12008	022B	I08	2671	0.04	25		0.4	0.89	2671
130122	12056	B12	ubiquitin conjugation 1/protease	25820	ARIH1	ariadne homolog, ubiquitin-conjugating enzyme E2 binding protein, 1 (Drosophila)	ARIH1;ARI;DKFZp686O13120;FLJ20329;FLJ93118;HARI;HHARI;UBCH7BP	M-019984-00				CV1	0.98	NC	0.6	0.44	056A	3096	0.008	24		0.13	1	12056	056B	B12	3000	0.057	25		0.74	0.97	3048
130122	12058	D11	ubiquitin conjugation 3	25820	ARIH1	ariadne homolog, ubiquitin-conjugating enzyme E2 binding protein, 1 (Drosophila)	ARIH1;ARI;DKFZp686O13120;FLJ20329;FLJ93118;HARI;HHARI;UBCH7BP	M-019984-00				CV1	1	NC	-0.36	0.2	058A	3136	0.014	18		0.21	1.02	12058	058B	D11	3040	0.012	17		0.18	0.99	3088
130122	12058	I19	ubiquitin conjugation 3	10425	ARIH2	ariadne homolog 2 (Drosophila)	ARIH2;ARI2;FLJ10938;FLJ33921;TRIAD1	M-020104-01				CV1	1.03	NC	-0.28	0.22	058A	3182	0.01	19		0.15	1.04	12058	058B	I19	3122	0.02	19		0.3	1.02	3152
130129	12009	K15	drug targets	400	ARL1	ADP-ribosylation factor-like 1	ARL1;ARFL1	M-019265-00				CV1	1	NC	-0.67	0.12	060A	3153	0.01	21		0.11	1	12009	060B	K15	3149	0.013	19		0.14	1.01	3151
130121	12050	I05	remaining genome	285598	ARL10	ADP-ribosylation factor-like 10	ARL10;ARL10A;FLJ39249	M-018112-01				CV1	0.99	NC	-0.36	0.2	050A	3046	0.03	18		0.22	0.96	12050	050B	I05	3080	0.02	16		0.18	1.02	3063
121120	12022	H12	remaining genome	115761	ARL11	ADP-ribosylation factor-like 11	ARL11;ARLTS1;FLJ33930;MGC17429	M-018083-01				CV1	0.78	NC	0.83	0.5	016A	2334	0.04	25		0.24	0.79	12022	016B	H12	2346	0.11	25		0.76	0.77	2340
130121	12050	A21	remaining genome	392509	ARL13A	ADP-ribosylation factor-like 13A	ARL13A;ARL13;dJ341D10.2	M-031561-01				CV1	1	NC	1.31	0.62	050A	3119	0.106	13		0.79	0.99	12050	050B	A21	3067	0.05	14		0.45	1.01	3093
130115	12048	D14	remaining genome	200894	ARL13B	ADP-ribosylation factor-like 13B	ARL13B;ARL2L1;DKFZp686E2075;DKFZp686L2472;DKFZp686M2074;DKFZp761H079;JBTS8;MGC120611;MGC120612	M-017365-00				CV1	0.96	NC	-0.36	0.2	048A	3100	0.01	24		0.18	1.02	12048	048B	D14	2748	0.01	25		0.22	0.9	2924
130115	12045	C06	remaining genome	80117	ARL14	ADP-ribosylation factor-like 14	ARL14;ARF7;FLJ22595	M-009028-00				CV1	0.82	NC	-0.71	0.11	045A	2543	0.003	25		0.05	0.82	12045	045B	C06	2596	0.011	25		0.16	0.83	2569.5
130115	12048	K04	remaining genome	54622	ARL15	ADP-ribosylation factor-like 15	ARL15;ARFRP2;FLJ20051	M-020355-00				CV1	0.98	NC	-1.15	0	048A	3109	0	24		0	1.02	12048	048B	K04	2811	0	25		0	0.93	2960
130121	12052	A11	remaining genome	339231	ARL16	ADP-ribosylation factor-like 16	ARL16	M-023333-01				CV1	0.97	NC	0.75	0.48	052A	3028	0.07	13		0.54	0.97	12052	052B	A11	3016	0.05	17		0.42	0.97	3022
121126	12008	C10	drug targets	402	ARL2	ADP-ribosylation factor-like 2	ARL2;ARFL2	M-011585-01				CV1	0.86	NC	-0.52	0.16	022A	2755	0.024	25		0.23	0.91	12008	022B	C10	2430	0.01	25		0.1	0.81	2592.5
130114	12037	G17	remaining genome	23568	ARL2BP	ADP-ribosylation factor-like 2 binding protein	ARL2BP;BART;BART1	M-013074-00				CV1	1	NC	0.48	0.41	041A	3101	0.04	18		0.47	1.02	12037	041B	G17	3041	0.03	18		0.35	0.99	3071
130129	12026	O16	remaining genome	403	ARL3	ADP-ribosylation factor-like 3	ARL3;ARFL3	M-011813-00				CV1	1.02	NC	-0.91	0.06	062A	3130	0.004	20		0.07	1.01	12026	062B	O16	3160	0.003	17		0.05	1.03	3145
130129	12019	G15	drug targets	10124	ARL4A	ADP-ribosylation factor-like 4A	ARL4A;ARL4	M-012083-01				CV1	1	NC	-0.36	0.2	061A	3170	0.016	16		0.2	1.02	12019	061B	G15	3012	0.017	16		0.21	0.98	3091
121203	12027	C18	remaining genome	10123	ARL4C	ADP-ribosylation factor-like 4C	ARL4C;ARL7;LAK	M-012398-01				CV1	1	NC	-0.52	0.16	034A	3067	0.02	21		0.15	1	12027	034B	C18	3075	0.02	23		0.17	1	3071
121126	12008	O03	drug targets	379	ARL4D	ADP-ribosylation factor-like 4D	ARL4D;ARF4L;ARL6	M-011583-01				CV2	0.55	NC	-1.11	0.01	022A	1700	0.002	25		0.02	0.56	12008	022B	O03	1598	0	25		0	0.53	1649
121127	12018	B05	drug targets	26225	ARL5A	ADP-ribosylation factor-like 5A	ARL5A;ARFLP5;ARL5	M-012408-01				CV1	1	NC	0.12	0.32	028A	3022	0.04	21		0.31	0.98	12018	028B	B05	3192	0.05	20		0.33	1.02	3107
130115	12046	H04	remaining genome	221079	ARL5B	ADP-ribosylation factor-like 5B	ARL5B;ARL8	M-017861-01				CV1	0.98	NC	-0.79	0.09	046A	3059	0.003	22		0.09	0.99	12046	046B	H04	3037	0.003	22		0.09	0.98	3048
130122	12030	J09	remaining genome	84100	ARL6	ADP-ribosylation factor-like 6	ARL6;BBS3;MGC32934;RP55	M-017298-00				CV1	1.02	NC	1.63	0.7	060A	3179	0.084	16		0.71	1.02	12030	060B	J09	3160	0.066	18		0.68	1.02	3169.5
130129	12053	E21	remaining genome	23204	ARL6IP1	ADP-ribosylation factor-like 6 interacting protein 1	ARL6IP1;AIP1;ARL6IP;ARMER;KIAA0069	M-004321-00				CV1	1.02	NC	-0.67	0.12	065A	3115	0.006	18		0.09	1.01	12053	065B	E21	3173	0.009	20		0.16	1.02	3144
121119	12038	E07	remaining genome	51329	ARL6IP4	ADP-ribosylation-like factor 6 interacting protein 4	ARL6IP4;MGC814;SFRS20;SR-25;SRp25;SRrp37	M-020731-02				CV1	1.02	NC	0	0.29	012A	3004	0.022	22		0.33	1.01	12038	012B	E07	3100	0.017	25		0.24	1.04	3052
130114	12033	G18	remaining genome	10550	ARL6IP5	ADP-ribosylation-like factor 6 interacting protein 5	ARL6IP5;DERP11;GTRAP3-18;JWA;PRAF3;addicsin;hp22;jmx	M-012229-00				CV1	1.02	NC	-0.12	0.26	037A	3126	0.02	24		0.24	1.01	12033	037B	G18	3145	0.02	22		0.29	1.03	3135.5
130121	12052	D16	remaining genome	151188	ARL6IP6	ADP-ribosylation-like factor 6 interacting protein 6	ARL6IP6;AIP-6;MGC33864;PFAAP1	M-016152-01				CV1	1	NC	0.36	0.38	052A	3113	0.055	18		0.42	1	12052	052B	D16	3090	0.04	18		0.33	1	3101.5
130121	12049	F13	remaining genome	127829	ARL8A	ADP-ribosylation factor-like 8A	ARL8A;ARL10B;FLJ45195;GIE2	M-016577-00				CV1	0.98	NC	0.44	0.4	049A	3058	0.059	21		0.45	0.98	12049	049B	F13	3066	0.054	22		0.34	0.99	3062
130121	12054	I05	remaining genome	55207	ARL8B	ADP-ribosylation factor-like 8B	ARL8B;ARL10C;FLJ10702;Gie1	M-020294-00				CV1	0.93	NC	-0.12	0.26	054A	2907	0.03	25		0.24	0.92	12054	054B	I05	2902	0.035	25		0.28	0.94	2904.5
130114	12039	J08	remaining genome	132946	ARL9	ADP-ribosylation factor-like 9	ARL9	M-032747-02				CV1	1	NC	-0.52	0.16	042A	3121	0.02	21		0.22	1.02	12039	042B	J08	3052	0.01	22		0.1	0.98	3086.5
130115	12047	O22	remaining genome	55156	ARMC1	armadillo repeat containing 1	ARMC1;Arcp;FLJ10511	M-015808-00				CV1	1.01	NC	-0.67	0.12	047A	3182	0.008	18		0.11	1.04	12047	047B	O22	3023	0.01	17		0.12	0.98	3102.5
130115	12045	D15	remaining genome	83787	ARMC10	armadillo repeat containing 10	ARMC10;FLJ37850;MGC3195;PNAS-112;PNAS112;SVH	M-018188-00				CV1	1	NC	-0.91	0.06	045A	3197	0.005	17		0.08	1.03	12045	045B	D15	3001	0.002	18		0.03	0.96	3099
121203	12024	F12	remaining genome	84071	ARMC2	armadillo repeat containing 2	ARMC2;DKFZp434P0714;RP11-787I22.1;bA787I22.1	M-018191-01				CV1	0.98	Hi	4.72	1.48	032A	3091	0.22	20		1.29	0.99	12024	032B	F12	3058	0.26	19		1.68	0.97	3074.5
130129	12043	H22	remaining genome	219681	ARMC3	armadillo repeat containing 3	ARMC3;CT81;FLJ25845;FLJ32827;KU-CT-1	M-017744-01				CV1	0.99	NC	1.63	0.7	064A	3045	0.079	16		0.83	0.98	12043	064B	H22	3090	0.045	18		0.58	1	3067.5
130114	12033	M14	remaining genome	55130	ARMC4	armadillo repeat containing 4	ARMC4;DKFZp434P1735;FLJ10376;FLJ10817;FLJ32798	M-013357-02				CV1	1	NC	0.4	0.39	037A	3018	0.03	18		0.35	0.98	12033	037B	M14	3120	0.03	19		0.43	1.02	3069
130129	12053	O22	remaining genome	79798	ARMC5	armadillo repeat containing 5	ARMC5;FLJ00019;FLJ13063	M-003999-01				CV1	1.03	NC	-0.99	0.04	065A	3172	0.003	19		0.04	1.03	12053	065B	O22	3196	0.002	21		0.03	1.03	3184
121119	12031	F03	remaining genome	93436	ARMC6	armadillo repeat containing 6	ARMC6;MGC19595;R30923_1	M-013565-01				CV1	0.82	NC	0.16	0.33	011A	2407	0.019	25		0.25	0.8	12031	011B	F03	2530	0.03	25		0.41	0.83	2468.5
130115	12048	M03	remaining genome	79637	ARMC7	armadillo repeat containing 7	ARMC7;FLJ22160	M-016231-01				CV1	1.01	NC	-0.71	0.11	048A	3145	0	22		0	1.03	12048	048B	M03	3003	0.01	24		0.22	0.99	3074
130121	12051	N07	remaining genome	25852	ARMC8	armadillo repeat containing 8	ARMC8;HSPC056;MGC10058;MGC4880	M-018876-00				CV1	1	NC	0	0.29	051A	3005	0.03	20		0.32	0.98	12051	051B	N07	3144	0.026	20		0.25	1.02	3074.5
130115	12048	K08	remaining genome	80210	ARMC9	armadillo repeat containing 9	ARMC9;ARM;FLJ12584;KU-MEL-1	M-018047-02				CV1	0.8	NC	0	0.29	048A	2575	0.02	25		0.36	0.85	12048	048B	K08	2320	0.01	25		0.22	0.76	2447.5
130115	12040	M11	remaining genome	51309	ARMCX1	armadillo repeat containing, X-linked 1	ARMCX1;ALEX1;DKFZp686P06199	M-013198-00				CV1	0.98	NC	-0.44	0.18	043A	3017	0.015	16		0.19	0.96	12040	043B	M11	3130	0.012	17		0.16	1.01	3073.5
130114	12036	C18	remaining genome	9823	ARMCX2	armadillo repeat containing, X-linked 2	ARMCX2;ALEX2;KIAA0512;MGC13343;MGC8742	M-010936-01				CV1	1	NC	-0.67	0.12	040A	3046	0.01	19		0.12	0.99	12036	040B	C18	3063	0.01	18		0.11	1	3054.5
121119	12031	K19	remaining genome	51566	ARMCX3	armadillo repeat containing, X-linked 3	ARMCX3;ALEX3;DKFZp781N1954;KIAA0443;MGC12199;dJ545K15.2	M-013326-00				CV1	1.01	NC	-0.44	0.18	011A	3038	0.016	21		0.21	1.01	12031	011B	K19	3061	0.01	20		0.14	1.01	3049.5
130121	12050	G07	remaining genome	64860	ARMCX5	armadillo repeat containing, X-linked 5	ARMCX5;DKFZp686A22185;FLJ12969;FLJ13382	M-014225-00				CV1	0.98	NC	-0.12	0.26	050A	3025	0.032	23		0.24	0.96	12050	050B	G07	3011	0.03	24		0.27	0.99	3018
130115	12045	H09	remaining genome	54470	ARMCX6	armadillo repeat containing, X-linked 6	ARMCX6;FLJ20811	M-013756-01				CV1	1.02	NC	-0.83	0.08	045A	3171	0.005	19		0.08	1.02	12045	045B	H09	3156	0.006	19		0.09	1.01	3163.5
121126	12008	M08	drug targets	405	ARNT	aryl hydrocarbon receptor nuclear translocator	ARNT;HIF-1-beta;HIF-1beta;HIF1-beta;HIF1B;HIF1BETA;TANGO;bHLHe2	M-007207-01				CV1	0.76	NC	-0.71	0.11	022A	2209	0.013	25		0.12	0.73	12008	022B	M08	2361	0.01	25		0.1	0.79	2285
121119	12012	O22	drug targets	9915	ARNT2	aryl-hydrocarbon receptor nuclear translocator 2	ARNT2;KIAA0307;bHLHe1	M-008920-00				CV1	1.12	Hi	7.3	2.13	008A	3158	0.189	23		2.7	1.04	12012	008B	O22	2900	0.56	25		1.56	1.2	3029
121119	12012	C17	drug targets	406	ARNTL	aryl hydrocarbon receptor nuclear translocator-like	ARNTL;BMAL1;BMAL1c;JAP3;MGC47515;MOP3;PASD3;TIC;bHLHe5	M-010261-00				CV1	0.84	NC	0.44	0.4	008A	2692	0.019	25		0.27	0.88	12012	008B	C17	1959	0.19	25		0.53	0.81	2325.5
121126	12010	O17	drug targets	56938	ARNTL2	aryl hydrocarbon receptor nuclear translocator-like 2	ARNTL2;BMAL2;CLIF;MGC149671;MGC149672;MOP9;PASD9;bHLHe6	M-009284-01				CV1	1	NC	-0.44	0.18	023A	3007	0.03	19		0.21	0.98	12010	023B	O17	3134	0.02	20		0.14	1.03	3070.5
121119	12038	E16	remaining genome	10552	ARPC1A	actin related protein 2/3 complex, subunit 1A, 41kDa	ARPC1A;Arc40;SOP2Hs;SOP2L	M-012263-02				CV1	0.94	NC	0	0.29	012A	2700	0.007	25		0.1	0.9	12038	012B	E16	2913	0.034	24		0.48	0.98	2806.5
121120	12041	M10	remaining genome	10095	ARPC1B	actin related protein 2/3 complex, subunit 1B, 41kDa	ARPC1B;ARC41;p40-ARC;p41-ARC	M-012082-01				CV1	1	NC	0.4	0.39	018A	3034	0.08	25		0.53	1	12041	018B	M10	3007	0.04	24		0.25	1	3020.5
121203	12027	I19	remaining genome	10109	ARPC2	actin related protein 2/3 complex, subunit 2, 34kDa	ARPC2;ARC34;PNAS-139;p34-Arc	M-012081-00				CV1	0.94	NC	1.79	0.74	034A	2906	0.09	25		0.69	0.94	12027	034B	I19	2862	0.09	25		0.78	0.93	2884
121119	12017	H20	drug targets	10094	ARPC3	actin related protein 2/3 complex, subunit 3, 21kDa	ARPC3;ARC21;p21-Arc	M-005284-00				CV1	1.04	NC	-0.6	0.14	009A	3040	0.012	23		0.18	0.99	12017	009B	H20	2482	0.03	25		0.1	1.09	2761
121126	12008	E21	drug targets	10093	ARPC4	actin related protein 2/3 complex, subunit 4, 20kDa	ARPC4;ARC20;MGC13544;P20-ARC	M-008571-01				CV1	1	Hi	2.34	0.88	022A	3051	0.078	23		0.75	1	12008	022B	E21	3013	0.1	23		1	1	3032
130122	12030	C11	remaining genome	10092	ARPC5	actin related protein 2/3 complex, subunit 5, 16kDa	ARPC5;ARC16;MGC88523;dJ127C7.3;p16-Arc	M-012080-00				CV1	1	NC	0.44	0.4	060A	3065	0.041	17		0.34	0.99	12030	060B	C11	3152	0.046	19		0.47	1.02	3108.5
121203	12024	N19	remaining genome	81873	ARPC5L	actin related protein 2/3 complex, subunit 5-like	ARPC5L;ARC16-2;MGC3038	M-014690-00				CV1	0.98	NC	1.55	0.68	032A	3009	0.12	18		0.71	0.96	12024	032B	N19	3158	0.1	20		0.65	1	3083.5
130114	12035	K19	remaining genome	84517	ARPM1	actin related protein M1	ARPM1;MGC15664	M-015387-01				CV1	1.02	Hi	2.26	0.86	039A	3149	0.07	16		0.78	1.02	12035	039B	K19	3155	0.07	14		0.93	1.02	3152
130122	12007	G21	drug targets	10776	ARPP19	cAMP-regulated phosphoprotein, 19kDa	ARPP19;ARPP-16;ARPP-19;ARPP16;ENSAL;FLJ41622	M-015338-02				CV1	1.02	NC	-0.36	0.2	059A	3075	0.01	21		0.2	1.02	12007	059B	G21	3087	0.012	22		0.19	1.01	3081
121120	12022	F12	remaining genome	10777	ARPP21	cAMP-regulated phosphoprotein, 21kDa	ARPP21;ARPP-21;FLJ32997;R3HDM3;RCS;TARPP	M-016091-01				CV2	0.64	NC	0.99	0.54	016A	2127	0.1	25		0.61	0.72	12022	016B	F12	1672	0.07	25		0.48	0.55	1899.5
121120	12032	A04	remaining genome	407	ARR3	arrestin 3, retinal (X-arrestin)	ARR3;ARRX	M-019785-01				CV1	1.05	Hi	2.46	0.91	017A	2881	0.22	25		1.02	0.99	12032	017B	A04	3061	0.18	25		0.8	1.11	2971
121203	12028	L12	remaining genome	408	ARRB1	arrestin, beta 1	ARRB1;ARB1;ARR1	M-011971-01				CV1	1	NC	-0.44	0.18	035A	3103	0.03	23		0.19	1.01	12028	035B	L12	3036	0.03	25		0.18	1	3069.5
130114	12033	O22	remaining genome	409	ARRB2	arrestin, beta 2	ARRB2;ARB2;ARR2;BARR2;DKFZp686L0365	M-007292-00				CV1	1	NC	-0.12	0.26	037A	3062	0.02	23		0.24	0.99	12033	037B	O22	3077	0.02	21		0.29	1	3069.5
130114	12033	D21	remaining genome	92714	ARRDC1	arrestin domain containing 1	ARRDC1;MGC40555	M-015918-01				CV1	0.99	Hi	2.7	0.97	037A	3015	0.08	21		0.94	0.98	12033	037B	D21	3073	0.07	22		1	1	3044
121203	12028	D06	remaining genome	27106	ARRDC2	arrestin domain containing 2	ARRDC2;CLONE24945	M-013874-01				CV1	0.74	NC	1.47	0.66	035A	2292	0.1	25		0.62	0.75	12028	035B	D06	2252	0.12	25		0.71	0.74	2272
130114	12034	C19	remaining genome	57561	ARRDC3	arrestin domain containing 3	ARRDC3;KIAA1376;TLIMP	M-014063-00				CV1	0.98	NC	-0.28	0.22	038A	3097	0.02	20		0.29	1	12034	038B	C19	3015	0.01	21		0.15	0.97	3056
121119	12031	K08	remaining genome	91947	ARRDC4	arrestin domain containing 4	ARRDC4;FLJ36045	M-019366-01				CV1	0.82	NC	0.04	0.3	011A	2549	0.02	25		0.26	0.85	12031	011B	K08	2361	0.024	25		0.33	0.78	2455
130121	12054	D04	remaining genome	645432	ARRDC5	arrestin domain containing 5	ARRDC5	M-036953-01				CV1	1.02	NC	-0.2	0.24	054A	3199	0.03	17		0.24	1.02	12054	054B	D04	3111	0.031	15		0.25	1.01	3155
121119	12012	O03	drug targets	410	ARSA	arylsulfatase A	ARSA;MLD	M-009558-01				CV1	0.77	NC	0.04	0.3	008A	2129	0.006	25		0.09	0.7	12012	008B	O03	2047	0.18	25		0.5	0.85	2088
121126	12008	H09	drug targets	411	ARSB	arylsulfatase B	ARSB;ASB;G4S;MPS6	M-009814-02				CV1	0.79	NC	-0.6	0.14	022A	2488	0.007	25		0.07	0.82	12008	022B	H09	2284	0.02	25		0.2	0.76	2386
121120	12014	B22	drug targets	414	ARSD	arylsulfatase D	ARSD;ASD	M-009239-01				CV1	1.02	Hi	3.45	1.16	015A	3164	0.21	21		1.35	1.03	12014	015B	B22	3038	0.18	22		0.97	1	3101
121127	12018	F05	drug targets	415	ARSE	arylsulfatase E (chondrodysplasia punctata 1)	ARSE;ASE;CDPX;CDPX1;CDPXR;MGC163310	M-008578-02				CV1	1.02	NC	-1.15	0	028A	3119	0	23		0	1.02	12018	028B	F05	3196	0	22		0	1.02	3157.5
121126	12006	H22	drug targets/ion channel	416	ARSF	arylsulfatase F	ARSF;ASF	M-009332-00				CV1	1.01	NC	-0.6	0.14	021A	3014	0.01	24		0.12	1	12006	021B	H22	3143	0.013	24		0.16	1.02	3078.5
130129	12019	H06	drug targets	22901	ARSG	arylsulfatase G	ARSG;KIAA1001	M-008346-00				CV1	0.84	Hi	9.84	2.77	061A	2730	0.181	25		2.26	0.88	12019	061B	H06	2471	0.267	25		3.28	0.8	2600.5
121127	12018	K19	drug targets	347527	ARSH	arylsulfatase family, member H	ARSH;sulfatase	M-024978-01				CV1	1	NC	-0.44	0.18	028A	3108	0.02	23		0.15	1.01	12018	028B	K19	3086	0.03	19		0.2	0.99	3097
121127	12016	H03	drug targets	340075	ARSI	arylsulfatase family, member I	ARSI;FLJ16069	M-024341-01				CV1	1	NC	0.04	0.3	027A	3024	0.03	22		0.21	0.98	12016	027B	H03	3119	0.05	21		0.38	1.01	3071.5
121126	12010	D12	drug targets	79642	ARSJ	arylsulfatase family, member J	ARSJ;FLJ23548	M-009048-02				CV1	0.96	NC	0.28	0.36	023A	2988	0.04	25		0.28	0.98	12010	023B	D12	2892	0.06	25		0.43	0.95	2940
121126	12008	O22	drug targets	153642	ARSK	arylsulfatase family, member K	ARSK;DKFZp313G1735;TSULF	M-024328-01				CV1	0.98	NC	-0.52	0.16	022A	3094	0.012	24		0.11	1.02	12008	022B	O22	2807	0.02	25		0.2	0.94	2950.5
130122	12007	N11	drug targets	417	ART1	ADP-ribosyltransferase 1	ART1;ART2;CD296;MGC133217;RT6	M-010387-03				CV1	0.97	NC	0.12	0.32	059A	2813	0.023	25		0.46	0.93	12007	059B	N11	3062	0.012	22		0.19	1	2937.5
121126	12011	I13	drug targets	419	ART3	ADP-ribosyltransferase 3	ART3;FLJ26404	M-008564-02				CV1	1	NC	-0.79	0.09	024A	2985	0.01	25		0.09	0.97	12011	024B	I13	3134	0.01	25		0.09	1.02	3059.5
121127	12018	L19	drug targets	420	ART4	ADP-ribosyltransferase 4 (Dombrock blood group)	ART4;CD297;DO;DOK1	M-009769-02				CV1	0.96	NC	-0.99	0.04	028A	3073	0.01	24		0.08	1	12018	028B	L19	2839	0	25		0	0.91	2956
121119	12012	G05	drug targets	116969	ART5	ADP-ribosyltransferase 5	ART5;MGC22848	M-008772-01				CV2	0.57	NC	1.63	0.7	008A	1709	0.033	25		0.47	0.56	12012	008B	G05	1394	0.33	25		0.92	0.58	1551.5
121119	12031	M21	remaining genome	9048	ARTN	artemin	ARTN;ENOVIN;EVN;NBN	M-009953-00				CV1	0.92	NC	-0.2	0.24	011A	2699	0.014	25		0.18	0.9	12031	011B	M21	2890	0.022	25		0.3	0.95	2794.5
130129	12043	D07	remaining genome	64801	ARV1	ARV1 homolog (S. cerevisiae)	ARV1	M-014217-00				CV1	1	NC	-0.4	0.19	064A	3187	0.015	17		0.16	1.02	12043	064B	D07	3012	0.017	17		0.22	0.97	3099.5
130129	12042	F15	remaining genome	421	ARVCF	armadillo repeat gene deleted in velocardiofacial syndrome	ARVCF;FLJ35345	M-011586-00				CV1	1.02	Hi	5.2	1.6	063A	3101	0.118	20		1.67	1.02	12042	063B	F15	3074	0.095	20		1.54	1.01	3087.5
121126	12010	B12	drug targets	170302	ARX	aristaless related homeobox	ARX;CT121;EIEE1;ISSX;MRX29;MRX32;MRX33;MRX36;MRX38;MRX43;MRX54;MRX76;MRX87;MRXS1;PRTS	M-017255-00				CV1	1.02	NC	-0.2	0.24	023A	3017	0.05	22		0.34	0.99	12010	023B	B12	3184	0.02	22		0.14	1.04	3100.5
121127	12015	D19	drug targets	57412	AS3MT	arsenic (+3 oxidation state) methyltransferase	AS3MT;CYT19	M-009525-02				CV1	0.78	NC	0.79	0.49	026A	2347	0.06	25		0.6	0.75	12015	026B	D19	2468	0.04	25		0.38	0.81	2407.5
130122	12007	A17	drug targets	427	ASAH1	N-acylsphingosine amidohydrolase (acid ceramidase) 1	ASAH1;AC;ACDase;ASAH;FLJ21558;FLJ22079;PHP;PHP32	M-005228-01				CV1	0.77	NC	-0.44	0.18	059A	2333	0.011	25		0.22	0.77	12007	059B	A17	2348	0.008	25		0.13	0.77	2340.5
121126	12008	H03	drug targets	56624	ASAH2	N-acylsphingosine amidohydrolase (non-lysosomal ceramidase) 2	ASAH2;BCDase;HNAC1;LCDase;MGC129777;N-CDase;NCDase	M-005229-00				CV1	0.72	NC	-0.91	0.06	022A	2253	0.012	25		0.11	0.74	12008	022B	H03	2124	0	25		0	0.71	2188.5
130115	12047	M15	remaining genome	653308	ASAH2B	N-acylsphingosine amidohydrolase (non-lysosomal ceramidase) 2B	ASAH2B;ASAH2C;ASAH2L;bA449O16.3	M-039915-01				CV1	1	NC	-0.99	0.04	047A	3122	0.005	21		0.07	1.02	12047	047B	M15	3076	0	22		0	0.99	3099
130114	12037	O18	remaining genome	50807	ASAP1	ArfGAP with SH3 domain, ankyrin repeat and PH domain 1	ASAP1;AMAP1;CENTB4;DDEF1;KIAA1249;PAG2;PAP;ZG14P	M-031961-01				CV1	1	NC	0.04	0.3	041A	3106	0.02	25		0.24	1.02	12037	041B	O18	3003	0.03	25		0.35	0.98	3054.5
121203	12029	E16	remaining genome	8853	ASAP2	ArfGAP with SH3 domain, ankyrin repeat and PH domain 2	ASAP2;AMAP2;CENTB3;DDEF2;FLJ42910;KIAA0400;PAG3;PAP;Pap-alpha;SHAG1	M-011544-00				CV1	1.01	Hi	2.26	0.86	036A	3124	0.14	16		0.88	1.01	12029	036B	E16	3086	0.14	17		0.85	1.01	3105
121203	12023	H19	remaining genome	55616	ASAP3	ArfGAP with SH3 domain, ankyrin repeat and PH domain 3	ASAP3;ACAP4;CENTB6;DDEFL1;FLJ20199;UPLC1	M-017106-00				CV1	0.95	NC	0.75	0.48	031A	2727	0.05	25		0.48	0.89	12023	031B	H19	3124	0.07	25		0.47	1.01	2925.5
130122	12057	C20	ubiquitin conjugation 2/ubiquitin conjugation 3	51665	ASB1	ankyrin repeat and SOCS box containing 1	ASB1;ASB-1;KIAA1146;MGC11165	M-017197-01				CV1	0.82	NC	-0.04	0.28	057A	2500	0.015	25		0.28	0.8	12057	057B	C20	2596	0.016	25		0.27	0.84	2548
130122	12057	E20	ubiquitin conjugation 2/ubiquitin conjugation 3	136371	ASB10	ankyrin repeat and SOCS box containing 10	ASB10	M-007725-01				CV1	1.01	Hi	2.3	0.87	057A	3130	0.051	21		0.94	1	12057	057B	E20	3141	0.048	21		0.8	1.02	3135.5
130122	12057	I15	ubiquitin conjugation 2/ubiquitin conjugation 3	140456	ASB11	ankyrin repeat and SOCS box containing 11	ASB11;DKFZp779E2460;MGC119168;MGC119169	M-013267-02				CV1	0.98	NC	-0.04	0.28	057A	3074	0.017	24		0.31	0.98	12057	057B	I15	3011	0.015	24		0.25	0.98	3042.5
130122	12057	I07	ubiquitin conjugation 2/ubiquitin conjugation 3	142689	ASB12	ankyrin repeat and SOCS box containing 12	ASB12;FLJ39577	M-013180-00				CV1	1	NC	-0.6	0.14	057A	3136	0.01	21		0.19	1	12057	057B	I07	3048	0.005	22		0.08	0.99	3092
130122	12057	A09	ubiquitin conjugation 2/ubiquitin conjugation 3	79754	ASB13	ankyrin repeat and SOCS box containing 13	ASB13;FLJ13134;MGC19879	M-012929-00				CV1	0.98	Hi	2.34	0.88	057A	3045	0.059	24		1.09	0.97	12057	057B	A09	3055	0.04	23		0.67	0.99	3050
130122	12057	K11	ubiquitin conjugation 2/ubiquitin conjugation 3	142686	ASB14	ankyrin repeat and SOCS box containing 14	ASB14;DKFZp313L0121	M-013205-01				CV1	0.84	NC	-0.44	0.18	057A	2702	0.009	25		0.17	0.86	12057	057B	K11	2502	0.012	25		0.2	0.81	2602
130122	12057	C12	ubiquitin conjugation 2/ubiquitin conjugation 3	142685	ASB15	ankyrin repeat and SOCS box containing 15	ASB15;DKFZp779M1258;FLJ43370	M-031158-01				CV1	0.72	Hi	8.81	2.51	057A	2161	0.135	25		2.5	0.69	12057	057B	C12	2345	0.151	25		2.52	0.76	2253
130122	12057	E11	ubiquitin conjugation 2/ubiquitin conjugation 3	92591	ASB16	ankyrin repeat and SOCS box containing 16	ASB16;FLJ30165;MGC141876;MGC141877	M-013061-00				CV1	0.97	NC	-0.67	0.12	057A	3020	0.006	22		0.11	0.96	12057	057B	E11	3037	0.008	23		0.13	0.98	3028.5
130122	12057	A20	ubiquitin conjugation 2/ubiquitin conjugation 3	127247	ASB17	ankyrin repeat and SOCS box containing 17	ASB17;Asb-17	M-015284-00				CV1	0.96	NC	0.04	0.3	057A	2970	0.019	25		0.35	0.95	12057	057B	A20	3015	0.015	22		0.25	0.98	2992.5
130122	12057	M03	ubiquitin conjugation 2/ubiquitin conjugation 3	401036	ASB18	ankyrin repeat and SOCS box containing 18	ASB18;ASB-18;DKFZp313I1130	M-032545-01				CV1	0.82	NC	-0.4	0.19	057A	2650	0.014	25		0.26	0.85	12057	057B	M03	2415	0.007	25		0.12	0.78	2532.5
130122	12057	E04	ubiquitin conjugation 2/ubiquitin conjugation 3	51676	ASB2	ankyrin repeat and SOCS box containing 2	ASB2;ASB-2;MGC40044	M-009575-00				CV1	0.77	Hi	5.28	1.62	057A	2580	0.097	25		1.8	0.82	12057	057B	E04	2231	0.086	25		1.43	0.72	2405.5
130122	12057	A22	ubiquitin conjugation 2/ubiquitin conjugation 3	51130	ASB3	ankyrin repeat and SOCS box containing 3	ASB3;ASB-3;FLJ10123;FLJ10421;MGC12531;MGC132002;MGC996	M-017457-00				CV1	0.99	Hi	7.58	2.2	057A	3076	0.134	23		2.48	0.98	12057	057B	A22	3072	0.115	24		1.92	1	3074
130122	12057	G06	ubiquitin conjugation 2/ubiquitin conjugation 3	51666	ASB4	ankyrin repeat and SOCS box containing 4	ASB4;ASB-4;MGC142039;MGC142041	M-013339-00				CV2	0.6	Hi	4.44	1.41	057A	1946	0.081	25		1.5	0.62	12057	057B	G06	1776	0.079	25		1.32	0.58	1861
130122	12057	K17	ubiquitin conjugation 2/ubiquitin conjugation 3	140458	ASB5	ankyrin repeat and SOCS box containing 5	ASB5;ASB-5	M-017458-01				CV1	0.98	NC	-0.2	0.24	057A	3029	0.022	22		0.41	0.97	12057	057B	K17	3079	0.004	23		0.07	1	3054
130122	12057	M11	ubiquitin conjugation 2/ubiquitin conjugation 3	140459	ASB6	ankyrin repeat and SOCS box containing 6	ASB6;FLJ20548;MGC1024	M-013355-00				CV1	0.98	NC	0.28	0.36	057A	3044	0.018	25		0.33	0.97	12057	057B	M11	3042	0.024	24		0.4	0.99	3043
130122	12057	C06	ubiquitin conjugation 2/ubiquitin conjugation 3	140460	ASB7	ankyrin repeat and SOCS box containing 7	ASB7;FLJ22551;FLJ25192	M-012930-00				CV1	0.84	NC	-0.71	0.11	057A	2850	0.008	25		0.15	0.91	12057	057B	C06	2331	0.004	25		0.07	0.76	2590.5
130122	12057	M17	ubiquitin conjugation 2/ubiquitin conjugation 3	140461	ASB8	ankyrin repeat and SOCS box containing 8	ASB8;FLJ21255;MGC5540	M-014301-00				CV1	0.98	NC	-0.56	0.15	057A	3055	0.012	24		0.22	0.97	12057	057B	M17	3017	0.005	21		0.08	0.98	3036
130122	12057	I09	ubiquitin conjugation 2/ubiquitin conjugation 3	140462	ASB9	ankyrin repeat and SOCS box containing 9	ASB9;DKFZp564L0862;FLJ20636;MGC4954	M-014295-00				CV1	1	NC	-0.79	0.09	057A	3097	0.007	20		0.13	0.99	12057	057B	I09	3072	0.003	22		0.05	1	3084.5
130114	12033	P15	remaining genome	51008	ASCC1	activating signal cointegrator 1 complex subunit 1	ASCC1;ASC1p50;RP11-150D20.4;p50	M-031954-01				CV1	1	NC	1.94	0.78	037A	3086	0.06	22		0.71	1	12033	037B	P15	3056	0.06	23		0.86	1	3071
130121	12051	I18	remaining genome	84164	ASCC2	activating signal cointegrator 1 complex subunit 2	ASCC2;ASC1p100;p100	M-016458-00				CV1	0.99	NC	-0.48	0.17	051A	3080	0.02	22		0.21	1	12051	051B	I18	3034	0.013	21		0.13	0.98	3057
130129	12019	M10	drug targets	10973	ASCC3	activating signal cointegrator 1 complex subunit 3	ASCC3;ASC1p200;DJ467N11.1;HELIC1;MGC26074;RNAH;dJ121G13.4;p200	M-012757-02				CV1	0.98	NC	-0.67	0.12	061A	3120	0.01	16		0.12	1	12019	061B	M10	3004	0.01	15		0.12	0.97	3062
121119	12017	I20	drug targets	429	ASCL1	achaete-scute complex homolog 1 (Drosophila)	ASCL1;ASH1;HASH1;MASH1;bHLHa46	M-008307-01				CV1	1.07	Hi	4.68	1.47	009A	3031	0.022	16		0.34	0.99	12017	009B	I20	2627	0.77	25		2.61	1.15	2829
121119	12025	P03	remaining genome	430	ASCL2	achaete-scute complex homolog 2 (Drosophila)	ASCL2;ASH2;HASH2;MASH2;bHLHa45	M-009074-01				CV1	0.94	NC	-0.52	0.16	010A	3024	0.02	25		0.23	1.03	12025	010B	P03	2544	0.008	25		0.1	0.84	2784
130114	12035	F20	remaining genome	56676	ASCL3	achaete-scute complex homolog 3 (Drosophila)	ASCL3;HASH3;SGN1;bHLHa42	M-008980-00				CV1	1	NC	-0.91	0.06	039A	3126	0	19		0	1.02	12035	039B	F20	3043	0.01	17		0.13	0.98	3084.5
121120	12032	E19	remaining genome	121549	ASCL4	achaete-scute complex homolog 4 (Drosophila)	ASCL4;HASH4;bHLHa44	M-026940-01				CV1	1.08	NC	0.04	0.3	017A	3080	0.05	24		0.23	1.06	12032	017B	E19	3065	0.08	25		0.36	1.11	3072.5
121126	12010	K17	drug targets	25842	ASF1A	ASF1 anti-silencing function 1 homolog A (S. cerevisiae)	ASF1A;CGI-98;CIA;DKFZp547E2110;HSPC146	M-020222-01				CV1	1.01	Hi	5.55	1.69	023A	3117	0.23	20		1.59	1.02	12010	023B	K17	3069	0.25	20		1.79	1	3093
121203	12028	P07	remaining genome	55723	ASF1B	ASF1 anti-silencing function 1 homolog B (S. cerevisiae)	ASF1B;CIA-II;FLJ10604	M-020553-01				CV1	0.74	NC	0.75	0.48	035A	2473	0.1	25		0.62	0.8	12028	035B	P07	2034	0.06	25		0.35	0.67	2253.5
121126	12010	F16	drug targets	432	ASGR1	asialoglycoprotein receptor 1	ASGR1;ASGPR;ASGPR1;CLEC4H1;HL-1	M-013268-01				CV1	0.78	NC	-0.32	0.21	023A	2414	0.04	25		0.28	0.79	12010	023B	F16	2347	0.02	25		0.14	0.77	2380.5
121119	12012	H15	drug targets	433	ASGR2	asialoglycoprotein receptor 2	ASGR2;ASGP-R2;ASGPR2;CLEC4H2;FLJ60040;HBXBP;HL-2	M-011215-01				CV1	1	NC	-0.24	0.23	008A	3117	0.019	23		0.27	1.02	12012	008B	H15	2393	0.07	25		0.19	0.99	2755
121119	12012	N03	drug targets	55870	ASH1L	ash1 (absent, small, or homeotic)-like (Drosophila)	ASH1L;ASH1;ASH1L1;FLJ10504;KIAA1420;KMT2H	M-020460-01				LC	0.45	LC	1.11	0.57	008A	1436	0.012	25		0.17	0.47	12012	008B	N03	1041	0.35	25		0.97	0.43	1238.5
121203	12028	G11	remaining genome	9070	ASH2L	ash2 (absent, small, or homeotic)-like (Drosophila)	ASH2L;ASH2;ASH2L1;ASH2L2;Bre2	M-019831-01				CV1	0.86	NC	0.91	0.52	035A	2430	0.1	25		0.62	0.79	12028	035B	G11	2815	0.07	25		0.41	0.93	2622.5
130114	12037	D21	remaining genome	434	ASIP	agouti signaling protein	ASIP;AGSW;AGTI;AGTIL;ASP;MGC126092;MGC126093;SHEP9	M-011587-02				CV1	1	NC	-0.91	0.06	041A	3072	0	17		0	1.01	12037	041B	D21	3073	0.01	19		0.12	1	3072.5
121127	12018	M13	drug targets	435	ASL	argininosuccinate lyase	ASL;ASAL	M-008840-02				CV1	1	NC	-0.28	0.22	028A	3028	0.03	22		0.23	0.99	12018	028B	M13	3124	0.03	21		0.2	1	3076
121126	12008	D11	drug targets	438	ASMT	acetylserotonin O-methyltransferase	ASMT;ASMTY;HIOMT;HIOMTY	M-012664-01				CV1	0.89	NC	1.67	0.71	022A	2490	0.054	25		0.52	0.82	12008	022B	D11	2869	0.09	25		0.9	0.96	2679.5
130129	12019	I07	drug targets	8623	ASMTL	acetylserotonin O-methyltransferase-like	ASMTL;ASMTLX;ASMTLY;ASTML	M-012663-02				CV1	0.99	Hi	2.78	0.99	061A	3040	0.073	19		0.91	0.98	12019	061B	I07	3079	0.086	21		1.06	1	3059.5
121119	12017	L22	drug targets	439	ASNA1	arsA arsenite transporter, ATP-binding, homolog 1 (bacterial)	ASNA1;ARSA-I;ARSA1;ASNA-I;GET3;MGC3821;TRC40;hASNA-I	M-009666-02				CV1	0.83	NC	0.28	0.36	009A	3069	0.029	22		0.45	1	12017	009B	L22	1501	0.08	25		0.27	0.66	2285
121127	12020	E03	drug targets	440	ASNS	asparagine synthetase (glutamine-hydrolyzing)	ASNS;TS11	M-009377-02				CV1	0.98	NC	1.11	0.57	029A	2915	0.07	25		0.67	0.95	12020	029B	E03	3108	0.06	23		0.48	1.01	3011.5
121126	12008	J17	drug targets	54529	ASNSD1	asparagine synthetase domain containing 1	ASNSD1;FLJ20752;NBLA00058;NS3TP1	M-020489-00				CV1	1.01	Hi	4.56	1.44	022A	3104	0.155	25		1.48	1.02	12008	022B	J17	3016	0.14	24		1.4	1	3060
130129	12009	E12	drug targets	443	ASPA	aspartoacylase	ASPA;ACY2;ASP	M-009713-03				CV1	1	NC	-0.6	0.14	060A	3125	0.018	18		0.21	0.99	12009	060B	E12	3186	0.007	18		0.07	1.02	3155.5
130129	12026	B06	remaining genome	554235	ASPDH	aspartate dehydrogenase domain containing	ASPDH	M-034946-01				CV1	1	Hi	2.58	0.94	062A	3082	0.064	20		1.08	0.99	12026	062B	B06	3130	0.048	20		0.79	1.02	3106
121126	12008	K10	drug targets	374569	ASPG	asparaginase homolog (S. cerevisiae)	ASPG;C14orf76;GPA/WT	M-030336-01				CV1	0.99	NC	0.16	0.33	022A	2874	0.027	25		0.26	0.95	12008	022B	K10	3079	0.04	25		0.4	1.03	2976.5
130129	12009	O12	drug targets	444	ASPH	aspartate beta-hydroxylase	ASPH;AAH;BAH;CASQ2BP1;HAAH;JCTN;junctin	M-004294-00				CV1	1	NC	0.44	0.4	060A	3100	0.052	19		0.6	0.99	12009	060B	O12	3114	0.02	23		0.21	1	3107
130121	12054	D06	remaining genome	253982	ASPHD1	aspartate beta-hydroxylase domain containing 1	ASPHD1	M-003992-00				CV1	1	NC	-0.48	0.17	054A	3172	0.02	21		0.16	1.01	12054	054B	D06	3008	0.023	19		0.18	0.98	3090
130129	12009	G08	drug targets	57168	ASPHD2	aspartate beta-hydroxylase domain containing 2	ASPHD2;FLJ39838	M-017864-01				CV1	0.98	NC	0.75	0.48	060A	3068	0.048	15		0.55	0.98	12009	060B	G08	3087	0.037	17		0.4	0.99	3077.5
130114	12034	J10	remaining genome	259266	ASPM	asp (abnormal spindle) homolog, microcephaly associated (Drosophila)	ASPM;ASP;Calmbp1;DKFZp686N06184;FLJ10517;FLJ10549;FLJ43117;MCPH5	M-016255-01				CV1	0.99	Hi	4.4	1.4	038A	3136	0.1	23		1.43	1.01	12034	038B	J10	3028	0.09	23		1.38	0.97	3082
130129	12042	G22	remaining genome	54829	ASPN	asporin	ASPN;FLJ20129;OS3;PLAP-1;PLAP1;SLRR1C	M-021479-00				CV1	1	Hi	4.17	1.34	063A	3070	0.071	19		1.01	1.01	12042	063B	G22	3033	0.102	23		1.66	1	3051.5
130122	12055	P17	protease	151516	ASPRV1	aspartic peptidase, retroviral-like 1	ASPRV1;MUNO;SASP;SASPase;Taps	M-016064-01				CV1	0.98	NC	1.47	0.66	055A	3010	0.044	22		0.61	0.99	12055	055B	P17	3011	0.05	20		0.71	0.98	3010.5
121120	12022	L18	remaining genome	79058	ASPSCR1	alveolar soft part sarcoma chromosome region, candidate 1	ASPSCR1;ASPCR1;ASPL;ASPS;FLJ45380;RCC17;TUG;UBXD9;UBXN9	M-006489-00				CV1	0.99	NC	0.28	0.36	016A	2964	0.05	25		0.3	1	12022	016B	L18	2987	0.06	25		0.41	0.98	2975.5
121127	12013	O03	drug targets	80150	ASRGL1	asparaginase like 1	ASRGL1;ALP;ALP1;CRASH;FLJ22316	M-004909-02				CV1	0.95	NC	0.12	0.32	025A	2926	0.06	25		0.4	0.96	12013	025B	O03	2883	0.04	25		0.24	0.94	2904.5
121120	12014	K03	drug targets	445	ASS1	argininosuccinate synthase 1	ASS1;ASS;CTLN1	M-010257-03				CV2	0.59	NC	0.48	0.41	015A	1336	0.06	25		0.39	0.44	12014	015B	K03	2257	0.08	25		0.43	0.74	1796.5
130121	12054	J15	remaining genome	28990	ASTE1	asteroid homolog 1 (Drosophila)	ASTE1;MGC129980	M-019236-00				CV1	0.99	NC	-0.56	0.15	054A	3081	0.02	17		0.16	0.98	12054	054B	J15	3066	0.016	18		0.13	1	3073.5
121119	12017	N19	drug targets	431705	ASTL	astacin-like metallo-endopeptidase (M12 family)	ASTL;MGC129843	M-032349-01				CV1	1.04	Hi	3.81	1.25	009A	2737	0.038	25		0.58	0.89	12017	009B	N19	2723	0.57	25		1.93	1.19	2730
130121	12052	C11	remaining genome	460	ASTN1	astrotactin 1	ASTN1;ASTN;KIAA1747	M-021881-00				CV1	1	NC	-0.36	0.2	052A	3137	0.028	13		0.22	1	12052	052B	C11	3110	0.02	14		0.17	1	3123.5
121203	12028	F18	remaining genome	23245	ASTN2	astrotactin 2	ASTN2;KIAA0634;bA67K19.1	M-014072-01				CV1	0.93	NC	-0.56	0.15	035A	2834	0.02	25		0.12	0.92	12028	035B	F18	2853	0.03	25		0.18	0.94	2843.5
121120	12041	D07	remaining genome	171023	ASXL1	additional sex combs like 1 (Drosophila)	ASXL1;BOPS;KIAA0978;MDS;MGC117280;MGC71111	M-012856-01				CV1	0.89	NC	-0.52	0.16	018A	3093	0.02	25		0.13	1.02	12041	018B	D07	2298	0.03	25		0.19	0.76	2695.5
121203	12024	P12	remaining genome	55252	ASXL2	additional sex combs like 2 (Drosophila)	ASXL2;ASXH2;DKFZp686C1968;FLJ10898;KIAA1685	M-022638-01				CV1	1	NC	0.28	0.36	032A	3138	0.07	18		0.41	1	12024	032B	P12	3136	0.05	19		0.32	0.99	3137
130121	12052	E17	remaining genome	136991	ASZ1	ankyrin repeat, SAM and basic leucine zipper domain containing 1	ASZ1;ALP1;ANKL1;C7orf7;CT1.19;GASZ;MGC26634;Orf3	M-015293-00				CV1	0.98	NC	0	0.29	052A	3142	0.053	14		0.41	1	12052	052B	E17	3023	0.02	17		0.17	0.97	3082.5
130129	12009	J03	drug targets	84896	ATAD1	ATPase family, AAA domain containing 1	ATAD1;AFDC1;FLJ14600	M-018184-00				CV1	0.98	NC	-1.03	0.03	060A	3062	0.005	17		0.06	0.97	12009	060B	J03	3081	0	18		0	0.99	3071.5
130129	12019	O13	drug targets	29028	ATAD2	ATPase family, AAA domain containing 2	ATAD2;ANCCA;DKFZp667N1320;MGC131938;MGC142216;MGC29843;MGC5254;PRO2000	M-017603-00				CV1	1	NC	-0.75	0.1	061A	3051	0.017	15		0.21	0.98	12019	061B	O13	3128	0	17		0	1.01	3089.5
130114	12037	H11	remaining genome	55210	ATAD3A	ATPase family, AAA domain containing 3A	ATAD3A;FLJ10709;FLJ35514	M-008191-01				CV1	1.02	NC	0.04	0.3	041A	3214	0.02	20		0.24	1.06	12037	041B	H11	3018	0.03	19		0.35	0.98	3116
121119	12038	L20	remaining genome	83858	ATAD3B	ATPase family, AAA domain containing 3B	ATAD3B;AAA-TOB3;KIAA1273;TOB3	M-019443-01				CV1	1.02	NC	-0.2	0.24	012A	3061	0.02	25		0.3	1.03	12038	012B	L20	3022	0.013	24		0.18	1.01	3041.5
130115	12046	M13	remaining genome	219293	ATAD3C	ATPase family, AAA domain containing 3C	ATAD3C;FLJ34599;FLJ37183	M-027224-01				CV1	1	NC	-0.36	0.2	046A	3069	0.009	18		0.26	0.99	12046	046B	M13	3173	0.005	19		0.15	1.02	3121
130115	12048	F18	remaining genome	79915	ATAD5	ATPase family, AAA domain containing 5	ATAD5;C17orf41;ELG1;FLJ12735;FRAG1	M-004738-01				CV1	1.02	NC	0.44	0.4	048A	3131	0.02	20		0.36	1.03	12048	048B	F18	3072	0.02	22		0.44	1.01	3101.5
130114	12036	A22	remaining genome	79969	ATAT1	alpha tubulin acetyltransferase 1	ATAT1;C6orf134;DKFZp547J097;FLJ13158;MEC17;Nbla00487;TAT	M-014510-01				CV1	1.01	NC	1.07	0.56	040A	3183	0.05	17		0.59	1.03	12036	040B	A22	3028	0.05	18		0.53	0.99	3105.5
130115	12040	L21	remaining genome	85300	ATCAY	ataxia, cerebellar, Cayman type	ATCAY;BNIP-H;CLAC;KIAA1872	M-027139-01				CV1	1	NC	-0.36	0.2	043A	3028	0.01	17		0.12	0.97	12040	043B	L21	3146	0.021	18		0.28	1.02	3087
130129	12019	E09	drug targets	11101	ATE1	arginyltransferase 1	ATE1;MGC26724	M-012761-01				CV1	1.02	NC	-0.16	0.25	061A	3156	0.009	15		0.11	1.01	12019	061B	E09	3165	0.032	14		0.39	1.03	3160.5
121127	12018	P22	drug targets	466	ATF1	activating transcription factor 1	ATF1;EWS-ATF1;FUS/ATF-1;TREB36	M-010045-02				CV1	1	NC	0.52	0.42	028A	3137	0.04	22		0.31	1.02	12018	028B	P22	3026	0.08	21		0.53	0.97	3081.5
121126	12011	K15	drug targets	1386	ATF2	activating transcription factor 2	ATF2;CRE-BP1;CREB2;HB16;MGC111558;TREB7	M-009871-00				CV1	0.86	NC	-0.36	0.2	024A	2685	0.024	25		0.22	0.88	12011	024B	K15	2630	0.02	25		0.17	0.85	2657.5
130129	12009	F05	drug targets	467	ATF3	activating transcription factor 3	ATF3;FLJ41705	M-008663-01				CV1	0.98	NC	-1.11	0.01	060A	3126	0.001	18		0.01	0.99	12009	060B	F05	3054	0.001	19		0.01	0.98	3090
130129	12019	M12	drug targets	468	ATF4	activating transcription factor 4 (tax-responsive enhancer element B67)	ATF4;CREB-2;CREB2;TAXREB67;TXREB	M-005125-02				CV1	0.99	NC	-0.12	0.26	061A	3044	0.033	17		0.41	0.98	12019	061B	M12	3085	0.01	18		0.12	1	3064.5
121127	12020	F14	drug targets	22809	ATF5	activating transcription factor 5	ATF5;ATFX;FLJ34666;HMFN0395	M-008822-01				CV1	1	NC	0.75	0.48	029A	3024	0.05	21		0.48	0.99	12020	029B	F14	3099	0.06	20		0.48	1.01	3061.5
121119	12017	M21	drug targets	22926	ATF6	activating transcription factor 6	ATF6;ATF6A;DKFZp686P2194;FLJ21663	M-009917-01				CV1	0.96	NC	-0.36	0.2	009A	3055	0.014	19		0.22	1	12017	009B	M21	2090	0.05	25		0.17	0.91	2572.5
130129	12019	B16	drug targets	1388	ATF6B	activating transcription factor 6 beta	ATF6B;CREB-RP;CREBL1;FLJ10066;G13	M-008805-00				CV1	1.01	NC	0	0.29	061A	3150	0.015	17		0.19	1.01	12019	061B	B16	3122	0.031	17		0.38	1.01	3136
121126	12008	L17	drug targets	11016	ATF7	activating transcription factor 7	ATF7;ATFA;MGC57182	M-008865-00				CV1	0.96	NC	-0.4	0.19	022A	3009	0.019	22		0.18	0.99	12008	022B	L17	2760	0.02	25		0.2	0.92	2884.5
121120	12014	M14	drug targets	55729	ATF7IP	activating transcription factor 7 interacting protein	ATF7IP;AM;FLJ10139;FLJ10688;MCAF;MCAF1;p621	M-019289-00				CV2	0.6	NC	0.48	0.41	015A	1787	0.06	25		0.39	0.58	12014	015B	M14	1898	0.08	25		0.43	0.62	1842.5
121120	12041	M20	remaining genome	80063	ATF7IP2	activating transcription factor 7 interacting protein 2	ATF7IP2;FLJ12668;MCAF2	M-014542-00				CV2	0.59	Hi	4.64	1.46	018A	1922	0.23	25		1.53	0.63	12041	018B	M20	1651	0.22	25		1.38	0.55	1786.5
130114	12034	I17	remaining genome	83734	ATG10	ATG10 autophagy related 10 homolog (S. cerevisiae)	ATG10;APG10;APG10L;DKFZp586I0418;FLJ13954;pp12616	M-019426-01				CV1	0.96	NC	-0.87	0.07	038A	3058	0.01	23		0.14	0.99	12034	038B	I17	2873	0	25		0	0.92	2965.5
130122	12007	I18	drug targets	9140	ATG12	ATG12 autophagy related 12 homolog (S. cerevisiae)	ATG12;APG12;APG12L;FBR93;HAPG12	M-010212-02				CV1	0.97	NC	-0.63	0.13	059A	3048	0.005	24		0.1	1.01	12007	059B	I18	2832	0.01	25		0.16	0.93	2940
121120	12041	E22	remaining genome	9776	ATG13	ATG13 autophagy related 13 homolog (S. cerevisiae)	ATG13;FLJ20698;KIAA0652	M-020765-01				CV2	0.68	NC	-0.63	0.13	018A	2113	0.01	25		0.07	0.7	12041	018B	E22	2024	0.03	25		0.19	0.67	2068.5
121203	12028	B04	remaining genome	22863	ATG14	ATG14 autophagy related 14 homolog (S. cerevisiae)	ATG14;ATG14L;BARKOR;KIAA0831;MGC126291;MGC126292	M-020438-01				CV1	1.02	NC	0.99	0.54	035A	3146	0.06	20		0.38	1.02	12028	035B	B04	3059	0.12	18		0.71	1.01	3102.5
121203	12024	K14	remaining genome	55054	ATG16L1	ATG16 autophagy related 16-like 1 (S. cerevisiae)	ATG16L1;APG16L;ATG16A;ATG16L;FLJ00045;FLJ10035;FLJ10828;FLJ22677;IBD10;WDR30	M-021033-02				CV1	0.98	NC	0.67	0.46	032A	3069	0.08	16		0.47	0.98	12024	032B	K14	3073	0.07	15		0.45	0.97	3071
130115	12048	N10	remaining genome	89849	ATG16L2	ATG16 autophagy related 16-like 2 (S. cerevisiae)	ATG16L2;ATG16B;FLJ00012;WDR80	M-026687-01				CV1	0.99	NC	-0.71	0.11	048A	2992	0	25		0	0.98	12048	048B	N10	3027	0.01	25		0.22	1	3009.5
130122	12030	I08	remaining genome	23130	ATG2A	ATG2 autophagy related 2 homolog A (S. cerevisiae)	ATG2A;KIAA0404;MGC117153	M-026591-01				CV1	0.9	NC	-1.03	0.03	060A	2593	0.004	23		0.03	0.84	12030	060B	I08	3002	0.003	20		0.03	0.97	2797.5
121119	12031	E19	remaining genome	55102	ATG2B	ATG2 autophagy related 2 homolog B (S. cerevisiae)	ATG2B;C14orf103;FLJ10242	M-016822-01				CV1	1.02	NC	-0.52	0.16	011A	3090	0.011	22		0.14	1.03	12031	011B	E19	3063	0.013	17		0.18	1.01	3076.5
130122	12055	A06	protease	115201	ATG4A	ATG4 autophagy related 4 homolog A (S. cerevisiae)	ATG4A;APG4A;AUTL2	M-005789-01				CV1	1	NC	0.04	0.3	055A	3030	0.023	24		0.32	0.99	12055	055B	A06	3096	0.02	22		0.29	1	3063
130122	12056	G10	ubiquitin conjugation 1/protease	23192	ATG4B	ATG4 autophagy related 4 homolog B (S. cerevisiae)	ATG4B;APG4B;AUTL1;MGC1353	M-005786-01				CV1	1.02	NC	-0.44	0.18	056A	3153	0.013	20		0.21	1.02	12056	056B	G10	3180	0.012	21		0.16	1.03	3166.5
130122	12055	C04	protease	84938	ATG4C	ATG4 autophagy related 4 homolog C (S. cerevisiae)	ATG4C;APG4-C;APG4C;AUTL1;AUTL3;FLJ14867	M-005788-01				CV1	0.98	NC	0.28	0.36	055A	3017	0.031	20		0.43	0.99	12055	055B	C04	3006	0.02	19		0.29	0.97	3011.5
130122	12055	E18	protease	84971	ATG4D	ATG4 autophagy related 4 homolog D (S. cerevisiae)	ATG4D;APG4-D;APG4D;AUTL4	M-005790-01				CV1	1.04	NC	-0.2	0.24	055A	3200	0.014	19		0.19	1.05	12055	055B	E18	3180	0.02	18		0.29	1.03	3190
121119	12017	N09	drug targets	9474	ATG5	ATG5 autophagy related 5 homolog (S. cerevisiae)	ATG5;APG5;APG5-LIKE;APG5L;ASP;hAPG5	M-004374-04				CV1	1.09	NC	-0.6	0.14	009A	3097	0.005	23		0.08	1.01	12017	009B	N09	2678	0.06	25		0.2	1.17	2887.5
121127	12020	A03	drug targets	10533	ATG7	ATG7 autophagy related 7 homolog (S. cerevisiae)	ATG7;APG7-LIKE;APG7L;DKFZp434N0735;GSA7	M-020112-01				CV1	0.96	NC	0.91	0.52	029A	3001	0.06	24		0.57	0.98	12020	029B	A03	2913	0.06	25		0.48	0.95	2957
121120	12022	I13	remaining genome	79065	ATG9A	ATG9 autophagy related 9 homolog A (S. cerevisiae)	ATG9A;APG9L1;MGD3208;mATG9	M-014294-02				CV1	0.92	NC	-0.28	0.22	016A	3011	0.04	22		0.24	1.01	12022	016B	I13	2553	0.03	25		0.21	0.84	2782
121203	12024	A04	remaining genome	285973	ATG9B	ATG9 autophagy related 9 homolog B (S. cerevisiae)	ATG9B;APG9L2;NOS3AS;SONE	M-018082-02				CV1	0.98	NC	0.32	0.37	032A	3157	0.06	20		0.35	1.01	12024	032B	A04	3002	0.06	19		0.39	0.95	3079.5
121126	12011	E14	drug targets	80162	ATHL1	ATH1, acid trehalase-like 1 (yeast)	ATHL1;FLJ22635;MGC129858;MGC129859	M-014581-01				CV1	1	NC	-0.2	0.24	024A	3081	0.036	23		0.32	1.01	12011	024B	E14	3029	0.02	23		0.17	0.98	3055
121119	12012	G12	drug targets	471	ATIC	5-aminoimidazole-4-carboxamide ribonucleotide formyltransferase/IMP cyclohydrolase	ATIC;AICAR;AICARFT;FLJ93545;IMPCHASE;PURH	M-008292-01				CV1	1.02	NC	-0.32	0.21	008A	3062	0.008	25		0.11	1.01	12012	008B	G12	2454	0.11	25		0.31	1.02	2758
121127	12016	E13	drug targets	51062	ATL1	atlastin GTPase 1	ATL1;AD-FSP;FSP1;GBP3;HSN1D;SPG3;SPG3A;atlastin1	M-010946-02				CV1	1.02	NC	-0.12	0.26	027A	3210	0.04	24		0.29	1.04	12016	027B	E13	3147	0.03	22		0.23	1.01	3178.5
121203	12027	K12	remaining genome	64225	ATL2	atlastin GTPase 2	ATL2;ARL3IP2;ARL6IP2;FLJ23293;atlastin2	M-014047-00				CV1	0.99	NC	-0.2	0.24	034A	3015	0.03	23		0.23	0.98	12027	034B	K12	3055	0.03	21		0.26	1	3035
130129	12043	H10	remaining genome	25923	ATL3	atlastin GTPase 3	ATL3;DKFZp564J0863	M-010656-00				CV1	0.98	NC	1.31	0.62	064A	3048	0.051	20		0.53	0.98	12043	064B	H10	3030	0.055	19		0.71	0.98	3039
121126	12001	M03	protein kinase	472	ATM	ataxia telangiectasia mutated	ATM;AT1;ATA;ATC;ATD;ATDC;ATE;DKFZp781A0353;MGC74674;TEL1;TELO1	M-003201-04				CV1	0.84	NC	-0.79	0.09	019A	2457	0.007	25		0.09	0.81	12001	019B	M03	2636	0.01	25		0.09	0.86	2546.5
130121	12052	H12	remaining genome	23300	ATMIN	ATM interactor	ATMIN;ASCIZ;DKFZp779K1455;FLJ50270;FLJ61620;FLJ76795;KIAA0431;ZNF822	M-020304-01				CV1	0.98	NC	1.79	0.74	052A	3075	0.118	16		0.91	0.98	12052	052B	H12	3009	0.07	17		0.58	0.97	3042
121127	12016	D03	drug targets	1822	ATN1	atrophin 1	ATN1;B37;D12S755E;DRPLA;HRS;NOD	M-011643-01				CV1	0.98	Hi	4.32	1.38	027A	3169	0.18	25		1.29	1.03	12016	027B	D03	2904	0.19	25		1.46	0.94	3036.5
130114	12034	M04	remaining genome	474	ATOH1	atonal homolog 1 (Drosophila)	ATOH1;ATH1;HATH1;MATH-1;bHLHa14	M-008915-00				CV1	0.99	NC	-0.56	0.15	038A	3115	0.01	23		0.14	1.01	12034	038B	M04	3027	0.01	20		0.15	0.97	3071
121120	12022	N13	remaining genome	220202	ATOH7	atonal homolog 7 (Drosophila)	ATOH7;Math5;bHLHa13	M-009030-00				CV1	0.91	NC	0.12	0.32	016A	2874	0.06	25		0.36	0.97	12022	016B	N13	2604	0.04	25		0.28	0.85	2739
130114	12034	E08	remaining genome	84913	ATOH8	atonal homolog 8 (Drosophila)	ATOH8;FLJ14708;FLJ38730;HATH6;bHLHa21	M-008817-01				CV1	0.98	NC	1.47	0.66	038A	3038	0.05	18		0.71	0.98	12034	038B	E08	3028	0.04	20		0.62	0.97	3033
130115	12044	G05	remaining genome	475	ATOX1	ATX1 antioxidant protein 1 homolog (yeast)	ATOX1;ATX1;HAH1;MGC138453;MGC138455	M-019059-01				CV1	1.01	NC	0.12	0.32	044A	3130	0.021	22		0.36	0.99	12044	044B	G05	3144	0.016	22		0.28	1.03	3137
121127	12016	F22	drug targets	57194	ATP10A	ATPase, class V, type 10A	ATP10A;ATP10C;ATPVA;ATPVC;KIAA0566	M-015893-01				CV1	1	NC	1.79	0.74	027A	3105	0.1	19		0.71	1.01	12016	027B	F22	3064	0.1	20		0.77	0.99	3084.5
130122	12007	L18	drug targets	23120	ATP10B	ATPase, class V, type 10B	ATP10B;ATPVB;FLJ21477;KIAA0715	M-034986-01				CV1	0.98	NC	-0.91	0.06	059A	3005	0.003	21		0.06	0.99	12007	059B	L18	2966	0.004	25		0.06	0.97	2985.5
130129	12009	F21	drug targets	57205	ATP10D	ATPase, class V, type 10D	ATP10D;ATPVD;KIAA1487	M-018004-00				CV1	0.98	NC	1.23	0.6	060A	3038	0.061	15		0.7	0.97	12009	060B	F21	3043	0.046	17		0.49	0.98	3040.5
121127	12013	J18	drug targets	23250	ATP11A	ATPase, class VI, type 11A	ATP11A;ATPIH;ATPIS	M-021769-03				CV1	1.03	NC	-0.44	0.18	025A	3148	0.02	21		0.13	1.04	12013	025B	J18	3138	0.04	20		0.24	1.02	3143
121127	12020	K20	drug targets	23200	ATP11B	ATPase, class VI, type 11B	ATP11B;ATPIF;ATPIR;DKFZp434J238;DKFZp434N1615;KIAA0956;MGC46576	M-023660-01				CV1	0.98	NC	-0.79	0.09	029A	3037	0.01	21		0.1	0.99	12020	029B	K20	3001	0.01	20		0.08	0.97	3019
121127	12013	E21	drug targets	286410	ATP11C	ATPase, class VI, type 11C	ATP11C;ATPIG;ATPIQ	M-027287-01				CV1	0.97	NC	0.24	0.35	025A	3000	0.06	22		0.4	0.99	12013	025B	E21	2941	0.05	25		0.3	0.95	2970.5
121127	12018	G20	drug targets	479	ATP12A	ATPase, H+/K+ transporting, nongastric, alpha polypeptide	ATP12A;ATP1AL1	M-006110-01				CV1	0.98	NC	-0.6	0.14	028A	3071	0.02	20		0.15	1	12018	028B	G20	3052	0.02	23		0.13	0.97	3061.5
121127	12016	J05	drug targets	57130	ATP13A1	ATPase type 13A1	ATP13A1;ATP13A;DKFZp761L1623;FLJ31858;FLJ41786;FLJ43873;FLJ90317;KIAA1825	M-020426-01				CV1	0.98	NC	-0.12	0.26	027A	3010	0.03	25		0.21	0.98	12016	027B	J05	3067	0.04	21		0.31	0.99	3038.5
121126	12011	C19	drug targets	23400	ATP13A2	ATPase type 13A2	ATP13A2;FLJ26510;HSA9947;KRPPD;PARK9	M-008601-01				CV1	1	NC	-1.03	0.03	024A	3049	0.007	22		0.06	1	12011	024B	C19	3058	0	23		0	0.99	3053.5
121127	12018	A03	drug targets	79572	ATP13A3	ATPase type 13A3	ATP13A3;AFURS1;DKFZp686K16189;FLJ90613	M-008131-01				CV1	1	NC	0.83	0.5	028A	3036	0.07	23		0.54	0.99	12018	028B	A03	3127	0.07	22		0.47	1	3081.5
121120	12014	O04	drug targets	84239	ATP13A4	ATPase type 13A4	ATP13A4;DKFZp761I1011;MGC126545	M-023682-01				CV2	0.52	NC	-1.03	0.03	015A	1092	0.01	25		0.06	0.36	12014	015B	O04	2105	0	25		0	0.69	1598.5
121126	12008	E11	drug targets	344905	ATP13A5	ATPase type 13A5	ATP13A5;FLJ16025	M-032653-00				CV1	0.79	NC	-0.83	0.08	022A	2515	0.007	25		0.07	0.83	12008	022B	E11	2256	0.01	25		0.1	0.75	2385.5
121127	12015	E18	drug targets	476	ATP1A1	ATPase, Na+/K+ transporting, alpha 1 polypeptide	ATP1A1;MGC3285;MGC51750	M-006111-02				CV1	1.02	NC	0.4	0.39	026A	3134	0.03	24		0.3	1	12015	026B	E18	3105	0.05	21		0.48	1.03	3119.5
121127	12020	L08	drug targets	477	ATP1A2	ATPase, Na+/K+ transporting, alpha 2 polypeptide	ATP1A2;FHM2;MGC59864;MHP2	M-006112-00				CV1	1.02	NC	-0.95	0.05	029A	3074	0.01	20		0.1	1.01	12020	029B	L08	3158	0	22		0	1.02	3116
121119	12012	K14	drug targets	478	ATP1A3	ATPase, Na+/K+ transporting, alpha 3 polypeptide	ATP1A3;DYT12;MGC13276;RDP	M-004614-03				CV2	0.58	NC	-0.16	0.25	008A	2820	0.002	25		0.03	0.93	12012	008B	K14	576	0.17	15		0.47	0.24	1698
121127	12013	I17	drug targets	480	ATP1A4	ATPase, Na+/K+ transporting, alpha 4 polypeptide	ATP1A4;ATP1A1;ATP1AL2;MGC25056	M-021377-02				CV1	1	NC	0.24	0.35	025A	3088	0.06	23		0.4	1.02	12013	025B	I17	3058	0.05	23		0.3	0.99	3073
121127	12018	A22	drug targets	481	ATP1B1	ATPase, Na+/K+ transporting, beta 1 polypeptide	ATP1B1;ATP1B;MGC1798	M-008381-00				CV1	1	Hi	2.66	0.96	028A	3126	0.12	18		0.92	1.02	12018	028B	A22	3064	0.15	20		1	0.98	3095
130122	12007	M04	drug targets	482	ATP1B2	ATPase, Na+/K+ transporting, beta 2 polypeptide	ATP1B2;AMOG	M-010235-00				CV1	0.94	NC	-1.07	0.02	059A	2997	0.001	25		0.02	0.99	12007	059B	M04	2757	0.001	25		0.02	0.9	2877
121127	12015	N22	drug targets	483	ATP1B3	ATPase, Na+/K+ transporting, beta 3 polypeptide	ATP1B3;ATPB-3;CD298;FLJ29027	M-004569-00				CV1	0.89	Hi	3.89	1.27	026A	2868	0.14	25		1.4	0.92	12015	026B	N22	2596	0.12	25		1.14	0.86	2732
121127	12013	D03	drug targets	23439	ATP1B4	ATPase, Na+/K+ transporting, beta 4 polypeptide	ATP1B4	M-009603-00				CV1	0.94	NC	-0.52	0.16	025A	3030	0.02	23		0.13	1	12013	025B	D03	2745	0.03	25		0.18	0.89	2887.5
130129	12009	G11	drug targets	487	ATP2A1	ATPase, Ca++ transporting, cardiac muscle, fast twitch 1	ATP2A1;ATP2A;SERCA1	M-006113-00				CV1	0.98	NC	-0.52	0.16	060A	3026	0.015	18		0.17	0.96	12009	060B	G11	3078	0.014	17		0.15	0.99	3052
130122	12007	N19	drug targets	488	ATP2A2	ATPase, Ca++ transporting, cardiac muscle, slow twitch 2	ATP2A2;ATP2B;DAR;DD;DKFZp686P0211;FLJ20293;FLJ38063;MGC45367;SERCA2	M-004082-01				CV1	1.01	NC	0.08	0.31	059A	3109	0.02	22		0.4	1.03	12007	059B	N19	3031	0.014	20		0.22	0.99	3070
121127	12013	G16	drug targets	489	ATP2A3	ATPase, Ca++ transporting, ubiquitous	ATP2A3;SERCA3	M-006114-01				CV1	1.02	NC	-0.91	0.06	025A	3187	0.01	20		0.07	1.05	12013	025B	G16	3053	0.01	22		0.06	0.99	3120
121127	12013	O21	drug targets	490	ATP2B1	ATPase, Ca++ transporting, plasma membrane 1	ATP2B1;PMCA1;PMCA1kb	M-006115-00				CV1	1.01	NC	1.79	0.74	025A	3048	0.12	20		0.8	1	12013	025B	O21	3141	0.11	21		0.67	1.02	3094.5
130122	12007	B14	drug targets	491	ATP2B2	ATPase, Ca++ transporting, plasma membrane 2	ATP2B2;PMCA2;PMCA2a;PMCA2i	M-006116-00				CV1	0.78	NC	-0.79	0.09	059A	2346	0.006	25		0.12	0.77	12007	059B	B14	2374	0.004	24		0.06	0.78	2360
121127	12018	L09	drug targets	492	ATP2B3	ATPase, Ca++ transporting, plasma membrane 3	ATP2B3;PMCA3;PMCA3a	M-006117-01				CV1	0.98	NC	-0.44	0.18	028A	3094	0.03	23		0.23	1.01	12018	028B	L09	3015	0.02	22		0.13	0.96	3054.5
121119	12017	D22	drug targets	493	ATP2B4	ATPase, Ca++ transporting, plasma membrane 4	ATP2B4;ATP2B2;DKFZp686G08106;DKFZp686M088;MXRA1;PMCA4;PMCA4b;PMCA4x	M-006118-00				CV1	1.15	NC	1.86	0.76	009A	3046	0.071	21		1.09	0.99	12017	009B	D22	3003	0.13	24		0.44	1.31	3024.5
121126	12008	I15	drug targets	27032	ATP2C1	ATPase, Ca++ transporting, type 2C, member 1	ATP2C1;ATP2C1A;BCPM;HHD;KIAA1347;PMR1;SPCA1;hSPCA1	M-006119-00				CV1	1.02	NC	-1.15	0	022A	3191	0.001	25		0.01	1.05	12008	022B	I15	3009	0	23		0	1	3100
121127	12013	F15	drug targets	9914	ATP2C2	ATPase, Ca++ transporting, type 2C, member 2	ATP2C2;DKFZp686H22230;KIAA0703;SPCA2	M-006280-01				CV1	1	NC	0.75	0.48	025A	3071	0.08	22		0.53	1.01	12013	025B	F15	3086	0.07	22		0.42	1	3078.5
121127	12020	E18	drug targets	495	ATP4A	ATPase, H+/K+ exchanging, alpha polypeptide	ATP4A;ATP6A	M-006120-01				CV1	0.99	Hi	2.06	0.81	029A	3006	0.12	21		1.14	0.98	12020	029B	E18	3094	0.06	24		0.48	1	3050
121127	12013	P10	drug targets	496	ATP4B	ATPase, H+/K+ exchanging, beta polypeptide	ATP4B;ATP6B	M-009118-01				CV1	1	NC	1.03	0.55	025A	2975	0.1	25		0.67	0.98	12013	025B	P10	3125	0.07	25		0.42	1.01	3050
121126	12011	F21	drug targets	498	ATP5A1	ATP synthase, H+ transporting, mitochondrial F1 complex, alpha subunit 1, cardiac muscle	ATP5A1;ATP5A;ATP5AL2;ATPM;MOM2;OMR;ORM;hATP1	M-017064-01				CV1	1	NC	0.2	0.34	024A	3074	0.037	19		0.33	1	12011	024B	F21	3113	0.04	20		0.35	1.01	3093.5
130122	12007	M21	drug targets	506	ATP5B	ATP synthase, H+ transporting, mitochondrial F1 complex, beta polypeptide	ATP5B;ATPMB;ATPSB;MGC5231	M-018615-01				CV1	0.74	Hi	3.45	1.16	059A	2328	0.083	25		1.68	0.77	12007	059B	M21	2177	0.04	25		0.63	0.71	2252.5
130129	12009	F03	drug targets	509	ATP5C1	ATP synthase, H+ transporting, mitochondrial F1 complex, gamma polypeptide 1	ATP5C1;ATP5C;ATP5CL1	M-012705-01				CV1	0.96	NC	-0.95	0.05	060A	3026	0.007	16		0.08	0.96	12009	060B	F03	3034	0.002	18		0.02	0.97	3030
130114	12033	I03	remaining genome	513	ATP5D	ATP synthase, H+ transporting, mitochondrial F1 complex, delta subunit	ATP5D	M-017852-01				CV1	1	NC	1.19	0.59	037A	3009	0.04	21		0.47	0.98	12033	037B	I03	3125	0.05	23		0.71	1.02	3067
121120	12014	O11	drug targets	514	ATP5E	ATP synthase, H+ transporting, mitochondrial F1 complex, epsilon subunit	ATP5E;ATPE;MC5DN3;MGC104243	M-012330-00				CV1	1.03	NC	1.11	0.57	015A	3194	0.11	19		0.71	1.04	12014	015B	O11	3092	0.08	23		0.43	1.02	3143
130122	12030	N15	remaining genome	515	ATP5F1	ATP synthase, H+ transporting, mitochondrial Fo complex, subunit B1	ATP5F1;MGC24431;PIG47	M-015956-01				CV1	0.88	NC	-0.83	0.08	060A	2872	0.008	25		0.07	0.93	12030	060B	N15	2615	0.008	25		0.08	0.84	2743.5
130129	12043	I22	remaining genome	516	ATP5G1	ATP synthase, H+ transporting, mitochondrial Fo complex, subunit C1 (subunit 9)	ATP5G1;ATP5A;ATP5G	M-019935-01				CV1	0.99	NC	-0.32	0.21	064A	3070	0.018	14		0.19	0.98	12043	064B	I22	3118	0.018	18		0.23	1	3094
121120	12014	I08	drug targets	517	ATP5G2	ATP synthase, H+ transporting, mitochondrial Fo complex, subunit C2 (subunit 9)	ATP5G2;ATP5A	M-019936-01				CV2	0.7	NC	0.36	0.38	015A	2279	0.07	25		0.45	0.74	12014	015B	I08	2032	0.06	25		0.32	0.67	2155.5
121127	12015	D06	drug targets	518	ATP5G3	ATP synthase, H+ transporting, mitochondrial Fo complex, subunit C3 (subunit 9)	ATP5G3;MGC125738;P3	M-019494-01				CV1	0.86	NC	0	0.29	026A	2491	0.02	25		0.2	0.8	12015	026B	D06	2792	0.04	25		0.38	0.92	2641.5
121127	12021	M06	drug targets/remaining genome	10476	ATP5H	ATP synthase, H+ transporting, mitochondrial Fo complex, subunit d	ATP5H;ATPQ	M-012733-02				CV2	0.62	NC	-0.91	0.06	030A	1947	0	25		0	0.65	12021	030B	M06	1822	0.01	25		0.12	0.6	1884.5
130129	12043	F18	remaining genome	521	ATP5I	ATP synthase, H+ transporting, mitochondrial Fo complex, subunit E	ATP5I;ATP5K;MGC12532	M-019688-01				CV1	0.98	NC	-0.71	0.11	064A	3058	0.004	18		0.04	0.98	12043	064B	F18	3062	0.013	17		0.17	0.99	3060
121126	12010	I07	drug targets	522	ATP5J	ATP synthase, H+ transporting, mitochondrial Fo complex, subunit F6	ATP5J;ATP5;ATP5A;ATPM;CF6;F6	M-017536-01				CV1	0.77	NC	-0.87	0.07	023A	2489	0.01	25		0.07	0.81	12010	023B	I07	2228	0.01	25		0.07	0.73	2358.5
121203	12023	L16	remaining genome	9551	ATP5J2	ATP synthase, H+ transporting, mitochondrial Fo complex, subunit F2	ATP5J2;ATP5JL	M-012690-02				CV1	0.96	NC	0.83	0.5	031A	2743	0.07	25		0.67	0.9	12023	031B	L16	3135	0.05	21		0.33	1.01	2939
121120	12032	J13	remaining genome	10632	ATP5L	ATP synthase, H+ transporting, mitochondrial Fo complex, subunit G	ATP5L;ATP5JG	M-017969-01				CV1	0.82	NC	-0.04	0.28	017A	2483	0.06	25		0.28	0.86	12032	017B	J13	2183	0.06	25		0.27	0.79	2333
121119	12017	E18	drug targets	539	ATP5O	ATP synthase, H+ transporting, mitochondrial F1 complex, O subunit	ATP5O;ATPO;OSCP	M-019495-00				CV1	0.78	Hi	3.81	1.25	009A	3013	0.136	22		2.09	0.98	12017	009B	E18	1323	0.12	25		0.41	0.58	2168
130114	12034	D22	remaining genome	27109	ATP5S	ATP synthase, H+ transporting, mitochondrial Fo complex, subunit s (factor B)	ATP5S;ATPW;HSU79253	M-020544-02				CV1	0.98	NC	0.32	0.37	038A	3031	0.03	23		0.43	0.98	12034	038B	D22	3003	0.02	23		0.31	0.97	3017
130129	12026	N11	remaining genome	55101	ATP5SL	ATP5S-like	ATP5SL;FLJ10241;FLJ31003;FLJ60315	M-021105-00				CV1	1	NC	0.04	0.3	062A	3045	0.029	23		0.49	0.98	12026	062B	N11	3128	0.007	24		0.11	1.02	3086.5
121126	12008	B10	drug targets	537	ATP6AP1	ATPase, H+ transporting, lysosomal accessory protein 1	ATP6AP1;16A;ATP6IP1;ATP6S1;Ac45;CF2;MGC129781;VATPS1;XAP-3;XAP3	M-021378-01				CV1	0.8	NC	-0.44	0.18	022A	2384	0.016	25		0.15	0.78	12008	022B	B10	2475	0.02	25		0.2	0.82	2429.5
121203	12027	D04	remaining genome	92270	ATP6AP1L	ATPase, H+ transporting, lysosomal accessory protein 1-like	ATP6AP1L;MGC138396	M-024517-02				CV1	0.75	Hi	5	1.55	034A	2401	0.19	25		1.46	0.78	12027	034B	D04	2197	0.19	25		1.65	0.72	2299
121119	12031	N15	remaining genome	10159	ATP6AP2	ATPase, H+ transporting, lysosomal accessory protein 2	ATP6AP2;APT6M8-9;ATP6IP2;ATP6M8-9;ELDF10;M8-9;MGC99577;MRXE;MSTP009;XMRE	M-013647-00				CV1	0.92	NC	-0.71	0.11	011A	2601	0.008	25		0.11	0.87	12031	011B	N15	2976	0.008	25		0.11	0.98	2788.5
121126	12011	H15	drug targets	535	ATP6V0A1	ATPase, H+ transporting, lysosomal V0 subunit a1	ATP6V0A1;ATP6N1;ATP6N1A;DKFZp781J1951;Stv1;VPP1;Vph1;a1	M-017618-01			ONE REP	CV1	1	NC	-0.56	0.15	024A	3060	0.017	21		0.15	1	12011	024B	H15				EXCLUDED			3060
130122	12030	E12	remaining genome	23545	ATP6V0A2	ATPase, H+ transporting, lysosomal V0 subunit a2	ATP6V0A2;A2;ARCL;ATP6A2;ATP6N1D;J6B7;RTF;STV1;TJ6;TJ6M;TJ6S;VPH1;WSS	M-019950-00				CV1	1.02	NC	-0.36	0.2	060A	3081	0.025	16		0.21	0.99	12030	060B	E12	3237	0.018	16		0.19	1.04	3159
121127	12013	K14	drug targets	50617	ATP6V0A4	ATPase, H+ transporting, lysosomal V0 subunit a4	ATP6V0A4;A4;ATP6N1B;ATP6N2;MGC130016;MGC130017;RDRTA2;RTA1C;RTADR;STV1;VPH1;VPP2	M-013185-01				CV1	0.88	NC	-0.75	0.1	025A	2691	0.01	25		0.07	0.88	12013	025B	K14	2684	0.02	25		0.12	0.87	2687.5
130129	12026	D14	remaining genome	533	ATP6V0B	ATPase, H+ transporting, lysosomal 21kDa, V0 subunit b	ATP6V0B;ATP6F;HATPL;VMA16	M-010907-02				CV1	0.8	Hi	4.76	1.49	062A	2607	0.084	25		1.42	0.84	12026	062B	D14	2315	0.095	25		1.56	0.76	2461
121203	12023	J14	remaining genome	527	ATP6V0C	ATPase, H+ transporting, lysosomal 16kDa, V0 subunit c	ATP6V0C;ATP6C;ATP6L;ATPL;VATL;VPPC;Vma3	M-017620-02				CV1	0.93	NC	1.11	0.57	031A	2662	0.07	25		0.67	0.87	12023	031B	J14	3071	0.07	23		0.47	0.99	2866.5
121127	12015	I15	drug targets	9114	ATP6V0D1	ATPase, H+ transporting, lysosomal 38kDa, V0 subunit d1	ATP6V0D1;ATP6D;ATP6DV;FLJ43534;P39;VATX;VMA6;VPATPD	M-019238-01				CV1	0.73	NC	-0.36	0.2	026A	2441	0.02	25		0.2	0.78	12015	026B	I15	2050	0.02	25		0.19	0.68	2245.5
121127	12016	B07	drug targets	245972	ATP6V0D2	ATPase, H+ transporting, lysosomal 38kDa, V0 subunit d2	ATP6V0D2;ATP6D2;FLJ38708;VMA6	M-005105-00				CV1	0.94	NC	-0.83	0.08	027A	3101	0.01	25		0.07	1.01	12016	027B	B07	2697	0.01	25		0.08	0.87	2899
121119	12017	B17	drug targets	8992	ATP6V0E1	ATPase, H+ transporting, lysosomal 9kDa, V0 subunit e1	ATP6V0E1;ATP6H;ATP6V0E;M9.2;Vma21;Vma21p	M-011559-01				CV1	1.1	NC	0.44	0.4	009A	2958	0.029	25		0.45	0.96	12017	009B	B17	2831	0.1	25		0.34	1.24	2894.5
130115	12046	B06	remaining genome	155066	ATP6V0E2	ATPase, H+ transporting V0 subunit e2	ATP6V0E2;ATP6V0E2L;C7orf32	M-025369-01				CV1	1	NC	-0.12	0.26	046A	3091	0.009	19		0.26	1	12046	046B	B06	3077	0.008	19		0.25	0.99	3084
121127	12021	A15	drug targets/remaining genome	523	ATP6V1A	ATPase, H+ transporting, lysosomal 70kDa, V1 subunit A	ATP6V1A;ATP6A1;ATP6V1A1;HO68;VA68;VPP2;Vma1	M-017590-00				CV1	0.77	NC	0.67	0.46	030A	2569	0.05	25		0.56	0.86	12021	030B	A15	2087	0.03	24		0.35	0.69	2328
121126	12011	H22	drug targets	525	ATP6V1B1	ATPase, H+ transporting, lysosomal 56/58kDa, V1 subunit B1	ATP6V1B1;ATP6B1;MGC32642;RTA1B;VATB;VMA2;VPP3	M-011588-01				CV1	0.92	NC	-0.87	0.07	024A	2952	0.006	25		0.05	0.96	12011	024B	H22	2666	0.01	25		0.09	0.87	2809
121126	12011	D03	drug targets	526	ATP6V1B2	ATPase, H+ transporting, lysosomal 56/58kDa, V1 subunit B2	ATP6V1B2;ATP6B1B2;ATP6B2;HO57;VATB;VPP3;Vma2	M-011589-01				LC	0.48	LC	2.54	0.93	024A	1627	0.091	25		0.82	0.53	12011	024B	D03	1309	0.12	25		1.04	0.42	1468
121119	12017	H14	drug targets	528	ATP6V1C1	ATPase, H+ transporting, lysosomal 42kDa, V1 subunit C1	ATP6V1C1;ATP6C;ATP6D;FLJ20057;VATC;Vma5	M-013139-01				CV2	0.64	Hi	4.4	1.4	009A	1445	0.172	25		2.65	0.47	12017	009B	H14	1842	0.04	25		0.14	0.81	1643.5
130129	12019	F04	drug targets	245973	ATP6V1C2	ATPase, H+ transporting, lysosomal 42kDa, V1 subunit C2	ATP6V1C2;ATP6C2;VMA5	M-016263-01				CV1	1.02	NC	0.95	0.53	061A	3217	0.023	16		0.29	1.03	12019	061B	F04	3086	0.063	17		0.77	1	3151.5
121127	12015	F21	drug targets	51382	ATP6V1D	ATPase, H+ transporting, lysosomal 34kDa, V1 subunit D	ATP6V1D;ATP6M;VATD;VMA8	M-013221-01				CV1	1	NC	1.19	0.59	026A	3053	0.07	24		0.7	0.98	12015	026B	F21	3046	0.05	22		0.48	1.01	3049.5
121126	12008	J06	drug targets	529	ATP6V1E1	ATPase, H+ transporting, lysosomal 31kDa, V1 subunit E1	ATP6V1E1;ATP6E;ATP6E2;ATP6V1E;P31;Vma4	M-011590-01				CV1	0.91	NC	-0.36	0.2	022A	2847	0.01	25		0.1	0.94	12008	022B	J06	2638	0.03	25		0.3	0.88	2742.5
121119	12025	K10	remaining genome	90423	ATP6V1E2	ATPase, H+ transporting, lysosomal 31kDa, V1 subunit E2	ATP6V1E2;ATP6E1;ATP6EL2;ATP6V1EL2;MGC9341;VMA4	M-019427-00				CV1	0.97	NC	-0.04	0.28	010A	3021	0.01	25		0.12	1.02	12025	010B	K10	2771	0.036	25		0.44	0.91	2896
121127	12018	M21	drug targets	9296	ATP6V1F	ATPase, H+ transporting, lysosomal 14kDa, V1 subunit F	ATP6V1F;ATP6S14;MGC117321;MGC126037;MGC126038;VATF;Vma7	M-011930-02				CV1	1	NC	0.52	0.42	028A	3034	0.05	19		0.38	0.99	12018	028B	M21	3177	0.07	20		0.47	1.01	3105.5
121126	12011	M15	drug targets	9550	ATP6V1G1	ATPase, H+ transporting, lysosomal 13kDa, V1 subunit G1	ATP6V1G1;ATP6G;ATP6G1;ATP6GL;ATP6J;DKFZp547P234;Vma10	M-013608-01				CV1	1	NC	-0.91	0.06	024A	3044	0.004	20		0.04	0.99	12011	024B	M15	3125	0.01	21		0.09	1.01	3084.5
121126	12011	O11	drug targets	534	ATP6V1G2	ATPase, H+ transporting, lysosomal 13kDa, V1 subunit G2	ATP6V1G2;ATP6G;ATP6G2;NG38;VMA10	M-012916-00				CV1	1	Hi	3.09	1.07	024A	3050	0.113	23		1.02	1	12011	024B	O11	3061	0.13	22		1.13	0.99	3055.5
121126	12008	O09	drug targets	127124	ATP6V1G3	ATPase, H+ transporting, lysosomal 13kDa, V1 subunit G3	ATP6V1G3;ATP6G3;MGC119810;MGC119813;Vma10	M-017569-00				CV1	0.92	NC	-0.28	0.22	022A	2980	0.024	25		0.23	0.98	12008	022B	O09	2592	0.02	25		0.2	0.86	2786
121127	12020	P19	drug targets	51606	ATP6V1H	ATPase, H+ transporting, lysosomal 50/57kDa, V1 subunit H	ATP6V1H;MSTP042;NBP1;SFD;SFDalpha;SFDbeta;VMA13	M-010930-01				CV1	1.02	NC	1.9	0.77	029A	3125	0.12	18		1.14	1.02	12020	029B	P19	3127	0.05	20		0.4	1.01	3126
121119	12017	C16	drug targets	538	ATP7A	ATPase, Cu++ transporting, alpha polypeptide	ATP7A;DSMAX;FLJ17790;MK;MNK;SMAX3	M-019280-01				CV2	0.64	Hi	2.66	0.96	009A	2068	0.008	25		0.12	0.67	12017	009B	C16	1374	0.53	25		1.8	0.6	1721
130122	12007	F15	drug targets	540	ATP7B	ATPase, Cu++ transporting, beta polypeptide	ATP7B;PWD;WC1;WD;WND	M-019281-01				CV1	0.95	NC	-0.6	0.14	059A	2719	0.006	25		0.12	0.9	12007	059B	F15	3039	0.01	25		0.16	1	2879
130122	12007	J07	drug targets	10396	ATP8A1	ATPase, aminophospholipid transporter (APLT), class I, type 8A, member 1	ATP8A1;ATPASEII;ATPIA;ATPP2;MGC130042;MGC130043;MGC26327	M-008166-01				CV1	0.9	NC	-0.91	0.06	059A	2644	0.004	25		0.08	0.87	12007	059B	J07	2847	0.002	25		0.03	0.93	2745.5
121127	12021	F17	drug targets/remaining genome	51761	ATP8A2	ATPase, aminophospholipid transporter, class I, type 8A, member 2	ATP8A2;ATP;ATPIB;DKFZp434B1913;IB;ML-1	M-010164-01				CV1	1.02	NC	-0.67	0.12	030A	3157	0.01	25		0.11	1.05	12021	030B	F17	3024	0.01	24		0.12	1	3090.5
121120	12014	P18	drug targets	5205	ATP8B1	ATPase, aminophospholipid transporter, class I, type 8B, member 1	ATP8B1;ATPIC;BRIC;FIC1;PFIC;PFIC1	M-019995-02				CV1	0.94	NC	0.04	0.3	015A	2715	0.06	25		0.39	0.89	12014	015B	P18	3056	0.04	22		0.22	1	2885.5
121127	12016	M21	drug targets	57198	ATP8B2	ATPase, class I, type 8B, member 2	ATP8B2;ATPID;DKFZp434M0219;KIAA1137	M-022341-02				CV1	0.99	NC	-0.12	0.26	027A	3081	0.04	23		0.29	1	12016	027B	M21	3044	0.03	24		0.23	0.98	3062.5
121119	12017	H10	drug targets	148229	ATP8B3	ATPase, aminophospholipid transporter, class I, type 8B, member 3	ATP8B3;ATPIK	M-023898-01				CV1	0.84	NC	-0.28	0.22	009A	2698	0.004	25		0.06	0.88	12017	009B	H10	1852	0.11	25		0.37	0.81	2275
121126	12011	O07	drug targets	79895	ATP8B4	ATPase, class I, type 8B, member 4	ATP8B4;ATPIM;FLJ25418	M-030400-01				CV1	0.78	NC	0.36	0.38	024A	2332	0.027	25		0.24	0.76	12011	024B	O07	2459	0.06	25		0.52	0.8	2395.5
121120	12014	L11	drug targets	10079	ATP9A	ATPase, class II, type 9A	ATP9A;ATPIIA;KIAA0611	M-024177-01				CV1	0.95	NC	-0.79	0.09	015A	2766	0.02	25		0.13	0.9	12014	015B	L11	3059	0.01	25		0.05	1	2912.5
121127	12018	D17	drug targets	374868	ATP9B	ATPase, class II, type 9B	ATP9B;ATPASEP;ATPIIB;DKFZp686H2093;FLJ46612;MGC150650;MGC150651;MGC61572;NEO1L	M-032249-00				CV1	0.97	Hi	2.98	1.04	028A	3023	0.13	19		1	0.98	12018	028B	D17	3011	0.16	19		1.07	0.96	3017
121120	12022	G10	remaining genome	64756	ATPAF1	ATP synthase mitochondrial F1 complex assembly factor 1	ATPAF1;ATP11;ATP11p;FLJ22351;FLJ55378;FLJ60653;MGC88060	M-013738-01				CV1	1.02	NC	-0.12	0.26	016A	3088	0.04	23		0.24	1.04	12022	016B	G10	3097	0.04	24		0.28	1.01	3092.5
130114	12033	H17	remaining genome	91647	ATPAF2	ATP synthase mitochondrial F1 complex assembly factor 2	ATPAF2;ATP12;ATP12p;MC5DN1;MGC29736	M-017426-01				CV1	0.99	NC	-1.15	0	037A	3064	0	21		0	0.99	12033	037B	H17	3043	0	21		0	0.99	3053.5
130121	12054	D22	remaining genome	89978	ATPBD4	ATP binding domain 4	ATPBD4;MGC14798	M-031880-00				CV1	1.01	NC	0.75	0.48	054A	3076	0.06	19		0.48	0.98	12054	054B	D22	3206	0.061	19		0.49	1.04	3141
130129	12026	A15	remaining genome	93974	ATPIF1	ATPase inhibitory factor 1	ATPIF1;ATPI;ATPIP;IP;MGC1167;MGC8898	M-017220-00				CV1	0.98	NC	0.48	0.41	062A	3006	0.035	20		0.59	0.97	12026	062B	A15	3001	0.014	23		0.23	0.98	3003.5
121120	12002	H05	protein kinase	545	ATR	ataxia telangiectasia and Rad3 related	ATR;FRP1;MEC1;SCKL;SCKL1	M-003202-05				CV1	0.86	NC	0.08	0.31	013A	2726	0.04	25		0.28	0.9	12002	013B	H05	2482	0.05	25		0.34	0.81	2604
130114	12036	G06	remaining genome	8455	ATRN	attractin	ATRN;DPPT-L;KIAA0548;MGC126754;MGCA	M-012403-01				CV1	1.01	Hi	3.06	1.06	040A	3106	0.1	19		1.18	1.01	12036	040B	G06	3097	0.09	22		0.95	1.01	3101.5
121120	12041	G09	remaining genome	26033	ATRNL1	attractin-like 1	ATRNL1;ALP;FLJ45344;KIAA0534;bA338L11.1;bA454H24.1	M-026316-02				CV1	0.87	NC	0	0.29	018A	2860	0.02	25		0.13	0.94	12041	018B	G09	2395	0.07	25		0.44	0.8	2627.5
121127	12018	P13	drug targets	546	ATRX	alpha thalassemia/mental retardation syndrome X-linked	ATRX;ATR2;JMS;MGC2094;MRXHF1;RAD54;RAD54L;SFM1;SHS;XH2;XNP;ZNF-HX	M-006524-01				CV1	1	NC	-0.12	0.26	028A	3009	0.04	19		0.31	0.98	12018	028B	P13	3184	0.03	21		0.2	1.02	3096.5
130129	12053	M12	remaining genome	6310	ATXN1	ataxin 1	ATXN1;ATX1;D6S504E;SCA1	M-004510-02				CV1	1.01	NC	0.75	0.48	065A	3108	0.036	19		0.52	1.01	12053	065B	M12	3136	0.026	20		0.45	1.01	3122
130121	12051	G09	remaining genome	25814	ATXN10	ataxin 10	ATXN10;E46L;FLJ37990;HUMEEP;SCA10	M-020593-01				CV1	1.01	NC	0.99	0.54	051A	3144	0.06	25		0.63	1.03	12051	051B	G09	3061	0.045	24		0.44	0.99	3102.5
130121	12051	C12	remaining genome	6311	ATXN2	ataxin 2	ATXN2;ATX2;FLJ46772;SCA2;TNRC13	M-011772-01				CV1	1	NC	-0.52	0.16	051A	3004	0.02	19		0.21	0.98	12051	051B	C12	3153	0.01	21		0.1	1.02	3078.5
130129	12043	G15	remaining genome	11273	ATXN2L	ataxin 2-like	ATXN2L;A2D;A2LG;A2LP;A2RP	M-013395-01				CV1	0.99	NC	-0.99	0.04	064A	3001	0.003	18		0.03	0.96	12043	064B	G15	3155	0.005	19		0.06	1.02	3078
121127	12013	E17	drug targets	4287	ATXN3	ataxin 3	ATXN3;AT3;ATX3;JOS;MJD;MJD1;SCA3	M-012013-01				CV1	0.98	NC	0	0.29	025A	3018	0.04	19		0.27	0.99	12013	025B	E17	3028	0.05	19		0.3	0.98	3023
130115	12045	E09	remaining genome	6314	ATXN7	ataxin 7	ATXN7;ADCAII;FLJ17787;OPCA3;SCA7	M-011106-01				CV1	1	NC	-0.56	0.15	045A	3154	0.009	18		0.14	1.02	12045	045B	E09	3050	0.011	17		0.16	0.98	3102
130115	12047	O20	remaining genome	222255	ATXN7L1	ataxin 7-like 1	ATXN7L1;ATXN7L4;FLJ40255;FLJ58242;KIAA1218;MGC10760;MGC33190	M-016979-01				CV1	1	NC	1.47	0.66	047A	3024	0.058	16		0.82	0.99	12047	047B	O20	3093	0.04	16		0.5	1	3058.5
130115	12048	P03	remaining genome	127002	ATXN7L2	ataxin 7-like 2	ATXN7L2;FLJ00381;MGC46534	M-018376-01				CV1	0.95	NC	1.31	0.62	048A	2872	0.02	25		0.36	0.94	12048	048B	P03	2903	0.04	25		0.89	0.96	2887.5
130129	12019	G10	drug targets	549	AUH	AU RNA binding protein/enoyl-CoA hydratase	AUH	M-008457-00				CV1	1.02	NC	0.67	0.46	061A	3207	0.036	16		0.45	1.03	12019	061B	G10	3102	0.038	17		0.47	1	3154.5
121120	12041	A22	remaining genome	550	AUP1	ancient ubiquitous protein 1	AUP1	M-012410-01				CV1	1.03	NC	-0.28	0.22	018A	3148	0.03	22		0.2	1.04	12041	018B	A22	3068	0.04	20		0.25	1.02	3108
121126	12001	H18	protein kinase	6790	AURKA	aurora kinase A	AURKA;AIK;ARK1;AURA;AURORA2;BTAK;MGC34538;PPP1R47;STK15;STK6;STK7	M-003545-10				CV2	0.55	NC	1.83	0.75	019A	1731	0.053	25		0.69	0.57	12001	019B	H18	1635	0.09	25		0.82	0.53	1683
121127	12020	N04	drug targets	54998	AURKAIP1	aurora kinase A interacting protein 1	AURKAIP1;AIP;AKIP;FLJ20608	M-006467-00				CV1	1.01	Hi	2.82	1	029A	3072	0.11	23		1.05	1.01	12020	029B	N04	3108	0.12	23		0.96	1.01	3090
121120	12002	A05	protein kinase	9212	AURKB	aurora kinase B	AURKB;AIK2;AIM-1;AIM1;ARK2;AurB;IPL1;PPP1R48;STK12;STK5;aurkb-sv1;aurkb-sv2	M-003326-08				CV2	0.57	NC	1.86	0.76	013A	1551	0.12	25		0.83	0.51	12002	013B	A05	1945	0.1	25		0.69	0.64	1748
121126	12001	C14	protein kinase	6795	AURKC	aurora kinase C	AURKC;AIE2;AIK3;ARK3;AurC;SPGF5;STK13;aurora-C	M-019573-04				CV2	0.65	NC	-0.67	0.12	019A	2010	0.018	25		0.24	0.67	12001	019B	C14	1945	0	25		0	0.63	1977.5
130114	12035	K22	remaining genome	26053	AUTS2	autism susceptibility candidate 2	AUTS2;FBRSL2;KIAA0442;MGC13140	M-013932-00				CV1	0.98	NC	1.23	0.6	039A	3060	0.06	17		0.67	0.99	12035	039B	K22	3020	0.04	17		0.53	0.98	3040
121126	12006	G03	drug targets/ion channel	57099	AVEN	apoptosis, caspase activation inhibitor	AVEN;PDCD12	M-021098-01				LC	0.45	LC	0.79	0.49	021A	2282	0.06	25		0.75	0.76	12006	021B	G03	421	0.019	23		0.23	0.14	1351.5
121203	12028	I03	remaining genome	10677	AVIL	advillin	AVIL;ADVIL;DKFZp779O1812;DOC6;FLJ12386;MGC133244;p92	M-012275-00				CV1	0.93	NC	-0.28	0.22	035A	3148	0.05	24		0.31	1.02	12028	035B	I03	2531	0.02	25		0.12	0.84	2839.5
121119	12025	H14	remaining genome	23080	AVL9	AVL9 homolog (S. cerevisiase)	AVL9;DKFZp686G0344;KIAA0241	M-025311-01				CV1	0.76	Hi	5.51	1.68	010A	2901	0.001	25		0.01	0.98	12025	010B	H14	1638	0.277	25		3.36	0.54	2269.5
130129	12043	B20	remaining genome	551	AVP	arginine vasopressin	AVP;ADH;ARVP;AVP-NPII;AVRP;VP	M-010997-01				CV1	0.74	NC	-0.2	0.24	064A	2357	0.017	25		0.18	0.76	12043	064B	B20	2258	0.023	25		0.3	0.73	2307.5
130129	12042	I13	remaining genome	60370	AVPI1	arginine vasopressin-induced 1	AVPI1;PP5395;RP11-548K23.7;VIP32;VIT32	M-013941-01				CV1	1.02	Hi	3.49	1.17	063A	3111	0.078	23		1.11	1.02	12042	063B	I13	3114	0.075	22		1.22	1.02	3112.5
121120	12004	G22	GPCR/phosphatase	552	AVPR1A	arginine vasopressin receptor 1A	AVPR1A;AVPR1	M-003631-01				CV1	1.01	NC	1.07	0.56	014A	3140	0.12	24		0.55	1.06	12004	014B	G22	2692	0.1	25		0.56	0.96	2916
121119	12003	A10	GPCR/protein kinase	553	AVPR1B	arginine vasopressin receptor 1B	AVPR1B;AVPR3	M-005431-01				CV1	0.99	NC	0.95	0.53	007A	2340	0.35	25		0.85	0.92	12003	007B	A10	3145	0.017	25		0.21	1.05	2742.5
121119	12003	D05	GPCR/protein kinase	554	AVPR2	arginine vasopressin receptor 2	AVPR2;ADHR;DI1;DIR;DIR3;MGC126533;MGC138386;NDI;V2R	M-005432-00				CV1	0.74	Hi	2.06	0.81	007A	1824	0.45	25		1.1	0.71	12003	007B	D05	2292	0.041	25		0.52	0.77	2058
121120	12041	P10	remaining genome	158833	AWAT1	acyl-CoA wax alcohol acyltransferase 1	AWAT1;DGA2;DGAT2L3	M-010304-01				CV1	0.92	Hi	5.79	1.75	018A	3025	0.28	25		1.87	1	12041	018B	P10	2559	0.26	25		1.62	0.85	2792
130129	12043	C04	remaining genome	158835	AWAT2	acyl-CoA wax alcohol acyltransferase 2	AWAT2;DC4;DGAT2L4;MFAT;WS	M-027188-01				CV1	1	Hi	5.99	1.8	064A	3173	0.153	20		1.6	1.02	12043	064B	C04	3071	0.153	21		1.99	0.99	3122
130115	12047	J17	remaining genome	126859	AXDND1	axonemal dynein light chain domain containing 1	AXDND1;C1orf125;DKFZp686H1423;FLJ25438;FLJ32940;RP11-215I23.2	M-019223-01				CV1	1	NC	-0.67	0.12	047A	3075	0.009	17		0.13	1	12047	047B	J17	3120	0.01	16		0.12	1.01	3097.5
121119	12031	P20	remaining genome	8312	AXIN1	axin 1	AXIN1;AXIN;MGC52315;PPP1R49	M-009625-01				CV1	0.98	NC	-0.28	0.22	011A	2858	0.015	25		0.2	0.95	12031	011B	P20	3099	0.018	21		0.25	1.02	2978.5
121119	12038	G04	remaining genome	8313	AXIN2	axin 2	AXIN2;AXIL;DKFZp781B0869;MGC10366;MGC126582	M-008809-01				CV2	0.66	Hi	2.02	0.8	012A	2043	0.044	25		0.65	0.68	12038	012B	G04	1940	0.066	25		0.94	0.65	1991.5
121126	12001	F15	protein kinase	558	AXL	AXL receptor tyrosine kinase	AXL;JTK11;UFO	M-003104-03				CV1	1	NC	0.91	0.52	019A	3029	0.051	24		0.67	1	12001	019B	F15	3087	0.04	23		0.36	1.01	3058
130114	12035	H06	remaining genome	563	AZGP1	alpha-2-glycoprotein 1, zinc-binding	AZGP1;ZA2G;ZAG	M-012567-00				CV1	0.99	NC	-0.67	0.12	039A	3014	0.01	22		0.11	0.98	12035	039B	H06	3107	0.01	23		0.13	1	3060.5
130129	12042	O10	remaining genome	22994	AZI1	5-azacytidine induced 1	AZI1;AZ1;Cep131;ZA1	M-023335-01				CV1	1.01	NC	-0.2	0.24	063A	3100	0.016	21		0.23	1.02	12042	063B	O10	3051	0.015	24		0.24	1	3075.5
130115	12047	N05	remaining genome	64343	AZI2	5-azacytidine induced 2	AZI2;AZ2;NAP1;TILP	M-014092-00				CV1	1.01	NC	-0.08	0.27	047A	3067	0.03	15		0.42	1	12047	047B	N05	3156	0.01	16		0.12	1.02	3111.5
121119	12012	L11	drug targets	51582	AZIN1	antizyme inhibitor 1	AZIN1;MGC3832;MGC691;OAZI;OAZIN;ODC1L	M-008552-01				CV1	0.9	NC	-0.63	0.13	008A	2697	0.005	25		0.07	0.89	12012	008B	L11	2225	0.07	25		0.19	0.92	2461
130122	12055	F05	protease	566	AZU1	azurocidin 1	AZU1;AZAMP;AZU;CAP37;HBP;HUMAZUR;NAZC	M-008914-00				CV1	0.86	NC	0.44	0.4	055A	2578	0.038	25		0.52	0.84	12055	055B	F05	2688	0.02	25		0.29	0.87	2633
121127	12015	B05	drug targets	567	B2M	beta-2-microglobulin	B2M	M-004366-00				CV1	0.96	NC	0.4	0.39	026A	3068	0.03	25		0.3	0.98	12015	026B	B05	2887	0.05	25		0.48	0.95	2977.5
121127	12015	J05	drug targets	8706	B3GALNT1	beta-1,3-N-acetylgalactosaminyltransferase 1 (globoside blood group)	B3GALNT1;B3GALT3;GLCT3;GLOB;Gb4Cer;P;P1;beta3Gal-T3;galT3	M-013696-01				CV1	0.94	NC	-0.36	0.2	026A	3109	0.02	23		0.2	0.99	12015	026B	J05	2705	0.02	25		0.19	0.89	2907
121119	12017	K07	drug targets	148789	B3GALNT2	beta-1,3-N-acetylgalactosaminyltransferase 2	B3GALNT2;B3GalNAc-T2;MGC39558	M-016736-01				CV1	1.01	NC	-0.28	0.22	009A	2861	0.012	25		0.18	0.93	12017	009B	K07	2499	0.08	25		0.27	1.09	2680
130122	12007	E03	drug targets	8708	B3GALT1	UDP-Gal:betaGlcNAc beta 1,3-galactosyltransferase, polypeptide 1	B3GALT1;MGC126594;beta3Gal-T1	M-013691-00				CV1	0.98	NC	-0.71	0.11	059A	3079	0.007	21		0.14	1.02	12007	059B	E03	2874	0.005	25		0.08	0.94	2976.5
121127	12020	O09	drug targets	8707	B3GALT2	UDP-Gal:betaGlcNAc beta 1,3-galactosyltransferase, polypeptide 2	B3GALT2;BETA3GALT2;GLCT2;beta3Gal-T2	M-013692-00				CV1	0.98	Hi	4.32	1.38	029A	3007	0.13	25		1.24	0.98	12020	029B	O09	3000	0.19	24		1.52	0.97	3003.5
121119	12017	J20	drug targets	8705	B3GALT4	UDP-Gal:betaGlcNAc beta 1,3-galactosyltransferase, polypeptide 4	B3GALT4;BETA3GALT4;GALT2;GALT4	M-013697-01				CV1	1.06	NC	0.6	0.44	009A	3069	0.006	22		0.09	1	12017	009B	J20	2561	0.23	25		0.78	1.12	2815
121127	12015	A16	drug targets	10317	B3GALT5	UDP-Gal:betaGlcNAc beta 1,3-galactosyltransferase, polypeptide 5	B3GALT5;B3GalT-V;B3GalTx;B3T5;GLCT5;beta3Gal-T5	M-012159-00				CV1	0.86	Hi	3.09	1.07	026A	2419	0.12	25		1.2	0.77	12015	026B	A16	2847	0.1	25		0.95	0.94	2633
121119	12017	F10	drug targets	126792	B3GALT6	UDP-Gal:betaGal beta 1,3-galactosyltransferase polypeptide 6	B3GALT6;beta3GalT6	M-021340-01				CV1	1	NC	-0.2	0.24	009A	3027	0.014	24		0.22	0.99	12017	009B	F10	2334	0.08	25		0.27	1.02	2680.5
130121	12052	B10	remaining genome	145173	B3GALTL	beta 1,3-galactosyltransferase-like	B3GALTL;B3GLCT;B3GTL;B3Glc-T;Gal-T;beta3Glc-T	M-019319-01				CV1	0.99	NC	-0.12	0.26	052A	3026	0.034	17		0.26	0.97	12052	052B	B10	3122	0.03	19		0.25	1.01	3074
121127	12020	E21	drug targets	27087	B3GAT1	beta-1,3-glucuronyltransferase 1 (glucuronosyltransferase P)	B3GAT1;CD57;GLCATP;GLCUATP;HNK1;LEU7;NK-1;NK1	M-012896-01				CV1	0.98	Hi	2.02	0.8	029A	3032	0.11	23		1.05	0.99	12020	029B	E21	3009	0.07	23		0.56	0.98	3020.5
121127	12021	G04	drug targets/remaining genome	135152	B3GAT2	beta-1,3-glucuronyltransferase 2 (glucuronosyltransferase S)	B3GAT2;GLCATS;KIAA1963;MGC138535	M-015266-01				CV2	0.7	NC	-0.91	0.06	030A	2017	0	25		0	0.67	12021	030B	G04	2185	0.01	25		0.12	0.72	2101
121127	12018	C13	drug targets	26229	B3GAT3	beta-1,3-glucuronyltransferase 3 (glucuronosyltransferase I)	B3GAT3;GLCATI	M-012439-01				CV1	0.96	NC	-1.15	0	028A	3015	0	21		0	0.98	12018	028B	C13	2975	0	25		0	0.95	2995
121126	12008	G09	drug targets	11041	B3GNT1	UDP-GlcNAc:betaGal beta-1,3-N-acetylglucosaminyltransferase 1	B3GNT1;B3GN-T1;B3GNT6;BETA3GNTI;iGAT;iGNT	M-012307-01				CV1	0.86	NC	-0.83	0.08	022A	2580	0.007	25		0.07	0.85	12008	022B	G09	2624	0.01	25		0.1	0.87	2602
130129	12019	D06	drug targets	10678	B3GNT2	UDP-GlcNAc:betaGal beta-1,3-N-acetylglucosaminyltransferase 2	B3GNT2;B3GN-T2;B3GNT;B3GNT-2;B3GNT1;BETA3GNT;BGNT2;BGnT-2	M-013717-01				CV1	1	NC	0.2	0.34	061A	3162	0.031	16		0.39	1.02	12019	061B	D06	3012	0.023	16		0.28	0.98	3087
121120	12014	H08	drug targets	10331	B3GNT3	UDP-GlcNAc:betaGal beta-1,3-N-acetylglucosaminyltransferase 3	B3GNT3;B3GAL-T8;B3GN-T3;B3GNT-3;HP10328;TMEM3;beta3Gn-T3	M-009034-02				CV1	0.92	NC	0.36	0.38	015A	2762	0.05	25		0.32	0.9	12014	015B	H08	2818	0.08	25		0.43	0.93	2790
121127	12018	M10	drug targets	79369	B3GNT4	UDP-GlcNAc:betaGal beta-1,3-N-acetylglucosaminyltransferase 4	B3GNT4;B3GN-T4;beta3Gn-T4	M-013441-00				CV1	0.98	NC	-0.99	0.04	028A	3083	0	24		0	1	12018	028B	M10	3004	0.01	20		0.07	0.96	3043.5
121127	12016	J10	drug targets	84002	B3GNT5	UDP-GlcNAc:betaGal beta-1,3-N-acetylglucosaminyltransferase 5	B3GNT5;B3GN-T5;beta3Gn-T5	M-008985-00				CV1	0.97	NC	-0.56	0.15	027A	2858	0.02	25		0.14	0.93	12016	027B	J10	3126	0.02	25		0.15	1.01	2992
130129	12019	E06	drug targets	192134	B3GNT6	UDP-GlcNAc:betaGal beta-1,3-N-acetylglucosaminyltransferase 6 (core 3 synthase)	B3GNT6;B3Gn-T6;IMAGE:4907098;MGC119334;MGC119336;MGC119337	M-016388-01				CV1	1	NC	-0.83	0.08	061A	3094	0.004	14		0.05	0.99	12019	061B	E06	3115	0.008	17		0.1	1.01	3104.5
130129	12009	D20	drug targets	93010	B3GNT7	UDP-GlcNAc:betaGal beta-1,3-N-acetylglucosaminyltransferase 7	B3GNT7;beta3GnT7	M-015841-00				CV1	0.99	NC	0.4	0.39	060A	3073	0.034	16		0.39	0.98	12009	060B	D20	3126	0.036	19		0.39	1	3099.5
121127	12020	D17	drug targets	374907	B3GNT8	UDP-GlcNAc:betaGal beta-1,3-N-acetylglucosaminyltransferase 8	B3GNT8;B3GALT7;BGALT15;beta3Gn-T8	M-031757-00				CV1	1	NC	0.4	0.39	029A	3149	0.04	21		0.38	1.03	12020	029B	D17	3024	0.05	19		0.4	0.98	3086.5
121127	12013	J14	drug targets	84752	B3GNT9	UDP-GlcNAc:betaGal beta-1,3-N-acetylglucosaminyltransferase 9	B3GNT9;MGC4655	M-015099-01				CV1	1.01	NC	-0.4	0.19	025A	3040	0.03	19		0.2	1	12013	025B	J14	3133	0.03	24		0.18	1.02	3086.5
121127	12016	E06	drug targets	146712	B3GNTL1	UDP-GlcNAc:betaGal beta-1,3-N-acetylglucosaminyltransferase-like 1	B3GNTL1;B3GNT8;MGC126253;MGC126256	M-019318-01				CV1	0.97	NC	-0.56	0.15	027A	3098	0.01	24		0.07	1.01	12016	027B	E06	2851	0.03	25		0.23	0.92	2974.5
121127	12020	L17	drug targets	2583	B4GALNT1	beta-1,4-N-acetyl-galactosaminyl transferase 1	B4GALNT1;GALGT;GALNACT	M-011279-01				CV1	0.94	NC	-0.44	0.18	029A	3022	0.03	23		0.29	0.99	12020	029B	L17	2756	0.01	25		0.08	0.89	2889
121126	12010	D19	drug targets	124872	B4GALNT2	beta-1,4-N-acetyl-galactosaminyl transferase 2	B4GALNT2;B4GALT;GALGT2;MGC142235;MGC142237	M-016054-00				CV1	0.96	NC	-0.99	0.04	023A	3024	0.01	23		0.07	0.99	12010	023B	D19	2839	0	25		0	0.93	2931.5
130129	12009	C20	drug targets	283358	B4GALNT3	beta-1,4-N-acetyl-galactosaminyl transferase 3	B4GALNT3;FLJ16224;FLJ40362	M-018273-01				CV1	0.98	NC	0.08	0.31	060A	3025	0.024	14		0.28	0.96	12009	060B	C20	3089	0.031	14		0.33	0.99	3057
121126	12011	F13	drug targets	338707	B4GALNT4	beta-1,4-N-acetyl-galactosaminyl transferase 4	B4GALNT4;FLJ25045	M-017753-00				CV1	0.99	NC	1.07	0.56	024A	3065	0.075	20		0.68	1	12011	024B	F13	3025	0.05	23		0.43	0.98	3045
121119	12017	L08	drug targets	2683	B4GALT1	UDP-Gal:betaGlcNAc beta 1,4- galactosyltransferase, polypeptide 1	B4GALT1;B4GAL-T1;CDG2D;DKFZp686N19253;GGTB2;GT1;GTB;MGC50983;beta4Gal-T1	M-012965-00				CV1	0.71	NC	-0.6	0.14	009A	1928	0.009	25		0.14	0.63	12017	009B	L08	1804	0.04	25		0.14	0.79	1866
121127	12015	B20	drug targets	8704	B4GALT2	UDP-Gal:betaGlcNAc beta 1,4- galactosyltransferase, polypeptide 2	B4GALT2;B4Gal-T2;B4Gal-T3;beta4Gal-T2	M-011518-01				CV1	1	NC	-0.2	0.24	026A	3043	0.02	23		0.2	0.97	12015	026B	B20	3085	0.03	22		0.29	1.02	3064
121126	12010	B21	drug targets	8703	B4GALT3	UDP-Gal:betaGlcNAc beta 1,4- galactosyltransferase, polypeptide 3	B4GALT3;beta4Gal-T3	M-011517-00				CV1	1.02	Hi	7.62	2.21	023A	3073	0.33	15		2.28	1	12010	023B	B21	3157	0.3	18		2.14	1.03	3115
121126	12011	J10	drug targets	8702	B4GALT4	UDP-Gal:betaGlcNAc beta 1,4- galactosyltransferase, polypeptide 4	B4GALT4;B4Gal-T4;beta4Gal-T4	M-011516-00				CV1	1	NC	-0.83	0.08	024A	3048	0.008	22		0.07	0.99	12011	024B	J10	3098	0.01	23		0.09	1.01	3073
130122	12007	B10	drug targets	9334	B4GALT5	UDP-Gal:betaGlcNAc beta 1,4- galactosyltransferase, polypeptide 5	B4GALT5;B4Gal-T5;BETA4-GALT-IV;MGC138470;beta4Gal-T5;beta4GalT-V;gt-V	M-010389-01				CV1	0.72	NC	-0.83	0.08	059A	1868	0.005	25		0.1	0.62	12007	059B	B10	2498	0.003	25		0.05	0.82	2183
121119	12017	C17	drug targets	9331	B4GALT6	UDP-Gal:betaGlcNAc beta 1,4- galactosyltransferase, polypeptide 6	B4GALT6;B4Gal-T6;beta4Gal-T6	M-011933-00				CV1	0.92	NC	-0.67	0.12	009A	3020	0.007	20		0.11	0.98	12017	009B	C17	1938	0.04	25		0.14	0.85	2479
121126	12008	M18	drug targets	11285	B4GALT7	xylosylprotein beta 1,4-galactosyltransferase, polypeptide 7 (galactosyltransferase I)	B4GALT7;XGALT1;XGPT1	M-012387-00				CV1	0.88	NC	-0.83	0.08	022A	2917	0.007	25		0.07	0.96	12008	022B	M18	2430	0.01	25		0.1	0.81	2673.5
130129	12042	H06	remaining genome	27077	B9D1	B9 protein domain 1	B9D1;B9;EPPB9;MKS9;MKSR1	M-013039-01				CV1	1	NC	-0.48	0.17	063A	3077	0.008	22		0.11	1.01	12042	063B	H06	3054	0.014	24		0.23	1	3065.5
121203	12029	K09	remaining genome	80776	B9D2	B9 protein domain 2	B9D2;ICIS-1;MGC4093;MKS10;MKSR2	M-014632-00				CV1	0.98	NC	-0.04	0.28	036A	3066	0.05	23		0.31	0.99	12029	036B	K09	3008	0.04	22		0.24	0.98	3037
121203	12027	J03	remaining genome	79870	BAALC	brain and acute leukemia, cytoplasmic	BAALC;FLJ12015	M-014460-01				CV1	0.99	NC	0.16	0.33	034A	3071	0.04	24		0.31	1	12027	034B	J03	3006	0.04	24		0.35	0.98	3038.5
130129	12009	K20	drug targets	570	BAAT	bile acid CoA: amino acid N-acyltransferase (glycine N-choloyltransferase)	BAAT;BACAT;BAT;FLJ20300;MGC104432	M-008251-00				CV1	0.99	NC	-0.91	0.06	060A	3030	0.006	15		0.07	0.96	12009	060B	K20	3174	0.005	15		0.05	1.02	3102
130121	12051	G20	remaining genome	29086	BABAM1	BRISC and BRCA1 A complex member 1	BABAM1;C19orf62;FLJ20571;MERIT40;NBA1	M-020702-01				CV1	1	NC	0.16	0.33	051A	3125	0.03	21		0.32	1.02	12051	051B	G20	3053	0.035	21		0.34	0.99	3089
130122	12055	E17	protease	23621	BACE1	beta-site APP-cleaving enzyme 1	BACE1;ASP2;BACE;FLJ90568;HSPC104;KIAA1149	M-003747-02				CV1	0.78	NC	-0.71	0.11	055A	2338	0.016	25		0.22	0.77	12055	055B	E17	2418	0	25		0	0.78	2378
130122	12055	O13	protease	25825	BACE2	beta-site APP-cleaving enzyme 2	BACE2;AEPLC;ALP56;ASP1;ASP21;BAE2;CEAP1;DRAP	M-003802-03				CV1	1	NC	-1.07	0.02	055A	3015	0.003	20		0.04	0.99	12055	055B	O13	3118	0	19		0	1.01	3066.5
121127	12015	A05	drug targets	571	BACH1	BTB and CNC homology 1, basic leucine zipper transcription factor 1	BACH1;BACH-1	M-007750-01				CV1	0.78	NC	-0.75	0.1	026A	2424	0.01	25		0.1	0.78	12015	026B	A05	2323	0.01	25		0.1	0.77	2373.5
121127	12018	A06	drug targets	60468	BACH2	BTB and CNC homology 1, basic leucine zipper transcription factor 2	BACH2	M-009787-00				CV1	0.98	Hi	6.03	1.81	028A	3038	0.28	20		2.15	0.99	12018	028B	A06	3060	0.22	22		1.47	0.98	3049
121127	12020	A08	drug targets	572	BAD	BCL2-associated agonist of cell death	BAD;BBC2;BCL2L8	M-003870-02				CV1	1.04	NC	0.83	0.5	029A	3198	0.07	17		0.67	1.05	12020	029B	A08	3205	0.04	17		0.32	1.04	3201.5
121126	12010	P07	drug targets	573	BAG1	BCL2-associated athanogene	BAG1;HAP;RAP46	M-003871-02				CV1	1	NC	-0.87	0.07	023A	3034	0.02	23		0.14	0.99	12010	023B	P07	3062	0	24		0	1	3048
121127	12015	I07	drug targets	9532	BAG2	BCL2-associated athanogene 2	BAG2;BAG-2;KIAA0576;MGC149462;dJ417I1.2	M-011961-01				CV1	0.98	NC	0.04	0.3	026A	3053	0.04	25		0.4	0.98	12015	026B	I07	3009	0.02	24		0.19	0.99	3031
130129	12019	J15	drug targets	9531	BAG3	BCL2-associated athanogene 3	BAG3;BAG-3;BIS;CAIR-1;MGC104307	M-011957-01				CV1	0.99	NC	-0.6	0.14	061A	3053	0.013	16		0.16	0.98	12019	061B	J15	3078	0.01	18		0.12	1	3065.5
121126	12010	J05	drug targets	9530	BAG4	BCL2-associated athanogene 4	BAG4;BAG-4;DKFZp586O2022;SODD	M-004379-02				CV1	0.96	Hi	2.3	0.87	023A	3090	0.15	23		1.03	1.01	12010	023B	J05	2775	0.1	25		0.71	0.91	2932.5
130122	12007	D18	drug targets	9529	BAG5	BCL2-associated athanogene 5	BAG5;BAG-5	M-011960-01				CV1	1	NC	-0.52	0.16	059A	3028	0.002	24		0.04	1	12007	059B	D18	3081	0.017	19		0.27	1.01	3054.5
121203	12028	G16	remaining genome	7917	BAG6	BCL2-associated athanogene 6	BAG6;BAG-6;BAT3;D6S52E;G3	M-005062-01				CV1	1.02	NC	-0.79	0.09	035A	3131	0.02	22		0.12	1.02	12028	035B	G16	3093	0.01	21		0.06	1.02	3112
130129	12026	D08	remaining genome	574	BAGE	B melanoma antigen	BAGE;BAGE1;CT2.1	M-021360-02				CV1	1.04	Hi	5.71	1.73	062A	3215	0.129	17		2.19	1.04	12026	062B	D08	3142	0.078	22		1.28	1.03	3178.5
121203	12027	F03	remaining genome	85319	BAGE2	B melanoma antigen family, member 2	BAGE2;CT2.2	M-018890-01				CV1	1	NC	-0.48	0.17	034A	3074	0.01	25		0.08	1	12027	034B	F03	3085	0.03	24		0.26	1.01	3079.5
121120	12041	I06	remaining genome	85318	BAGE3	B melanoma antigen family, member 3	BAGE3;CT2.3	M-018894-00				CV2	0.56	NC	-0.52	0.16	018A	1802	0.02	25		0.13	0.59	12041	018B	I06	1598	0.03	25		0.19	0.53	1700
121203	12027	P04	remaining genome	85317	BAGE4	B melanoma antigen family, member 4	BAGE4;CT2.4;MGC119851;MGC119852;MGC119853;MLL3P	M-018599-02			ONE REP	CV2	0.67	NC	-0.48	0.17	034A				EXCLUDED			12027	034B	P04	2067	0.02	25		0.17	0.67	2067
121203	12024	F16	remaining genome	85316	BAGE5	B melanoma antigen family, member 5	BAGE5;CT2.5	M-018608-01				CV1	1	NC	-0.52	0.16	032A	3135	0.03	17		0.18	1	12024	032B	F16	3160	0.02	17		0.13	1	3147.5
130115	12046	F21	remaining genome	57597	BAHCC1	BAH domain and coiled-coil containing 1	BAHCC1;BAHD2;FLJ23058;KIAA1447	M-023331-01				CV1	1.02	NC	-0.44	0.18	046A	3175	0.008	25		0.23	1.03	12046	046B	F21	3158	0.004	22		0.12	1.02	3166.5
130122	12057	N09	ubiquitin conjugation 2/ubiquitin conjugation 3	22893	BAHD1	bromo adjacent homology domain containing 1	BAHD1;KIAA0945	M-020357-01				CV1	1	NC	1.63	0.7	057A	3111	0.047	23		0.87	0.99	12057	057B	N09	3101	0.032	21		0.53	1	3106
121120	12004	C04	GPCR/phosphatase	575	BAI1	brain-specific angiogenesis inhibitor 1	BAI1;FLJ41988;GDAIF	M-005433-01				CV1	0.98	NC	0.6	0.44	014A	2833	0.12	25		0.55	0.95	12004	014B	C04	2835	0.06	25		0.33	1.01	2834
121119	12003	I22	GPCR/protein kinase	576	BAI2	brain-specific angiogenesis inhibitor 2	BAI2	M-003632-02				CV1	1.07	NC	-0.44	0.18	007A	2848	0.13	25		0.32	1.12	12003	007B	I22	3061	0.003	22		0.04	1.02	2954.5
121119	12003	F06	GPCR/protein kinase	577	BAI3	brain-specific angiogenesis inhibitor 3	BAI3;KIAA0550;MGC133100	M-005434-01				CV1	0.91	NC	0.75	0.48	007A	2280	0.3	25		0.73	0.89	12003	007B	F06	2772	0.019	25		0.24	0.93	2526
121127	12015	A09	drug targets	10458	BAIAP2	BAI1-associated protein 2	BAIAP2;BAP2;FLAF3;IRSP53	M-012206-01				CV1	1	Hi	2.34	0.88	026A	3092	0.11	21		1.1	0.99	12015	026B	A09	3023	0.07	25		0.67	1	3057.5
130121	12049	B10	remaining genome	55971	BAIAP2L1	BAI1-associated protein 2-like 1	BAIAP2L1;FLJ42275;IRTKS	M-018664-01				CV1	0.98	Hi	4.92	1.53	049A	3063	0.218	19		1.67	0.98	12049	049B	B10	3068	0.221	19		1.4	0.99	3065.5
130121	12049	P10	remaining genome	80115	BAIAP2L2	BAI1-associated protein 2-like 2	BAIAP2L2;FLJ22582	M-016595-01				CV1	0.99	NC	1.71	0.72	049A	3061	0.104	24		0.8	0.98	12049	049B	P10	3100	0.099	22		0.63	1	3080.5
121119	12031	E09	remaining genome	8938	BAIAP3	BAI1-associated protein 3	BAIAP3;BAP3;KIAA0734;MGC138334	M-013664-00				CV1	0.9	NC	0.95	0.53	011A	2506	0.033	25		0.43	0.84	12031	011B	E09	2942	0.046	25		0.63	0.97	2724
121126	12008	K19	drug targets	578	BAK1	BCL2-antagonist/killer 1	BAK1;BAK;BAK-LIKE;BCL2L7;CDN1;MGC117255;MGC3887	M-003305-02				CV1	0.89	NC	-0.04	0.28	022A	2801	0.027	25		0.26	0.92	12008	022B	K19	2586	0.03	25		0.3	0.86	2693.5
130129	12043	P22	remaining genome	25805	BAMBI	BMP and activin membrane-bound inhibitor homolog (Xenopus laevis)	BAMBI;NMA	M-019596-03				CV1	0.98	NC	-0.63	0.13	064A	3016	0.017	19		0.18	0.97	12043	064B	P22	3031	0.006	23		0.08	0.98	3023.5
130114	12035	F04	remaining genome	8815	BANF1	barrier to autointegration factor 1	BANF1;BAF;BCRP1;D14S1460;MGC111161;NGPS	M-011536-00				CV1	1	NC	-0.4	0.19	039A	3117	0.01	17		0.11	1.01	12035	039B	F04	3074	0.02	18		0.27	0.99	3095.5
121120	12022	I14	remaining genome	140836	BANF2	barrier to autointegration factor 2	BANF2;BAF-L;BAF2;BAFL;C20orf179;MGC62093;MGC72082	M-018231-01				CV1	1.02	NC	-0.91	0.06	016A	3069	0.02	22		0.12	1.03	12022	016B	I14	3101	0	24		0	1.02	3085
121203	12029	D22	remaining genome	55024	BANK1	B-cell scaffold protein with ankyrin repeats 1	BANK1;BANK;FLJ20706;FLJ34204	M-019168-01				CV1	1	NC	0.32	0.37	036A	3139	0.06	20		0.38	1.02	12029	036B	D22	3007	0.06	20		0.36	0.98	3073
130114	12034	A16	remaining genome	54971	BANP	BTG3 associated nuclear protein	BANP;BEND1;DKFZp761H172;FLJ10177;FLJ20538;SMAR1;SMARBP1	M-013093-01				CV1	0.96	NC	0.6	0.44	038A	3069	0.03	25		0.43	0.99	12034	038B	A16	2898	0.03	25		0.46	0.93	2983.5
130122	12055	M21	protease	8314	BAP1	BRCA1 associated protein-1 (ubiquitin carboxy-terminal hydrolase)	BAP1;DKFZp686N04275;FLJ35406;FLJ37180;HUCEP-13;KIAA0272;UCHL2	M-005791-00				CV1	1.03	NC	-0.12	0.26	055A	3224	0.027	18		0.37	1.06	12055	055B	M21	3092	0.01	17		0.14	1	3158
130122	12057	L16	ubiquitin conjugation 2/ubiquitin conjugation 3	580	BARD1	BRCA1 associated RING domain 1	BARD1	M-003873-02				CV1	1	Hi	3.06	1.06	057A	3093	0.085	24		1.57	0.99	12057	057B	L16	3095	0.033	23		0.55	1	3094
130114	12035	G16	remaining genome	56751	BARHL1	BarH-like homeobox 1	BARHL1	M-017899-00				CV1	1	NC	0.04	0.3	039A	3092	0.03	18		0.33	1	12035	039B	G16	3083	0.02	18		0.27	1	3087.5
121120	12041	J19	remaining genome	343472	BARHL2	BarH-like homeobox 2	BARHL2	M-032002-01				CV1	1.01	NC	0.52	0.42	018A	3041	0.06	23		0.4	1	12041	018B	J19	3069	0.07	21		0.44	1.02	3055
121127	12015	E13	drug targets	56033	BARX1	BARX homeobox 1	BARX1	M-013087-01				CV1	0.78	NC	0.04	0.3	026A	2331	0.04	25		0.4	0.75	12015	026B	E13	2450	0.02	25		0.19	0.81	2390.5
121126	12011	M11	drug targets	8538	BARX2	BARX homeobox 2	BARX2;MGC133368;MGC133369	M-012395-01				CV1	1.04	NC	-0.83	0.08	024A	3211	0.008	19		0.07	1.05	12011	024B	M11	3132	0.01	20		0.09	1.02	3171.5
130129	12043	H06	remaining genome	10409	BASP1	brain abundant, membrane attached signal protein 1	BASP1;CAP-23;CAP23;MGC8555;NAP-22;NAP22	M-019008-03				CV1	1	NC	1.94	0.78	064A	3094	0.062	16		0.65	0.99	12043	064B	H06	3143	0.071	17		0.92	1.01	3118.5
121127	12021	N17	drug targets/remaining genome	10538	BATF	basic leucine zipper transcription factor, ATF-like	BATF;B-ATF;BATF1;SFA-2;SFA2	M-008563-01				CV1	0.88	Hi	2.94	1.03	030A	2680	0.08	25		0.89	0.89	12021	030B	N17	2642	0.1	25		1.18	0.87	2661
130129	12053	C22	remaining genome	116071	BATF2	basic leucine zipper transcription factor, ATF-like 2	BATF2;MGC20410;SARI	M-016830-00				CV1	0.71	NC	-0.99	0.04	065A	2315	0.003	25		0.04	0.75	12053	065B	C22	2088	0.003	25		0.05	0.67	2201.5
130122	12007	F20	drug targets	55509	BATF3	basic leucine zipper transcription factor, ATF-like 3	BATF3;FLJ36352;FLJ37535;JDP1;JUNDM1;SNFT	M-010056-01				CV1	0.78	NC	-0.99	0.04	059A	2334	0.003	25		0.06	0.77	12007	059B	F20	2449	0.002	25		0.03	0.8	2391.5
121120	12014	J17	drug targets	581	BAX	BCL2-associated X protein	BAX;BCL2L4	M-003308-03				CV1	0.96	NC	1.11	0.57	015A	3035	0.11	24		0.71	0.99	12014	015B	J17	2834	0.08	25		0.43	0.93	2934.5
121119	12025	D09	remaining genome	11177	BAZ1A	bromodomain adjacent to zinc finger domain, 1A	BAZ1A;ACF1;DKFZp586E0518;FLJ14383;WALp1;WCRF180;hACF1	M-006941-00				CV1	0.88	NC	1.94	0.78	010A	2240	0.071	25		0.83	0.76	12025	010B	D09	3056	0.061	25		0.74	1.01	2648
130122	12058	J03	ubiquitin conjugation 3	9031	BAZ1B	bromodomain adjacent to zinc finger domain, 1B	BAZ1B;WBSCR10;WBSCR9;WSTF	M-006901-02				CV1	1	NC	-0.04	0.28	058A	3171	0.015	21		0.23	1.03	12058	058B	J03	3014	0.022	19		0.33	0.98	3092.5
121120	12032	A16	remaining genome	11176	BAZ2A	bromodomain adjacent to zinc finger domain, 2A	BAZ2A;DKFZp781B109;FLJ13768;FLJ13780;FLJ45876;KIAA0314;TIP5;WALp3	M-020470-01				CV1	0.94	NC	0.99	0.54	017A	2951	0.11	25		0.51	1.02	12032	017B	A16	2377	0.13	25		0.58	0.86	2664
130122	12058	O07	ubiquitin conjugation 3	29994	BAZ2B	bromodomain adjacent to zinc finger domain, 2B	BAZ2B;DKFZp434H071;DKFZp762I0516;FLJ45644;WALp4	M-020487-01				CV1	1.02	Hi	5.79	1.75	058A	3177	0.144	17		2.2	1.03	12058	058B	O07	3087	0.085	19		1.29	1.01	3132
121120	12041	L03	remaining genome	27113	BBC3	BCL2 binding component 3	BBC3;FLJ42994;JFY-1;JFY1;PUMA	M-004380-01				CV2	0.7	NC	-0.24	0.23	018A	2350	0.04	25		0.27	0.77	12041	018B	L03	1882	0.03	25		0.19	0.63	2116
121119	12017	H03	drug targets	8424	BBOX1	butyrobetaine (gamma), 2-oxoglutarate dioxygenase (gamma-butyrobetaine hydroxylase) 1	BBOX1;BBH;BBOX;G-BBH;gamma-BBH	M-011472-01				CV1	0.92	NC	1.43	0.65	009A	2600	0.054	25		0.83	0.85	12017	009B	H03	2240	0.14	25		0.47	0.98	2420
121203	12027	C03	remaining genome	582	BBS1	Bardet-Biedl syndrome 1	BBS1;BBS2L2;FLJ23590;MGC126183;MGC126184;MGC51114	M-019180-02				CV2	0.68	NC	0.36	0.38	034A	2194	0.03	25		0.23	0.71	12027	034B	C03	1976	0.06	25		0.52	0.64	2085
130129	12053	F15	remaining genome	79738	BBS10	Bardet-Biedl syndrome 10	BBS10;C12orf58;FLJ23560	M-018158-01				CV1	0.98	NC	-0.83	0.08	065A	3074	0.002	21		0.03	1	12053	065B	F15	3017	0.007	22		0.12	0.97	3045.5
130121	12051	C11	remaining genome	166379	BBS12	Bardet-Biedl syndrome 12	BBS12;C4orf24;FLJ35630;FLJ41559	M-015617-00				CV1	0.99	NC	-0.04	0.28	051A	3047	0.02	19		0.21	0.99	12051	051B	C11	3068	0.037	21		0.36	0.99	3057.5
121203	12023	C10	remaining genome	583	BBS2	Bardet-Biedl syndrome 2	BBS2;BBS;MGC20703	M-010080-01				CV1	1.02	NC	0.52	0.42	031A	3098	0.04	24		0.38	1.02	12023	031B	C10	3111	0.07	18		0.47	1.01	3104.5
130114	12034	C11	remaining genome	585	BBS4	Bardet-Biedl syndrome 4	BBS4	M-013649-00				CV1	0.98	NC	-0.56	0.15	038A	3025	0.01	20		0.14	0.98	12034	038B	C11	3012	0.01	21		0.15	0.97	3018.5
130129	12042	I17	remaining genome	129880	BBS5	Bardet-Biedl syndrome 5	BBS5	M-016478-01				CV1	1.02	NC	1.31	0.62	063A	3038	0.03	21		0.43	1	12042	063B	I17	3135	0.049	22		0.8	1.03	3086.5
130114	12036	N03	remaining genome	55212	BBS7	Bardet-Biedl syndrome 7	BBS7;BBS2L1;FLJ10715	M-013346-00				CV1	1.01	NC	-0.91	0.06	040A	3065	0	19		0	0.99	12036	040B	N03	3154	0.01	22		0.11	1.03	3109.5
130115	12044	N14	remaining genome	27241	BBS9	Bardet-Biedl syndrome 9	BBS9;B1;C18;D1;MGC118917;PTHB1	M-010940-01				CV1	0.98	NC	-0.83	0.08	044A	3078	0.006	17		0.1	0.97	12044	044B	N14	3008	0.004	18		0.07	0.98	3043
121203	12024	K22	remaining genome	56987	BBX	bobby sox homolog (Drosophila)	BBX;HBP2;HSPC339;MDS001	M-015289-01				CV1	0.82	NC	1.03	0.55	032A	2623	0.1	25		0.59	0.84	12024	032B	K22	2515	0.08	25		0.52	0.8	2569
121127	12016	L09	drug targets	4059	BCAM	basal cell adhesion molecule (Lutheran blood group)	BCAM;AU;CD239;LU;MSK19	M-010608-01				CV1	1	NC	-0.28	0.22	027A	3062	0.03	24		0.21	0.99	12016	027B	L09	3132	0.03	25		0.23	1.01	3097
130114	12039	J03	remaining genome	63827	BCAN	brevican	BCAN;BEHAB;CSPG7;MGC13038	M-016130-01				CV1	1.02	NC	1.86	0.76	042A	3076	0.06	17		0.67	1.01	12039	042B	J03	3167	0.09	16		0.86	1.02	3121.5
121127	12020	F13	drug targets	55973	BCAP29	B-cell receptor-associated protein 29	BCAP29;BAP29;DKFZp686M2086;FLJ53907	M-013301-02				CV1	1	Hi	2.02	0.8	029A	3096	0.1	25		0.95	1.01	12020	029B	F13	3079	0.08	25		0.64	1	3087.5
121203	12029	A06	remaining genome	10134	BCAP31	B-cell receptor-associated protein 31	BCAP31;6C6-AG;BAP31;CDM;DXS1357E	M-018679-00				CV1	0.97	NC	0.79	0.49	036A	3004	0.05	23		0.31	0.97	12029	036B	A06	2963	0.11	25		0.67	0.97	2983.5
121203	12029	F22	remaining genome	9564	BCAR1	breast cancer anti-estrogen resistance 1	BCAR1;CAS;CAS1;CASS1;CRKAS;FLJ12176;FLJ45059;P130Cas	M-020465-01				CV1	0.98	NC	-0.28	0.22	036A	3000	0.04	23		0.25	0.97	12029	036B	F22	3059	0.03	24		0.18	1	3029.5
130114	12036	H12	remaining genome	8412	BCAR3	breast cancer anti-estrogen resistance 3	BCAR3;KIAA0554;NSP2;SH2D3B	M-011469-01				CV1	0.93	NC	-0.44	0.18	040A	2794	0.02	25		0.24	0.9	12036	040B	H12	2940	0.01	25		0.11	0.96	2867
121120	12032	P05	remaining genome	8537	BCAS1	breast carcinoma amplified sequence 1	BCAS1;AIBC1;NABC1	M-010341-02				CV2	0.63	NC	1.39	0.64	017A	2008	0.15	25		0.7	0.69	12032	017B	P05	1566	0.13	25		0.58	0.57	1787
121127	12020	H22	drug targets	10286	BCAS2	breast carcinoma amplified sequence 2	BCAS2;DAM1;SPF27;Snt309	M-012708-00				CV1	1	NC	-0.79	0.09	029A	3016	0.01	21		0.1	0.99	12020	029B	H22	3067	0.01	24		0.08	1	3041.5
121203	12024	B14	remaining genome	54828	BCAS3	breast carcinoma amplified sequence 3	BCAS3;DKFZp686O1527;FLJ20128;GAOB1;MAAB;MGC4973	M-010577-02				CV1	0.96	NC	0.2	0.34	032A	3020	0.06	17		0.35	0.96	12024	032B	B14	3001	0.05	18		0.32	0.95	3010.5
130129	12043	L07	remaining genome	55653	BCAS4	breast carcinoma amplified sequence 4	BCAS4;CNOL;FLJ20495	M-010578-02				CV1	0.97	NC	-0.16	0.25	064A	3006	0.035	16		0.37	0.96	12043	064B	L07	3048	0.01	17		0.13	0.98	3027
121126	12006	D08	drug targets/ion channel	586	BCAT1	branched chain amino-acid transaminase 1, cytosolic	BCAT1;BCATC;BCT1;DKFZp686E12175;ECA39;MECA39;PNAS121;PP18	M-012084-01				CV1	0.74	NC	-0.83	0.08	021A	2257	0.01	25		0.12	0.75	12006	021B	D08	2276	0.004	25		0.05	0.74	2266.5
130129	12009	K22	drug targets	587	BCAT2	branched chain amino-acid transaminase 2, mitochondrial	BCAT2;BCAM;BCATM;BCT2;PP18	M-020191-01				CV1	0.99	NC	-0.36	0.2	060A	3096	0.018	17		0.21	0.99	12009	060B	K22	3080	0.017	20		0.18	0.99	3088
121127	12021	F14	drug targets/remaining genome	56647	BCCIP	BRCA2 and CDKN1A interacting protein	BCCIP;TOK-1;TOK1	M-013030-01				CV1	0.8	NC	-0.67	0.12	030A	2702	0.01	25		0.11	0.9	12021	030B	F14	2113	0.01	25		0.12	0.7	2407.5
130115	12046	J16	remaining genome	144233	BCDIN3D	BCDIN3 domain containing	BCDIN3D	M-018768-00				CV1	1.02	NC	0.2	0.34	046A	3140	0.014	21		0.4	1.02	12046	046B	J16	3146	0.009	23		0.28	1.02	3143
121120	12014	P20	drug targets	590	BCHE	butyrylcholinesterase	BCHE;CHE1;E1	M-009826-02				CV1	1.01	NC	0.36	0.38	015A	3088	0.05	23		0.32	1.01	12014	015B	P20	3085	0.08	23		0.43	1.01	3086.5
121126	12008	I16	drug targets	593	BCKDHA	branched chain keto acid dehydrogenase E1, alpha polypeptide	BCKDHA;BCKDE1A;FLJ45695;MSU;MSUD1;OVD1A	M-012563-00				CV1	1.03	NC	0.16	0.33	022A	3093	0.048	23		0.46	1.02	12008	022B	I16	3125	0.02	24		0.2	1.04	3109
130129	12019	H16	drug targets	594	BCKDHB	branched chain keto acid dehydrogenase E1, beta polypeptide	BCKDHB;E1B;FLJ17880;dJ279A18.1	M-009464-03				CV1	1	NC	-0.52	0.16	061A	3143	0.019	17		0.24	1.01	12019	061B	H16	3031	0.006	16		0.07	0.98	3087
121126	12001	B15	protein kinase	10295	BCKDK	branched chain ketoacid dehydrogenase kinase	BCKDK	M-004932-01				CV1	0.72	NC	-1.15	0	019A	2268	0.001	25		0.01	0.75	12001	019B	B15	2163	0	25		0	0.7	2215.5
121127	12015	O22	drug targets	8915	BCL10	B-cell CLL/lymphoma 10	BCL10;CARMEN;CIPER;CLAP;c-E10;mE10	M-004381-02				CV1	0.94	NC	0.99	0.54	026A	2854	0.06	25		0.6	0.91	12015	026B	O22	2901	0.05	25		0.48	0.96	2877.5
121126	12010	B03	drug targets	53335	BCL11A	B-cell CLL/lymphoma 11A (zinc finger protein)	BCL11A;BCL11A-L;BCL11A-S;BCL11A-XL;CTIP1;EVI9;FLJ10173;FLJ34997;HBFQTL5;KIAA1809;ZNF856	M-006996-01				CV2	0.7	NC	0	0.29	023A	1992	0.04	25		0.28	0.65	12010	023B	B03	2321	0.04	25		0.29	0.76	2156.5
121203	12024	I13	remaining genome	64919	BCL11B	B-cell CLL/lymphoma 11B (zinc finger protein)	BCL11B;CTIP-2;CTIP2;RIT1;ZNF856B;hRIT1-alpha	M-005082-01				CV1	0.99	NC	0.2	0.34	032A	3180	0.07	16		0.41	1.02	12024	032B	I13	3014	0.04	14		0.26	0.96	3097
121127	12015	G20	drug targets	596	BCL2	B-cell CLL/lymphoma 2	BCL2;Bcl-2;PPP1R50	M-003307-06				CV2	0.62	Hi	2.5	0.92	026A	2050	0.09	25		0.9	0.66	12015	026B	G20	1751	0.1	25		0.95	0.58	1900.5
121127	12018	C21	drug targets	597	BCL2A1	BCL2-related protein A1	BCL2A1;ACC-1;ACC-2;BCL2L5;BFL1;GRS;HBPA1	M-003306-01				CV1	1.04	NC	0.6	0.44	028A	3214	0.08	17		0.62	1.05	12018	028B	C21	3182	0.04	19		0.27	1.02	3198
121127	12013	O07	drug targets	598	BCL2L1	BCL2-like 1	BCL2L1;BCL-XL/S;BCL2L;BCLX;BCLXL;BCLXS;Bcl-X;DKFZp781P2092;PPP1R52;bcl-xL;bcl-xS	M-003458-06				CV1	0.74	NC	1.63	0.7	025A	2306	0.1	25		0.67	0.76	12013	025B	O07	2185	0.12	25		0.73	0.71	2245.5
130129	12009	H09	drug targets	10017	BCL2L10	BCL2-like 10 (apoptosis facilitator)	BCL2L10;BCL-B;Boo;Diva;MGC129810;MGC129811	M-004382-01				CV1	1	NC	-0.83	0.08	060A	3059	0.006	17		0.07	0.97	12009	060B	H09	3177	0.009	18		0.1	1.02	3118
121127	12020	J14	drug targets	10018	BCL2L11	BCL2-like 11 (apoptosis facilitator)	BCL2L11;BAM;BIM;BIM-alpha6;BIM-beta6;BIM-beta7;BOD;BimEL;BimL	M-004383-02	completely retired	D-004383-17;D-004383-18;D-004383-19;D-004383-20		CV1	0.94	NC	-1.15	0	029A	3077	0	23		0	1.01	12020	029B	J14	2667	0	25		0	0.87	2872
130115	12040	H11	remaining genome	83596	BCL2L12	BCL2-like 12 (proline rich)	BCL2L12;MGC120313;MGC120314;MGC120315	M-017207-01				CV1	1.02	NC	-0.63	0.13	043A	3183	0.011	16		0.14	1.02	12040	043B	H11	3194	0.009	17		0.12	1.03	3188.5
121126	12008	K21	drug targets	23786	BCL2L13	BCL2-like 13 (apoptosis facilitator)	BCL2L13;BCL-RAMBO;Bcl2-L-13;MIL1	M-020290-00				CV1	1	NC	-1.07	0.02	022A	3028	0.003	21		0.03	1	12008	022B	K21	3003	0	21		0	1	3015.5
121120	12014	H21	drug targets	79370	BCL2L14	BCL2-like 14 (apoptosis facilitator)	BCL2L14;BCLG	M-004385-03				CV1	1.01	NC	-0.83	0.08	015A	3052	0.01	20		0.06	1	12014	015B	H21	3101	0.02	19		0.11	1.02	3076.5
121203	12023	F09	remaining genome	440603	BCL2L15	BCL2-like 15	BCL2L15;Bfk;C1orf178;FLJ22588	M-033644-00				CV1	1.01	NC	0.12	0.32	031A	3099	0.04	25		0.38	1.02	12023	031B	F09	3100	0.04	20		0.27	1	3099.5
121126	12010	N09	drug targets	599	BCL2L2	BCL2-like 2	BCL2L2;BCL-W;BCL2-L-2;BCLW;KIAA0271;PPP1R51	M-004384-02				CV1	0.99	NC	0	0.29	023A	3058	0.04	22		0.28	1	12010	023B	N09	2991	0.04	25		0.29	0.98	3024.5
121126	12011	E22	drug targets	602	BCL3	B-cell CLL/lymphoma 3	BCL3;BCL4;D19S37	M-003874-02				CV1	1	NC	-0.83	0.08	024A	3086	0.008	20		0.07	1.01	12011	024B	E22	3089	0.01	20		0.09	1	3087.5
121127	12013	M17	drug targets	604	BCL6	B-cell CLL/lymphoma 6	BCL6;BCL5;BCL6A;LAZ3;ZBTB27;ZNF51	M-011591-01				CV1	1.02	NC	-0.67	0.12	025A	3101	0.02	22		0.13	1.02	12013	025B	M17	3112	0.02	21		0.12	1.01	3106.5
121126	12008	P10	drug targets	255877	BCL6B	B-cell CLL/lymphoma 6, member B	BCL6B;BAZF;ZBTB28;ZNF62	M-018874-01				CV1	0.94	NC	-0.71	0.11	022A	2960	0.011	25		0.11	0.97	12008	022B	P10	2699	0.01	25		0.1	0.9	2829.5
130115	12040	F08	remaining genome	605	BCL7A	B-cell CLL/lymphoma 7A	BCL7A;BCL7	M-013141-01				CV1	0.99	NC	-0.2	0.24	043A	3077	0.018	16		0.22	0.98	12040	043B	F08	3104	0.02	16		0.27	1	3090.5
130114	12035	O21	remaining genome	9275	BCL7B	B-cell CLL/lymphoma 7B	BCL7B	M-017228-00				CV1	1	NC	-0.67	0.12	039A	3013	0.01	20		0.11	0.98	12035	039B	O21	3167	0.01	19		0.13	1.02	3090
130114	12037	J10	remaining genome	9274	BCL7C	B-cell CLL/lymphoma 7C	BCL7C	M-017230-00				CV1	1.01	NC	1.43	0.65	041A	3065	0.05	18		0.59	1.01	12037	041B	J10	3104	0.06	19		0.71	1.01	3084.5
121203	12027	O05	remaining genome	607	BCL9	B-cell CLL/lymphoma 9	BCL9;LGS;MGC131591	M-007268-01				CV2	0.55	NC	0.16	0.33	034A	1819	0.04	25		0.31	0.59	12027	034B	O05	1592	0.04	25		0.35	0.52	1705.5
121119	12025	P10	remaining genome	283149	BCL9L	B-cell CLL/lymphoma 9-like	BCL9L;BCL9-2;DLNB11	M-010858-01				CV1	0.86	Hi	12.5	3.44	010A	2804	0.55	25		6.4	0.95	12025	010B	P10	2353	0.04	25		0.48	0.78	2578.5
121126	12006	F12	drug targets/ion channel	9774	BCLAF1	BCL2-associated transcription factor 1	BCLAF1;BTF;KIAA0164;bK211L9.1	M-020734-01				CV1	0.81	NC	1.55	0.68	021A	2628	0.07	25		0.88	0.87	12006	021B	F12	2313	0.04	25		0.48	0.75	2470.5
121126	12010	P18	drug targets	53630	BCMO1	beta-carotene 15,15'-monooxygenase 1	BCMO1;BCDO;BCDO1;BCMO;BCO;BCO1;FLJ10730	M-013403-01				CV1	1.02	NC	0.63	0.45	023A	3036	0.06	18		0.41	0.99	12010	023B	P18	3246	0.07	18		0.5	1.06	3141
121119	12017	L09	drug targets	83875	BCO2	beta-carotene oxygenase 2	BCO2;B-DIOX-II;BCDO2;FLJ34464	M-014757-01				CV1	0.87	NC	1.63	0.7	009A	2778	0.084	25		1.29	0.91	12017	009B	L09	1899	0.03	25		0.1	0.83	2338.5
130114	12033	P04	remaining genome	54880	BCOR	BCL6 corepressor	BCOR;ANOP2;FLJ20285;FLJ38041;KIAA1575;MAA2;MCOPS2;MGC131961;MGC71031	M-004584-01				CV1	1	NC	0.12	0.32	037A	3011	0.03	18		0.35	0.98	12033	037B	P04	3087	0.02	23		0.29	1.01	3049
130115	12040	G11	remaining genome	63035	BCORL1	BCL6 corepressor-like 1	BCORL1;BCoR-L1;CXorf10;FLJ11362;FLJ11632	M-019215-01				CV1	0.98	NC	-0.16	0.25	043A	3023	0.021	19		0.26	0.97	12040	043B	G11	3029	0.018	19		0.24	0.98	3026
121120	12002	G03	protein kinase	613	BCR	breakpoint cluster region	BCR;ALL;BCR1;CML;D22S11;D22S662;FLJ16453;PHL	M-003875-05				CV1	0.76	NC	-0.04	0.28	013A	2396	0.04	25		0.28	0.79	12002	013B	G03	2224	0.04	25		0.28	0.73	2310
121126	12011	D16	drug targets	617	BCS1L	BCS1-like (S. cerevisiae)	BCS1L;BCS;BCS1;BJS;FLNMS;GRACILE;Hs.6719;PTD;h-BCS	M-009404-01				CV2	0.6	NC	-0.75	0.1	024A	1883	0.012	25		0.11	0.61	12011	024B	D16	1859	0.01	25		0.09	0.6	1871
130129	12042	K22	remaining genome	57653	BDAG1	LOC100499484-C9orf174 readthrough	BDAG1;KIAA1529;MGC131724	M-026179-01				CV1	1.01	NC	0.04	0.3	063A	3039	0.027	18		0.38	1	12042	063B	K22	3111	0.013	22		0.21	1.02	3075
130122	12007	K11	drug targets	622	BDH1	3-hydroxybutyrate dehydrogenase, type 1	BDH1;BDH;MGC2723;MGC4347;MGC9788;SDR9C1	M-008643-02				CV1	1.02	NC	0.24	0.35	059A	3103	0.02	22		0.4	1.02	12007	059B	K11	3071	0.019	24		0.3	1.01	3087
121127	12015	K17	drug targets	56898	BDH2	3-hydroxybutyrate dehydrogenase, type 2	BDH2;DHRS6;EFA6R;FLJ13261;PRO20933;SDR15C1;UCPA-OR;UNQ6308	M-008694-01				CV1	1	NC	0.2	0.34	026A	3017	0.05	20		0.5	0.97	12015	026B	K17	3080	0.02	20		0.19	1.02	3048.5
121120	12004	G03	GPCR/phosphatase	623	BDKRB1	bradykinin receptor B1	BDKRB1;B1BKR;B1R;BKB1R;BKR1;BRADYB1	M-005435-01				CV2	0.66	NC	0.2	0.34	014A	1905	0.09	25		0.41	0.64	12004	014B	G03	1924	0.05	25		0.28	0.69	1914.5
121120	12004	I10	GPCR/phosphatase	624	BDKRB2	bradykinin receptor B2	BDKRB2;B2R;BK-2;BK2;BKR2;BRB2;DKFZp686O088	M-005436-00				CV1	1.06	NC	-0.52	0.16	014A	3089	0.03	22		0.14	1.04	12004	014B	I10	3057	0.03	20		0.17	1.09	3073
121127	12018	J18	drug targets	627	BDNF	brain-derived neurotrophic factor	BDNF;MGC34632	M-017626-00				CV1	0.98	NC	0.99	0.54	028A	3049	0.09	20		0.69	0.99	12018	028B	J18	3055	0.06	24		0.4	0.98	3052
130122	12007	F08	drug targets	55814	BDP1	B double prime 1, subunit of RNA polymerase III transcription initiation factor IIIB	BDP1;DKFZp686C01233;DKFZp686K0831;HSA238520;KIAA1241;KIAA1689;TAF3B1;TFC5;TFIIIB'';TFIIIB150;TFIIIB90;TFNR	M-020228-01				CV1	1	NC	-0.52	0.16	059A	3012	0.005	25		0.1	0.99	12007	059B	F08	3037	0.013	21		0.21	1	3024.5
121127	12015	L22	drug targets	8678	BECN1	beclin 1, autophagy related	BECN1;ATG6;VPS30;beclin1	M-010552-01				CV1	0.98	NC	1.79	0.74	026A	3046	0.09	24		0.9	0.97	12015	026B	L22	3043	0.06	25		0.57	1	3044.5
130114	12033	K14	remaining genome	57596	BEGAIN	brain-enriched guanylate kinase-associated homolog (rat)	BEGAIN;KIAA1446	M-014095-00				CV1	1	Hi	3.02	1.05	037A	3034	0.07	19		0.82	0.98	12033	037B	K14	3114	0.09	20		1.29	1.02	3074
130114	12035	D16	remaining genome	139105	BEND2	BEN domain containing 2	BEND2;CXorf20;MGC33653	M-016795-01				CV1	1.01	NC	-1.15	0	039A	3167	0	20		0	1.03	12035	039B	D16	3065	0	18		0	0.99	3116
130129	12043	I09	remaining genome	57673	BEND3	BEN domain containing 3	BEND3;KIAA1553;RP11-59I9.2	M-024750-01				CV1	0.98	NC	-0.87	0.07	064A	3006	0.005	16		0.05	0.96	12043	064B	I09	3104	0.007	17		0.09	1	3055
130115	12047	N17	remaining genome	389206	BEND4	BEN domain containing 4	BEND4;CCDC4;FLJ35632;FLJ43965;MGC157807;MGC157808	M-032079-01				CV1	0.98	NC	-0.75	0.1	047A	3050	0.005	19		0.07	0.99	12047	047B	N17	3025	0.01	17		0.12	0.98	3037.5
121119	12031	M14	remaining genome	79656	BEND5	BEN domain containing 5	BEND5;C1orf165;FLJ11588	M-014384-01				CV1	0.83	NC	-0.32	0.21	011A	2508	0.015	25		0.2	0.84	12031	011B	M14	2498	0.016	25		0.22	0.82	2503
121120	12032	A11	remaining genome	221336	BEND6	BEN domain containing 6	BEND6;C6orf65;FLJ30162;bA203B9.1	M-016126-01				CV1	0.86	NC	0.6	0.44	017A	2547	0.1	25		0.47	0.88	12032	017B	A11	2350	0.09	25		0.4	0.85	2448.5
130114	12035	E17	remaining genome	222389	BEND7	BEN domain containing 7	BEND7;C10orf30;FLJ40283;MGC35247	M-016981-01				CV1	1.02	NC	-0.91	0.06	039A	3147	0.01	21		0.11	1.02	12035	039B	E17	3151	0	21		0	1.02	3149
130129	12053	F17	remaining genome	7439	BEST1	bestrophin 1	BEST1;ARB;BEST;BMD;RP50;TU15B;VMD2	M-019825-01				CV1	1	NC	-0.63	0.13	065A	3089	0.007	22		0.1	1.01	12053	065B	F17	3095	0.009	23		0.16	1	3092
130115	12046	O07	remaining genome	54831	BEST2	bestrophin 2	BEST2;FLJ20132;VMD2L1	M-020637-01				CV1	1	NC	1.11	0.57	046A	3117	0.021	22		0.6	1.01	12046	046B	O07	3087	0.018	23		0.55	1	3102
121126	12006	M16	drug targets/ion channel	144453	BEST3	bestrophin 3	BEST3;MGC13168;MGC40411;VMD2L3	M-016337-01				CV1	1.01	NC	-0.4	0.19	021A	3103	0.02	24		0.25	1.03	12006	021B	M16	3049	0.011	24		0.13	0.99	3076
130115	12047	H03	remaining genome	266675	BEST4	bestrophin 4	BEST4;MGC126872;VMD2L2	M-015877-01				CV1	0.99	NC	0.52	0.42	047A	3039	0.032	20		0.45	0.99	12047	047B	H03	3056	0.03	20		0.38	0.99	3047.5
121203	12028	M19	remaining genome	10282	BET1	blocked early in transport 1 homolog (S. cerevisiae)	BET1;DKFZp781C0425;HBET1	M-012085-01				CV1	0.9	NC	0.83	0.5	035A	3106	0.13	20		0.81	1.01	12028	035B	M19	2363	0.03	25		0.18	0.78	2734.5
130115	12044	H04	remaining genome	51272	BET1L	blocked early in transport 1 homolog (S. cerevisiae)-like	BET1L;BET1L1;GOLIM3;GS15;HSPC197	M-018850-02				CV1	0.97	NC	-0.2	0.24	044A	3084	0.008	25		0.14	0.98	12044	044B	H04	2942	0.019	25		0.33	0.96	3013
130114	12035	M17	remaining genome	55859	BEX1	brain expressed, X-linked 1	BEX1;BEX2;HBEX2;HGR74-h	M-015096-01				CV1	1.02	Hi	7.78	2.25	039A	3162	0.2	20		2.22	1.03	12035	039B	M17	3136	0.17	18		2.27	1.01	3149
130129	12042	F18	remaining genome	84707	BEX2	brain expressed X-linked 2	BEX2;BEX1;DJ79P11.1	M-014939-01				CV1	0.86	NC	1.63	0.7	063A	2588	0.049	25		0.7	0.85	12042	063B	F18	2675	0.043	25		0.7	0.88	2631.5
130122	12030	F07	remaining genome	56271	BEX4	brain expressed, X-linked 4	BEX4;BEXL1;FLJ10097	M-024780-02				CV1	0.99	NC	0.28	0.36	060A	3069	0.035	17		0.29	0.99	12030	060B	F07	3062	0.042	18		0.43	0.99	3065.5
130121	12052	N21	remaining genome	340542	BEX5	brain expressed, X-linked 5	BEX5;MGC104434;MGC126446;NGFRAP1L1	M-024778-01				CV1	0.98	NC	-0.28	0.22	052A	3002	0.034	18		0.26	0.96	12052	052B	N21	3069	0.02	19		0.17	0.99	3035.5
130122	12058	B15	ubiquitin conjugation 3	51283	BFAR	bifunctional apoptosis regulator	BFAR;BAR;RNF47	M-004386-01				CV1	0.97	NC	1.07	0.56	058A	3066	0.036	23		0.55	1	12058	058B	B15	2857	0.038	25		0.58	0.93	2961.5
121119	12038	C05	remaining genome	631	BFSP1	beaded filament structural protein 1, filensin	BFSP1;CP115;CP94;LIFL-H	M-011218-01				CV2	0.58	NC	-0.2	0.24	012A	1897	0.016	25		0.24	0.64	12038	012B	C05	1536	0.016	25		0.23	0.52	1716.5
130115	12044	F05	remaining genome	8419	BFSP2	beaded filament structural protein 2, phakinin	BFSP2;CP47;CP49;LIFL-L;MGC142078;MGC142080;PHAKOSIN	M-011471-00				CV1	1	NC	-0.71	0.11	044A	3051	0.01	20		0.17	0.97	12044	044B	F05	3108	0.003	24		0.05	1.02	3079.5
130115	12044	E10	remaining genome	632	BGLAP	bone gamma-carboxyglutamate (gla) protein	BGLAP;BGP;OC	M-008633-01				CV1	1	NC	1.07	0.56	044A	3067	0.039	19		0.67	0.97	12044	044B	E10	3118	0.026	24		0.45	1.02	3092.5
130129	12026	H14	remaining genome	633	BGN	biglycan	BGN;DSPG1;PG-S1;PGI;SLRR1A	M-021493-00				CV1	0.99	NC	-0.52	0.16	062A	3024	0.01	19		0.17	0.98	12026	062B	H14	3061	0.009	22		0.15	1	3042.5
130121	12051	M10	remaining genome	168620	BHLHA15	basic helix-loop-helix family, member a15	BHLHA15;BHLHB8;MIST1	M-009045-01				CV1	0.98	NC	0.56	0.43	051A	3015	0.05	19		0.53	0.98	12051	051B	M10	3010	0.033	19		0.32	0.98	3012.5
130115	12047	D15	remaining genome	80823	BHLHB9	basic helix-loop-helix domain containing, class B, 9	BHLHB9;KIAA1701;p60TRP	M-024779-00				CV1	1.01	NC	-0.75	0.1	047A	3125	0.006	20		0.08	1.02	12047	047B	D15	3111	0.01	19		0.12	1	3118
121203	12029	D03	remaining genome	27319	BHLHE22	basic helix-loop-helix family, member e22	BHLHE22;BHLHB5;Beta3;CAGL85;TNRC20	M-009049-00				CV1	0.99	NC	0.04	0.3	036A	3090	0.04	22		0.25	1	12029	036B	D03	3008	0.06	25		0.36	0.98	3049
121127	12013	O19	drug targets	8553	BHLHE40	basic helix-loop-helix family, member e40	BHLHE40;BHLHB2;DEC1;FLJ99214;HLHB2;SHARP-2;STRA13;Stra14	M-010318-00				CV1	1.02	NC	-0.67	0.12	025A	3111	0.01	19		0.07	1.02	12013	025B	O19	3117	0.03	16		0.18	1.01	3114
121203	12029	L20	remaining genome	79365	BHLHE41	basic helix-loop-helix family, member e41	BHLHE41;BHLHB3;DEC2;SHARP1;hDEC2	M-010043-00				CV1	1	NC	0.32	0.37	036A	3098	0.07	19		0.44	1	12029	036B	L20	3049	0.05	19		0.3	1	3073.5
121127	12021	E14	drug targets/remaining genome	635	BHMT	betaine--homocysteine S-methyltransferase	BHMT;BHMT1	M-008422-02				CV1	0.71	NC	0.63	0.45	030A	2448	0.04	25		0.44	0.81	12021	030B	E14	1836	0.04	24		0.47	0.61	2142
121120	12014	C11	drug targets	23743	BHMT2	betaine--homocysteine S-methyltransferase 2	BHMT2;FLJ20001	M-010395-01				CV1	0.99	NC	-0.56	0.15	015A	3182	0.03	23		0.19	1.04	12014	015B	C11	2872	0.02	25		0.11	0.94	3027
121203	12023	H15	remaining genome	80114	BICC1	bicaudal C homolog 1 (Drosophila)	BICC1;BICC;DKFZp686I21119	M-012946-01				CV1	0.88	NC	0.44	0.4	031A	2509	0.05	25		0.48	0.82	12023	031B	H15	2951	0.05	25		0.33	0.95	2730
121203	12027	K07	remaining genome	636	BICD1	bicaudal D homolog 1 (Drosophila)	BICD1;BICD	M-019496-01				CV1	0.82	NC	0.91	0.52	034A	2676	0.08	25		0.62	0.87	12027	034B	K07	2386	0.05	25		0.43	0.78	2531
121203	12024	D10	remaining genome	23299	BICD2	bicaudal D homolog 2 (Drosophila)	BICD2;KIAA0699;bA526D8.1	M-014060-02				CV1	1	NC	0.2	0.34	032A	3037	0.07	18		0.41	0.97	12024	032B	D10	3233	0.04	17		0.26	1.02	3135
130129	12019	J13	drug targets	637	BID	BH3 interacting domain death agonist	BID;FP497;MGC15319;MGC42355	M-004387-02				CV1	1.02	NC	-0.4	0.19	061A	3133	0.021	19		0.26	1.01	12019	061B	J13	3181	0.01	17		0.12	1.03	3157
130114	12033	J06	remaining genome	638	BIK	BCL2-interacting killer (apoptosis-inducing)	BIK;BIP1;BP4;NBK	M-004388-02				CV1	1.02	NC	-0.63	0.13	037A	3179	0.01	21		0.12	1.03	12033	037B	J06	3059	0.01	24		0.14	1	3119
130129	12026	I21	remaining genome	274	BIN1	bridging integrator 1	BIN1;AMPH2;AMPHL;DKFZp547F068;MGC10367;SH3P9	M-008246-00				LC	0.45	LC	-0.28	0.22	062A	1406	0.015	25		0.25	0.45	12026	062B	I21	1388	0.012	25		0.2	0.45	1397
130129	12043	D03	remaining genome	51411	BIN2	bridging integrator 2	BIN2;BRAP-1	M-020919-01				CV1	1	NC	0	0.29	064A	3083	0.017	15		0.18	0.99	12043	064B	D03	3137	0.031	18		0.4	1.01	3110
130129	12026	H09	remaining genome	55909	BIN3	bridging integrator 3	BIN3;MGC14978	M-016113-01				CV1	0.98	NC	-0.75	0.1	062A	3034	0.009	22		0.15	0.98	12026	062B	H09	3030	0.003	23		0.05	0.99	3032
130122	12058	O05	ubiquitin conjugation 3	329	BIRC2	baculoviral IAP repeat containing 2	BIRC2;API1;HIAP2;Hiap-2;MIHB;RNF48;c-IAP1;cIAP1	M-004390-02				CV1	0.92	NC	-0.52	0.16	058A	2823	0.017	25		0.26	0.92	12058	058B	O05	2792	0.004	25		0.06	0.91	2807.5
130122	12057	H05	ubiquitin conjugation 2/ubiquitin conjugation 3	330	BIRC3	baculoviral IAP repeat containing 3	BIRC3;AIP1;API2;CIAP2;HAIP1;HIAP1;MALT2;MIHC;RNF49;c-IAP2	M-004099-02				CV1	1	Hi	2.5	0.92	057A	3035	0.051	20		0.94	0.97	12057	057B	H05	3174	0.054	21		0.9	1.03	3104.5
121127	12015	H16	drug targets	332	BIRC5	baculoviral IAP repeat containing 5	BIRC5;API4;EPR-1	M-003459-03				LC	0.38	LC	-0.95	0.05	026A	1087	0	25		0	0.35	12015	026B	H16	1216	0.01	25		0.1	0.4	1151.5
130122	12056	F05	ubiquitin conjugation 1/protease	57448	BIRC6	baculoviral IAP repeat containing 6	BIRC6;APOLLON;BRUCE;FLJ13726;FLJ13786;KIAA1289	M-013857-01				CV1	1	NC	0.79	0.49	056A	3133	0.026	22		0.43	1.01	12056	056B	F05	3072	0.042	20		0.55	1	3102.5
130122	12057	N18	ubiquitin conjugation 2/ubiquitin conjugation 3	79444	BIRC7	baculoviral IAP repeat containing 7	BIRC7;KIAP;LIVIN;ML-IAP;MLIAP;RNF50	M-004391-03				CV1	0.98	Hi	2.18	0.84	057A	3103	0.054	21		1	0.99	12057	057B	N18	3029	0.04	20		0.67	0.98	3066
130122	12058	L21	ubiquitin conjugation 3	112401	BIRC8	baculoviral IAP repeat containing 8	BIRC8;ILP-2;ILP2;hILP2	M-004392-00				CV1	1.01	Hi	3.02	1.05	058A	3161	0.076	19		1.16	1.03	12058	058B	L21	3046	0.063	20		0.95	0.99	3103.5
121203	12024	D12	remaining genome	54841	BIVM	basic, immunoglobulin-like variable motif containing	BIVM;FLJ44301;FLJ44556;MGC133326	M-016581-00				CV1	0.96	NC	-0.28	0.22	032A	3052	0.03	22		0.18	0.97	12024	032B	D12	3031	0.04	20		0.26	0.96	3041.5
121119	12031	I06	remaining genome	10904	BLCAP	bladder cancer associated protein	BLCAP;BC10	M-012276-01				CV2	0.62	NC	0.04	0.3	011A	1736	0.019	25		0.25	0.58	12031	011B	I06	2017	0.026	25		0.36	0.66	1876.5
130114	12039	K06	remaining genome	414899	BLID	BH3-like motif containing, cell death inducer	BLID;BRCC2;MGC163233;MGC163235	M-032329-00				CV1	0.9	NC	0.63	0.45	042A	3021	0.03	23		0.33	0.99	12039	042B	K06	2557	0.06	25		0.57	0.82	2789
121126	12001	B21	protein kinase	640	BLK	B lymphoid tyrosine kinase	BLK;MGC10442;MODY11	M-003105-03				CV1	0.98	Hi	5.63	1.71	019A	3095	0.158	22		2.07	1.03	12001	019B	B21	2875	0.15	24		1.36	0.94	2985
121126	12008	P04	drug targets	641	BLM	Bloom syndrome, RecQ helicase-like	BLM;BS;MGC126616;MGC131618;MGC131620;RECQ2;RECQL2;RECQL3	M-007287-02				CV1	0.8	NC	0.28	0.36	022A	2346	0.024	25		0.23	0.77	12008	022B	P04	2502	0.05	25		0.5	0.83	2424
130122	12055	G22	protease	642	BLMH	bleomycin hydrolase	BLMH;BH;BMH	M-005793-00				CV1	1.02	NC	-0.71	0.11	055A	3045	0.006	19		0.08	1	12055	055B	G22	3185	0.01	21		0.14	1.03	3115
130122	12030	K12	remaining genome	29760	BLNK	B-cell linker	BLNK;AGM4;BASH;BLNK-S;LY57;MGC111051;SLP-65;SLP65;bca	M-020353-01				CV1	1	NC	-0.67	0.12	060A	3162	0.011	19		0.09	1.02	12030	060B	K12	3001	0.014	18		0.14	0.97	3081.5
130115	12044	C11	remaining genome	2647	BLOC1S1	biogenesis of lysosomal organelles complex-1, subunit 1	BLOC1S1;BLOS1;FLJ39337;FLJ97089;GCN5L1;MGC87455;MICoA;RT14	M-012580-00				CV1	1	NC	-0.75	0.1	044A	3080	0.005	25		0.09	0.98	12044	044B	C11	3096	0.006	20		0.1	1.01	3088
121203	12029	C07	remaining genome	282991	BLOC1S2	biogenesis of lysosomal organelles complex-1, subunit 2	BLOC1S2;BLOS2;FLJ30135;MGC10120;RP11-316M21.4	M-018342-00				CV1	0.88	NC	-0.44	0.18	036A	2646	0.03	25		0.19	0.86	12029	036B	C07	2713	0.03	25		0.18	0.89	2679.5
130114	12036	O17	remaining genome	388552	BLOC1S3	biogenesis of lysosomal organelles complex-1, subunit 3	BLOC1S3;BLOS3;FLJ26641;FLJ26676;HPS8;RP	M-032540-01				CV1	1.02	NC	-0.52	0.16	040A	3138	0.01	18		0.12	1.02	12036	040B	O17	3088	0.02	18		0.21	1.01	3113
121119	12017	H13	drug targets	644	BLVRA	biliverdin reductase A	BLVRA;BLVR;BVR;BVRA	M-003862-00				CV1	1	NC	0.6	0.44	009A	2349	0.046	25		0.71	0.77	12017	009B	H13	2779	0.05	25		0.17	1.22	2564
121127	12015	M15	drug targets	645	BLVRB	biliverdin reductase B (flavin reductase (NADPH))	BLVRB;BVRB;FLR;MGC117413;SDR43U1	M-004040-00				CV1	0.98	NC	-0.36	0.2	026A	3058	0.02	23		0.2	0.98	12015	026B	M15	3000	0.02	20		0.19	0.99	3029
121127	12018	K11	drug targets	8548	BLZF1	basic leucine zipper nuclear factor 1	BLZF1;GOLGIN-45;JEM-1;JEM-1s;JEM1;MGC22497	M-021436-01				CV1	0.9	NC	-0.56	0.15	028A	3019	0.03	21		0.23	0.98	12018	028B	K11	2537	0.01	25		0.07	0.81	2778
130114	12035	E06	remaining genome	90427	BMF	Bcl2 modifying factor	BMF;FLJ00065	M-004393-04				CV1	1.02	NC	0.75	0.48	039A	3146	0.04	18		0.44	1.02	12035	039B	E06	3130	0.04	19		0.53	1.01	3138
130122	12057	H13	ubiquitin conjugation 2/ubiquitin conjugation 3	648	BMI1	BMI1 polycomb ring finger oncogene	BMI1;FLVI2/BMI1;MGC12685;PCGF4;RNF51	M-005230-00				CV1	1	NC	1.07	0.56	057A	3071	0.038	23		0.7	0.98	12057	057B	H13	3111	0.026	23		0.43	1.01	3091
130122	12056	M10	ubiquitin conjugation 1/protease	649	BMP1	bone morphogenetic protein 1	BMP1;FLJ44432;PCOLC;PCP;PCP2;TLD	M-005794-00				CV1	0.98	NC	-0.83	0.08	056A	3058	0.004	17		0.07	0.99	12056	056B	M10	3035	0.006	16		0.08	0.98	3046.5
130114	12035	O20	remaining genome	27302	BMP10	bone morphogenetic protein 10	BMP10;MGC126783	M-013731-00				CV1	0.93	NC	0.28	0.36	039A	2937	0.03	25		0.33	0.95	12035	039B	O20	2825	0.03	25		0.4	0.91	2881
121119	12017	M05	drug targets	9210	BMP15	bone morphogenetic protein 15	BMP15;GDF9B;ODG2;POF4	M-012018-02				CV1	0.77	NC	0.28	0.36	009A	2211	0.02	25		0.31	0.72	12017	009B	M05	1897	0.12	25		0.41	0.83	2054
121126	12006	L22	drug targets/ion channel	650	BMP2	bone morphogenetic protein 2	BMP2;BDA2;BMP2A	M-011219-01				CV1	0.85	NC	0.28	0.36	021A	2641	0.03	25		0.38	0.88	12006	021B	L22	2513	0.027	25		0.33	0.82	2577
121126	12001	M20	protein kinase	55589	BMP2K	BMP2 inducible kinase	BMP2K;BIKE;DKFZp434K0614;DKFZp434P0116	M-005071-01				CV1	1.02	NC	0.32	0.37	019A	3159	0.036	21		0.47	1.05	12001	019B	M20	3020	0.03	20		0.27	0.98	3089.5
121127	12016	M12	drug targets	651	BMP3	bone morphogenetic protein 3	BMP3;BMP-3A	M-011220-02				CV1	0.92	NC	-0.12	0.26	027A	3015	0.04	23		0.29	0.98	12016	027B	M12	2685	0.03	25		0.23	0.87	2850
121126	12006	B12	drug targets/ion channel	652	BMP4	bone morphogenetic protein 4	BMP4;BMP2B;BMP2B1;MCOPS6;OFC11;ZYME	M-011221-01				CV1	0.99	NC	0.2	0.34	021A	3047	0.03	23		0.38	1.01	12006	021B	B12	2999	0.025	25		0.3	0.97	3023
121127	12018	N06	drug targets	653	BMP5	bone morphogenetic protein 5	BMP5;MGC34244	M-017549-02				CV1	0.98	NC	-0.44	0.18	028A	3011	0.03	23		0.23	0.98	12018	028B	N06	3072	0.02	25		0.13	0.98	3041.5
121127	12013	J11	drug targets	654	BMP6	bone morphogenetic protein 6	BMP6;VGR;VGR1	M-021475-03				CV1	1.01	NC	0.48	0.41	025A	3114	0.04	23		0.27	1.02	12013	025B	J11	3088	0.09	20		0.55	1	3101
121127	12016	C07	drug targets	655	BMP7	bone morphogenetic protein 7	BMP7;OP-1	M-011592-00				CV1	0.86	NC	-0.83	0.08	027A	2672	0.01	25		0.07	0.87	12016	027B	C07	2650	0.01	25		0.08	0.85	2661
130114	12036	B20	remaining genome	353500	BMP8A	bone morphogenetic protein 8a	BMP8A;FLJ14351;FLJ45264	M-018645-02				CV1	1	NC	1.03	0.55	040A	3098	0.04	21		0.47	1	12036	040B	B20	3097	0.06	22		0.63	1.01	3097.5
121127	12020	J21	drug targets	656	BMP8B	bone morphogenetic protein 8b	BMP8B;BMP8;MGC131757;OP2	M-011593-02				CV1	1	Hi	2.18	0.84	029A	3124	0.1	20		0.95	1.02	12020	029B	J21	3022	0.09	23		0.72	0.98	3073
121203	12028	I19	remaining genome	168667	BMPER	BMP binding endothelial regulator	BMPER;CRIM3;CV-2;CV2	M-021489-01				CV2	0.64	NC	-0.04	0.28	035A	2540	0.06	25		0.38	0.83	12028	035B	I19	1317	0.03	25		0.18	0.44	1928.5
121120	12002	B18	protein kinase	657	BMPR1A	bone morphogenetic protein receptor, type IA	BMPR1A;10q23del;ACVRLK3;ALK3;CD292;SKR5	M-004933-04				CV1	1.01	NC	0.2	0.34	013A	3064	0.07	19		0.48	1.01	12002	013B	B18	3091	0.03	21		0.21	1.01	3077.5
121126	12001	M11	protein kinase	658	BMPR1B	bone morphogenetic protein receptor, type IB	BMPR1B;ALK-6;ALK6;CDw293	M-004934-01				CV1	1.02	NC	1.63	0.7	019A	3085	0.045	22		0.59	1.02	12001	019B	M11	3160	0.09	21		0.82	1.03	3122.5
121120	12002	O19	protein kinase	659	BMPR2	bone morphogenetic protein receptor, type II (serine/threonine kinase)	BMPR2;BMPR-II;BMPR3;BMR2;BRK-3;FLJ41585;FLJ76945;PPH1;T-ALK	M-005309-03				CV1	1.02	NC	-0.04	0.28	013A	3148	0.04	21		0.28	1.04	12002	013B	O19	3075	0.04	21		0.28	1.01	3111.5
130115	12045	O04	remaining genome	9790	BMS1	BMS1 homolog, ribosome assembly protein (yeast)	BMS1;BMS1L;KIAA0187	M-020913-00				CV1	0.74	NC	-0.12	0.26	045A	2367	0.015	25		0.23	0.76	12045	045B	O04	2255	0.02	25		0.29	0.72	2311
121120	12002	D16	protein kinase	660	BMX	BMX non-receptor tyrosine kinase	BMX;ETK;PSCTK2;PSCTK3	M-003106-04				CV1	1	NC	-0.6	0.14	013A	3017	0.02	23		0.14	1	12002	013B	D16	3028	0.02	23		0.14	0.99	3022.5
121127	12013	P13	drug targets	646	BNC1	basonuclin 1	BNC1;BNC;BSN1;HsT19447	M-011595-01				CV1	0.94	NC	-0.04	0.28	025A	2916	0.03	25		0.2	0.96	12013	025B	P13	2876	0.06	24		0.36	0.93	2896
130115	12044	O14	remaining genome	54796	BNC2	basonuclin 2	BNC2;BSN2;DKFZp686A01127;FLJ20043;FLJ34928	M-032217-01				CV1	0.99	NC	-0.67	0.12	044A	3077	0.006	21		0.1	0.97	12044	044B	O14	3092	0.008	21		0.14	1.01	3084.5
121127	12016	K18	drug targets	662	BNIP1	BCL2/adenovirus E1B 19kDa interacting protein 1	BNIP1;NIP1;SEC20;TRG-8	M-011222-01				CV1	1	Hi	2.5	0.92	027A	3081	0.14	22		1	1	12016	027B	K18	3068	0.11	24		0.85	0.99	3074.5
121127	12018	O13	drug targets	663	BNIP2	BCL2/adenovirus E1B 19kDa interacting protein 2	BNIP2;BNIP-2;NIP2	M-011814-00				CV1	0.81	NC	1.94	0.78	028A	2645	0.1	25		0.77	0.86	12018	028B	O13	2378	0.12	25		0.8	0.76	2511.5
121127	12021	L21	drug targets/remaining genome	664	BNIP3	BCL2/adenovirus E1B 19kDa interacting protein 3	BNIP3;NIP3	M-004636-01				CV1	1	NC	-0.67	0.12	030A	3058	0.01	25		0.11	1.02	12021	030B	L21	2935	0.01	25		0.12	0.97	2996.5
121203	12023	D05	remaining genome	665	BNIP3L	BCL2/adenovirus E1B 19kDa interacting protein 3-like	BNIP3L;BNIP3a;NIX	M-011815-01				CV1	1.01	NC	-0.44	0.18	031A	3105	0.03	23		0.29	1.02	12023	031B	D05	3078	0.01	20		0.07	1	3091.5
130115	12040	J16	remaining genome	149428	BNIPL	BCL2/adenovirus E1B 19kD interacting protein like	BNIPL;BNIP-S;BNIPL-1;BNIPL-2;PP753	M-015353-01				CV1	0.98	NC	-0.75	0.1	043A	3039	0.01	19		0.12	0.97	12040	043B	J16	3107	0.005	22		0.07	1	3073
121120	12022	N10	remaining genome	91653	BOC	Boc homolog (mouse)	BOC	M-008413-00				CV1	0.9	NC	0.83	0.5	016A	2727	0.11	25		0.67	0.92	12022	016B	N10	2671	0.05	25		0.34	0.87	2699
130115	12045	G17	remaining genome	91272	BOD1	biorientation of chromosomes in cell division 1	BOD1;FAM44B	M-015526-00				CV1	0.99	NC	0.63	0.45	045A	3114	0.021	18		0.32	1	12045	045B	G17	3042	0.04	18		0.58	0.98	3078
130115	12046	C07	remaining genome	259282	BOD1L	biorientation of chromosomes in cell division 1-like	BOD1L;FAM44A;FLJ33215;KIAA1327	M-017033-01				CV1	0.99	NC	0.08	0.31	046A	3035	0.014	20		0.4	0.98	12046	046B	C07	3113	0.007	22		0.22	1	3074
130114	12039	O13	remaining genome	666	BOK	BCL2-related ovarian killer	BOK;BCL2L9;BOKL;MGC4631	M-004394-00				CV1	1	NC	0.44	0.4	042A	3053	0.03	19		0.33	1	12039	042B	O13	3091	0.05	21		0.48	0.99	3072
130121	12054	A12	remaining genome	51027	BOLA1	bolA homolog 1 (E. coli)	BOLA1;MGC75015;RP11-196G18.18;hBolA	M-020910-01				CV1	0.98	NC	-0.56	0.15	054A	3063	0.02	15		0.16	0.97	12054	054B	A12	3068	0.018	18		0.14	1	3065.5
130129	12043	F21	remaining genome	552900	BOLA2	bolA homolog 2 (E. coli)	BOLA2;BOLA2A;My016	M-034940-01				CV1	0.99	NC	0.28	0.36	064A	3154	0.031	16		0.32	1.01	12043	064B	F21	3024	0.03	14		0.39	0.97	3089
121203	12028	H03	remaining genome	654483	BOLA2B	bolA homolog 2B (E. coli)	BOLA2B;BOLA2	M-180356-01				CV1	1.01	NC	0.28	0.36	035A	3094	0.05	21		0.31	1.01	12028	035B	H03	3054	0.07	21		0.41	1.01	3074
130121	12050	O14	remaining genome	388962	BOLA3	bolA homolog 3 (E. coli)	BOLA3;MMDS2	M-032542-01				CV1	1.02	NC	-0.79	0.09	050A	3192	0.012	16		0.09	1.01	12050	050B	O14	3089	0.01	17		0.09	1.02	3140.5
121127	12018	B18	drug targets	66037	BOLL	bol, boule-like (Drosophila)	BOLL;BOULE	M-021362-01				CV1	0.97	NC	0.44	0.4	028A	3015	0.07	17		0.54	0.98	12018	028B	B18	3015	0.04	19		0.27	0.96	3015
121203	12029	P20	remaining genome	23246	BOP1	block of proliferation 1	BOP1;KIAA0124	M-014065-01				CV1	0.96	Hi	4.32	1.38	036A	2940	0.25	25		1.56	0.95	12029	036B	P20	2992	0.2	25		1.21	0.98	2966
130121	12051	C05	remaining genome	79866	BORA	bora, aurora kinase A activator	BORA;C13orf34;FLJ22624	M-014458-00				CV1	0.72	NC	0.95	0.53	051A	2242	0.04	25		0.42	0.73	12051	051B	C05	2215	0.066	25		0.64	0.72	2228.5
121126	12005	O17	ion channel/phosphatase	669	BPGM	2,3-bisphosphoglycerate mutase	BPGM;DPGM	M-008917-02				CV1	1.01	NC	-0.87	0.07	020A	3134	0.01	18		0.09	1.02	12005	020B	O17	3046	0.005	20		0.05	1	3090
121120	12014	A14	drug targets	670	BPHL	biphenyl hydrolase-like (serine hydrolase)	BPHL;BPH-RP;MCNAA;MGC125930;MGC41865;VACVASE	M-008262-00				CV1	0.98	NC	0.75	0.48	015A	3012	0.09	25		0.58	0.98	12014	015B	A14	2994	0.07	25		0.38	0.98	3003
121119	12012	G11	drug targets	671	BPI	bactericidal/permeability-increasing protein	BPI;BPIFD1;rBPI	M-009597-01				CV1	1.08	NC	0.04	0.3	008A	3073	0.015	20		0.21	1.01	12012	008B	G11	2782	0.14	25		0.39	1.15	2927.5
121120	12022	A04	remaining genome	51297	BPIFA1	BPI fold containing family A, member 1	BPIFA1;LPLUNC3;LUNX;NASG;PLUNC;SPLUNC1;SPURT;bA49G10.5	M-008613-00				CV1	1.02	NC	0.04	0.3	016A	3079	0.03	24		0.18	1.04	12022	016B	A04	3081	0.06	23		0.41	1.01	3080
121119	12025	G04	remaining genome	140683	BPIFA2	BPI fold containing family A, member 2	BPIFA2;C20orf70;PSP;SPLUNC2;bA49G10.1	M-024291-00				CV2	0.54	NC	0.36	0.38	010A	2160	0.007	25		0.08	0.73	12025	010B	G04	1078	0.055	25		0.67	0.36	1619
130114	12033	B18	remaining genome	128861	BPIFA3	BPI fold containing family A, member 3	BPIFA3;C20orf71;MGC44525;SPLUNC3	M-010140-02				CV1	0.99	Hi	6.07	1.82	037A	3023	0.14	24		1.65	0.98	12033	037B	B18	3058	0.14	24		2	1	3040.5
130122	12030	B19	remaining genome	92747	BPIFB1	BPI fold containing family B, member 1	BPIFB1;C20orf114;LPLUNC1;MGC14597	M-010095-00				CV1	1	NC	-0.2	0.24	060A	3106	0.02	17		0.17	1	12030	060B	B19	3141	0.031	19		0.32	1.01	3123.5
130129	12026	I08	remaining genome	80341	BPIFB2	BPI fold containing family B, member 2	BPIFB2;BPIL1;C20orf184;LPLUNC2;RYSR;dJ726C3.2	M-009407-01				CV1	1.02	NC	0.12	0.32	062A	3180	0.022	19		0.37	1.03	12026	062B	I08	3064	0.016	20		0.26	1	3122
130114	12036	H11	remaining genome	359710	BPIFB3	BPI fold containing family B, member 3	BPIFB3;C20orf185;LPLUNC3;RYA3;dJ726C3.4	M-009124-00				CV1	1.02	NC	-0.67	0.12	040A	3122	0.01	20		0.12	1.01	12036	040B	H11	3126	0.01	21		0.11	1.02	3124
121203	12028	G19	remaining genome	149954	BPIFB4	BPI fold containing family B, member 4	BPIFB4;C20orf186;LPLUNC4;RY2G5;dJ726C3.5	M-009125-02				CV1	1.02	NC	-0.44	0.18	035A	3202	0.03	18		0.19	1.04	12028	035B	G19	3007	0.03	18		0.18	0.99	3104.5
121119	12025	F11	remaining genome	128859	BPIFB6	BPI fold containing family B, member 6	BPIFB6;BPIL3;LPLUNC6	M-008771-01				CV1	0.92	NC	0.08	0.31	010A	2963	0.03	25		0.35	1	12025	010B	F11	2592	0.022	25		0.27	0.85	2777.5
130114	12037	A12	remaining genome	254240	BPIFC	BPI fold containing family C	BPIFC;BPIL2	M-009088-01				CV1	1.01	NC	1.19	0.59	041A	3136	0.06	15		0.71	1.03	12037	041B	A12	3040	0.04	17		0.47	0.99	3088
121120	12004	H06	GPCR/phosphatase	10380	BPNT1	3'(2'), 5'-bisphosphate nucleotidase 1	BPNT1;PIP	M-008664-02				CV1	0.9	NC	0.6	0.44	014A	2933	0.11	25		0.5	0.99	12004	014B	H06	2239	0.07	25		0.39	0.8	2586
130129	12019	E14	drug targets	2186	BPTF	bromodomain PHD finger transcription factor	BPTF;FAC1;FALZ;NURF301	M-004025-01				CV1	0.98	NC	-1.03	0.03	061A	3006	0.005	14		0.06	0.97	12019	061B	E14	3028	0	14		0	0.98	3017
130122	12030	K13	remaining genome	9083	BPY2	basic charge, Y-linked, 2	BPY2;BPY2A;VCY2;VCY2A	M-011907-01				CV1	0.99	NC	-0.83	0.08	060A	3111	0.007	16		0.06	1	12030	060B	K13	3028	0.01	16		0.1	0.98	3069.5
121120	12022	P17	remaining genome	442867	BPY2B	basic charge, Y-linked, 2B	BPY2B;BPY2;VCY2;VCY2B	M-032352-01				CV1	1.02	NC	-0.75	0.1	016A	3060	0.01	25		0.06	1.03	12022	016B	P17	3045	0.02	24		0.14	1	3052.5
130114	12037	B15	remaining genome	442868	BPY2C	basic charge, Y-linked, 2C	BPY2C;BPY2;VCY2;VCY2C	M-032353-01				CV1	1.01	NC	-0.67	0.12	041A	3136	0.01	17		0.12	1.03	12037	041B	B15	3041	0.01	19		0.12	0.99	3088.5
121119	12003	I21	GPCR/protein kinase	673	BRAF	v-raf murine sarcoma viral oncogene homolog B1	BRAF;B-RAF1;BRAF1;FLJ95109;MGC126806;MGC138284;NS7;RAFB1	M-003460-03				CV1	0.76	Hi	2.9	1.02	007A	1877	0.32	25		0.78	0.74	12003	007B	I21	2326	0.101	25		1.27	0.78	2101.5
130122	12058	I09	ubiquitin conjugation 3	8315	BRAP	BRCA1 associated protein	BRAP;BRAP2;IMP;RNF52	M-006597-01				CV1	1	NC	-0.67	0.12	058A	3047	0.009	19		0.14	0.99	12058	058B	I09	3106	0.007	21		0.11	1.01	3076.5
130115	12040	E19	remaining genome	221927	BRAT1	BRCA1-associated ATM activator 1	BRAT1;BAAT1;C7orf27;MGC22916	M-016785-01				CV1	0.99	NC	-0.36	0.2	043A	3078	0.011	17		0.14	0.98	12040	043B	E19	3101	0.02	17		0.27	1	3089.5
130122	12057	P21	ubiquitin conjugation 2/ubiquitin conjugation 3	672	BRCA1	breast cancer 1, early onset	BRCA1;BRCAI;BRCC1;BROVCA1;IRIS;PNCA4;PPP1R53;PSCP;RNF53	M-003461-02				CV1	0.97	Hi	2.82	1	057A	3050	0.077	25		1.43	0.97	12057	057B	P21	3006	0.034	22		0.57	0.97	3028
121119	12012	P05	drug targets	675	BRCA2	breast cancer 2, early onset	BRCA2;BRCC2;BROVCA2;FACD;FAD;FAD1;FANCB;FANCD;FANCD1;GLM3;PNCA2	M-003462-01				CV1	0.9	NC	0.63	0.45	008A	2753	0.018	25		0.26	0.9	12012	008B	P05	2150	0.23	25		0.64	0.89	2451.5
130115	12046	F22	remaining genome	79184	BRCC3	BRCA1/BRCA2-containing complex, subunit 3	BRCC3;BRCC36;C6.1A;CXorf53	M-005798-02				CV1	0.98	NC	0	0.29	046A	3059	0.015	23		0.43	0.99	12046	046B	F22	3041	0.005	23		0.15	0.98	3050
121120	12041	N08	remaining genome	23774	BRD1	bromodomain containing 1	BRD1;BRL;BRPF1;BRPF2;DKFZp686F0325	M-006963-00				CV1	0.84	NC	-0.63	0.13	018A	2734	0.03	25		0.2	0.9	12041	018B	N08	2382	0.01	25		0.06	0.79	2558
121126	12001	B22	protein kinase	6046	BRD2	bromodomain containing 2	BRD2;D6S113E;DKFZp686N0336;FLJ31942;FSH;FSRG1;KIAA9001;NAT;RING3;RNF3	M-004935-02				CV1	1.02	NC	1.63	0.7	019A	3078	0.045	23		0.59	1.02	12001	019B	B22	3133	0.09	21		0.82	1.02	3105.5
121126	12001	C15	protein kinase	8019	BRD3	bromodomain containing 3	BRD3;FLJ23227;FLJ41328;KIAA0043;ORFX;RING3L	M-004936-01				CV1	1.02	NC	-0.52	0.16	019A	3112	0.018	22		0.24	1.03	12001	019B	C15	3085	0.01	24		0.09	1	3098.5
121120	12002	K14	protein kinase	23476	BRD4	bromodomain containing 4	BRD4;CAP;HUNK1;HUNKI;MCAP	M-004937-02				CV1	0.88	NC	0.36	0.38	013A	2787	0.05	25		0.34	0.92	12002	013B	K14	2557	0.06	25		0.41	0.84	2672
130129	12043	E08	remaining genome	29117	BRD7	bromodomain containing 7	BRD7;BP75;CELTIX1;NAG4	M-020297-01				CV1	1.02	NC	-0.36	0.2	064A	3185	0.024	16		0.25	1.02	12043	064B	E08	3156	0.012	18		0.16	1.02	3170.5
130129	12009	D11	drug targets	10902	BRD8	bromodomain containing 8	BRD8;SMAP;SMAP2;p120	M-006377-00				CV1	0.96	NC	-0.79	0.09	060A	3001	0.007	16		0.08	0.95	12009	060B	D11	3012	0.009	17		0.1	0.97	3006.5
130122	12030	L06	remaining genome	65980	BRD9	bromodomain containing 9	BRD9;DKFZp434D0711;DKFZp686L0539;FLJ43530;LAVS3040;PRO9856	M-014250-01				CV1	1	NC	-0.79	0.09	060A	3114	0.013	19		0.11	1	12030	060B	L06	3079	0.007	19		0.07	0.99	3096.5
121120	12002	F14	protein kinase	676	BRDT	bromodomain, testis-specific	BRDT;BRD6;CT9	M-004938-02				CV1	0.76	NC	-0.32	0.21	013A	2141	0.03	25		0.21	0.71	12002	013B	F14	2489	0.03	25		0.21	0.82	2315
130115	12044	K05	remaining genome	9577	BRE	brain and reproductive organ-expressed (TNFRSF1A modulator)	BRE;BRCC4;BRCC45	M-010210-02				CV1	1	NC	-0.4	0.19	044A	3173	0.016	18		0.28	1	12044	044B	K05	3095	0.006	19		0.1	1.01	3134
121126	12008	D04	drug targets	2972	BRF1	BRF1 homolog, subunit of RNA polymerase III transcription initiation factor IIIB (S. cerevisiae)	BRF1;BRF;BRF-1;FLJ42674;FLJ43034;GTF3B;MGC105048;TAF3B2;TAF3C;TAFIII90;TF3B90;TFIIIB90;hBRF	M-017422-01				CV2	0.57	NC	-0.28	0.22	022A	1806	0.024	25		0.23	0.59	12008	022B	D04	1665	0.02	25		0.2	0.55	1735.5
121127	12013	N04	drug targets	55290	BRF2	BRF2, subunit of RNA polymerase III transcription initiation factor, BRF1-like	BRF2;BRFU;FLJ11052;TFIIIB50	M-013340-00				CV1	1.02	NC	-0.67	0.12	025A	3145	0.01	21		0.07	1.03	12013	025B	N04	3097	0.03	23		0.18	1	3121
130129	12026	P13	remaining genome	25798	BRI3	brain protein I3	BRI3;I3	M-020217-01				CV1	1	NC	-0.6	0.14	062A	3052	0.006	24		0.1	0.98	12026	062B	P13	3080	0.011	17		0.18	1.01	3066
121119	12038	F14	remaining genome	140707	BRI3BP	BRI3 binding protein	BRI3BP;BNAS1;HCCR-1;HCCR-2;HCCRBP-1;KG19	M-017153-00				CV1	0.88	NC	1.86	0.76	012A	2641	0.055	25		0.81	0.89	12038	012B	F14	2571	0.049	25		0.7	0.86	2606
121126	12010	O12	drug targets	83990	BRIP1	BRCA1 interacting protein C-terminal helicase 1	BRIP1;BACH1;FANCJ;FLJ90232;MGC126521;MGC126523;OF	M-010587-00				CV1	1.03	NC	-0.44	0.18	023A	3152	0.03	19		0.21	1.03	12010	023B	O12	3139	0.02	21		0.14	1.03	3145.5
130122	12030	L11	remaining genome	55299	BRIX1	BRX1, biogenesis of ribosomes, homolog (S. cerevisiae)	BRIX1;BRIX;BXDC2;FLJ11100	M-015372-02				CV1	0.98	NC	-0.91	0.06	060A	2975	0.005	25		0.04	0.96	12030	060B	L11	3062	0.008	24		0.08	0.99	3018.5
130115	12044	G12	remaining genome	55845	BRK1	BRICK1, SCAR/WAVE actin-nucleating complex subunit	BRK1;C3orf10;MDS027;hHBrk1	M-017711-01				CV1	0.98	NC	-0.91	0.06	044A	3007	0.006	18		0.1	0.95	12044	044B	G12	3127	0.001	20		0.02	1.02	3067
121120	12032	K21	remaining genome	25855	BRMS1	breast cancer metastasis suppressor 1	BRMS1;DKFZp564A063	M-010497-01				CV1	0.98	NC	-0.12	0.26	017A	3009	0.07	25		0.33	1.04	12032	017B	K21	2538	0.04	25		0.18	0.92	2773.5
121120	12022	O18	remaining genome	84312	BRMS1L	breast cancer metastasis-suppressor 1-like	BRMS1L;BRMS1;MGC11296	M-014874-01				CV1	0.85	NC	-0.63	0.13	016A	2223	0.02	25		0.12	0.75	12022	016B	O18	2886	0.02	25		0.14	0.95	2554.5
130115	12047	B06	remaining genome	148362	BROX	BRO1 domain and CAAX motif containing	BROX;C1orf58;FLJ32421;MGC142195;MGC142197;RP11-452F19.1	M-015709-01				CV1	0.99	NC	-0.36	0.2	047A	3039	0.02	20		0.28	0.99	12047	047B	B06	3056	0.01	22		0.12	0.99	3047.5
130121	12052	F18	remaining genome	25874	BRP44	brain protein 44	BRP44;DKFZp564B167;MGC125752;MGC125753	M-020233-01				CV1	0.99	NC	-0.52	0.16	052A	3057	0.02	16		0.15	0.98	12052	052B	F18	3093	0.02	16		0.17	1	3075
130114	12036	I14	remaining genome	51660	BRP44L	brain protein 44-like	BRP44L;dJ68L15.3	M-020459-00				CV1	1	NC	0.83	0.5	040A	3106	0.05	20		0.59	1.01	12036	040B	I14	3069	0.04	21		0.42	1	3087.5
130122	12058	B19	ubiquitin conjugation 3	7862	BRPF1	bromodomain and PHD finger containing, 1	BRPF1;BR140	M-011900-01				CV1	1	NC	-0.91	0.06	058A	3037	0.003	19		0.05	0.99	12058	058B	B19	3117	0.005	19		0.08	1.01	3077
130122	12057	P10	ubiquitin conjugation 2/ubiquitin conjugation 3	27154	BRPF3	bromodomain and PHD finger containing, 3	BRPF3	M-025088-01				CV1	0.96	Hi	2.14	0.83	057A	3008	0.048	21		0.89	0.96	12057	057B	P10	3001	0.046	23		0.77	0.97	3004.5
121120	12004	E16	GPCR/phosphatase	680	BRS3	bombesin-like receptor 3	BRS3	M-005438-02				CV1	0.73	NC	0.36	0.38	014A	2169	0.07	25		0.32	0.73	12004	014B	E16	2047	0.08	25		0.44	0.73	2108
121120	12002	P19	protein kinase	84446	BRSK1	BR serine/threonine kinase 1	BRSK1;FLJ43009;KIAA1811;hSAD1	M-004619-02				CV1	1.04	NC	0.75	0.48	013A	3171	0.07	21		0.48	1.05	12002	013B	P19	3129	0.07	20		0.48	1.03	3150
121126	12001	G04	protein kinase	84446	BRSK1	BR serine/threonine kinase 1	BRSK1;FLJ43009;KIAA1811;hSAD1	M-004619-02				CV1	0.96	NC	-0.52	0.16	019A	3005	0.017	24		0.22	1	12001	019B	G04	2799	0.01	25		0.09	0.91	2902
121120	12002	O06	protein kinase	9024	BRSK2	BR serine/threonine kinase 2	BRSK2;C11orf7;FLJ41362;PEN11B;SAD1;STK29	M-005381-03				CV2	0.7	NC	0.2	0.34	013A	2048	0.06	25		0.41	0.68	12002	013B	O06	2217	0.04	25		0.28	0.73	2132.5
121126	12008	B06	drug targets	54014	BRWD1	bromodomain and WD repeat domain containing 1	BRWD1;C21orf107;FLJ43918;N143;WDR9	M-010963-01				CV1	0.82	NC	0.04	0.3	022A	2099	0.032	25		0.31	0.69	12008	022B	B06	2859	0.03	25		0.3	0.95	2479
130115	12047	I08	remaining genome	254065	BRWD3	bromodomain and WD repeat domain containing 3	BRWD3;BRODL;FLJ33254;FLJ38568;MRX93	M-016759-01				CV1	0.98	NC	1.39	0.64	047A	3021	0.046	17		0.65	0.98	12047	047B	I08	3002	0.05	18		0.62	0.97	3011.5
121120	12041	D08	remaining genome	26580	BSCL2	Berardinelli-Seip congenital lipodystrophy 2 (seipin)	BSCL2;FLJ16651;GNG3LG;HMN5;MGC4694;SPG17	M-016749-00				CV1	0.86	NC	-0.67	0.12	018A	2696	0.02	25		0.13	0.89	12041	018B	D08	2486	0.02	25		0.12	0.83	2591
130115	12048	H21	remaining genome	55108	BSDC1	BSD domain containing 1	BSDC1;DKFZp686B09139;FLJ10276	M-018143-01				CV1	0.95	NC	-1.15	0	048A	3007	0	23		0	0.99	12048	048B	H21	2776	0	25		0	0.91	2891.5
121120	12022	K06	remaining genome	682	BSG	basigin (Ok blood group)	BSG;5F7;CD147;EMMPRIN;M6;OK;TCSF	M-010737-01				CV2	0.56	NC	-0.91	0.06	016A	1723	0.01	25		0.06	0.58	12022	016B	K06	1673	0.01	25		0.07	0.55	1698
121120	12022	L11	remaining genome	8927	BSN	bassoon (presynaptic cytomatrix protein)	BSN;ZNF231	M-008695-01				CV1	0.89	NC	0.44	0.4	016A	2654	0.04	25		0.24	0.89	12022	016B	L11	2717	0.08	25		0.55	0.89	2685.5
121126	12006	A14	drug targets/ion channel	7809	BSND	Bartter syndrome, infantile, with sensorineural deafness (Barttin)	BSND;BART;DFNB73;MGC119283;MGC119284;MGC119285	M-012848-00				CV1	0.86	Hi	3.57	1.19	021A	2724	0.1	25		1.25	0.9	12006	021B	A14	2562	0.095	25		1.14	0.83	2643
121203	12027	O03	remaining genome	54836	BSPRY	B-box and SPRY domain containing	BSPRY;FLJ20150	M-020655-01				CV1	0.83	NC	0.52	0.42	034A	2515	0.04	25		0.31	0.82	12027	034B	O03	2575	0.06	25		0.52	0.84	2545
130129	12009	L22	drug targets	683	BST1	bone marrow stromal cell antigen 1	BST1;CD157	M-005101-00				CV1	0.98	Hi	2.02	0.8	060A	3087	0.054	22		0.62	0.98	12009	060B	L22	3088	0.092	20		0.98	0.99	3087.5
121120	12022	P18	remaining genome	684	BST2	bone marrow stromal cell antigen 2	BST2;CD317;TETHERIN	M-011817-00				CV1	0.79	NC	0	0.29	016A	2330	0.04	25		0.24	0.78	12022	016B	P18	2439	0.05	25		0.34	0.8	2384.5
121120	12014	G14	drug targets	9044	BTAF1	BTAF1 RNA polymerase II, B-TFIID transcription factor-associated, 170kDa (Mot1 homolog, S. cerevisiae)	BTAF1;KIAA0940;MGC138406;MOT1;TAF(II)170;TAF172;TAFII170	M-012628-01				CV1	0.74	NC	-0.2	0.24	015A	2366	0.04	25		0.26	0.77	12014	015B	G14	2156	0.04	25		0.22	0.71	2261
121203	12028	B19	remaining genome	53339	BTBD1	BTB (POZ) domain containing 1	BTBD1;C15orf1;NS5ATP8	M-014617-01				CV1	1	NC	0.75	0.48	035A	3040	0.08	18		0.5	0.99	12028	035B	B19	3070	0.08	19		0.47	1.01	3055
121126	12005	H10	ion channel/phosphatase	84280	BTBD10	BTB (POZ) domain containing 10	BTBD10;GMRP-1;GMRP1;MGC13007	M-017963-01				CV2	0.5	Hi	4.4	1.4	020A	1745	0.15	25		1.36	0.57	12005	020B	H10	1326	0.13	25		1.43	0.43	1535.5
130114	12035	E04	remaining genome	121551	BTBD11	BTB (POZ) domain containing 11	BTBD11;FLJ33957;FLJ42845	M-015774-01				CV1	0.86	NC	-0.67	0.12	039A	2759	0.01	25		0.11	0.9	12035	039B	E04	2555	0.01	25		0.13	0.82	2657
130121	12051	G10	remaining genome	118663	BTBD16	BTB (POZ) domain containing 16	BTBD16;C10orf87;FLJ25359;MGC129864;MGC129865	M-016301-01				CV1	1	NC	-0.44	0.18	051A	3093	0.02	18		0.21	1.01	12051	051B	G10	3030	0.015	18		0.15	0.98	3061.5
121119	12038	M13	remaining genome	388419	BTBD17	BTB (POZ) domain containing 17	BTBD17;BTBD17A;LGALS3BPL	M-030806-01				CV1	0.88	NC	-0.63	0.13	012A	2537	0.007	25		0.1	0.85	12038	012B	M13	2740	0.011	25		0.16	0.92	2638.5
130129	12026	P22	remaining genome	55643	BTBD2	BTB (POZ) domain containing 2	BTBD2	M-016110-01				CV1	1	NC	1.11	0.57	062A	3026	0.035	25		0.59	0.98	12026	062B	P22	3089	0.034	24		0.56	1.01	3057.5
130129	12026	D12	remaining genome	22903	BTBD3	BTB (POZ) domain containing 3	BTBD3;KIAA0952;MGC130038;MGC130039;dJ742J24.1	M-012943-02				CV1	0.99	NC	-0.83	0.08	062A	3044	0.004	16		0.07	0.98	12026	062B	D12	3054	0.005	17		0.08	1	3049
130122	12030	H08	remaining genome	90135	BTBD6	BTB (POZ) domain containing 6	BTBD6;BDPL	M-015097-00				CV1	0.99	NC	0.6	0.44	060A	3092	0.053	22		0.45	1	12030	060B	H08	3035	0.042	24		0.43	0.98	3063.5
121203	12028	B07	remaining genome	55727	BTBD7	BTB (POZ) domain containing 7	BTBD7;DKFZp686N0544;FUP1;MGC48310	M-027198-01				CV1	1	Hi	2.34	0.88	035A	3001	0.12	19		0.75	0.98	12028	035B	B07	3079	0.17	22		1	1.02	3040
130114	12039	O20	remaining genome	284697	BTBD8	BTB (POZ) domain containing 8	BTBD8	M-019409-01				CV1	1	NC	-0.71	0.11	042A	3061	0.01	18		0.11	1	12039	042B	O20	3149	0.01	22		0.1	1.01	3105
121120	12022	D15	remaining genome	114781	BTBD9	BTB (POZ) domain containing 9	BTBD9;FLJ32945;KIAA1880;MGC120517;MGC120519;MGC120520;dJ322I12.1	M-016128-01				CV1	0.92	NC	-0.36	0.2	016A	2891	0.03	25		0.18	0.97	12022	016B	D15	2688	0.03	25		0.21	0.88	2789.5
130115	12044	M13	remaining genome	685	BTC	betacellulin	BTC	M-011597-02				CV1	1	Hi	2.66	0.96	044A	3065	0.044	18		0.76	0.97	12044	044B	M13	3141	0.067	18		1.16	1.03	3103
130129	12009	P13	drug targets	686	BTD	biotinidase	BTD	M-010998-01				CV1	1	NC	-0.71	0.11	060A	3131	0.009	18		0.1	1	12009	060B	P13	3111	0.01	19		0.11	1	3121
121127	12015	G19	drug targets	689	BTF3	basic transcription factor 3	BTF3;BETA-NAC;BTF3a;BTF3b;NACB	M-016634-01				CV1	0.91	NC	1.15	0.58	026A	3044	0.06	23		0.6	0.97	12015	026B	G19	2589	0.06	25		0.57	0.85	2816.5
130115	12046	I11	remaining genome	91408	BTF3L4	basic transcription factor 3-like 4	BTF3L4;MGC23908;MGC88389	M-027988-01				CV1	1	NC	-0.79	0.09	046A	3112	0.003	22		0.09	1.01	12046	046B	I11	3072	0.003	22		0.09	0.99	3092
121126	12011	L04	drug targets	694	BTG1	B-cell translocation gene 1, anti-proliferative	BTG1	M-011598-00				CV1	0.77	NC	-0.2	0.24	024A	2244	0.023	25		0.21	0.73	12011	024B	L04	2503	0.03	25		0.26	0.81	2373.5
121127	12018	I03	drug targets	7832	BTG2	BTG family, member 2	BTG2;MGC126063;MGC126064;PC3;TIS21	M-012308-00				CV1	0.98	NC	0	0.29	028A	2964	0.05	25		0.38	0.97	12018	028B	I03	3104	0.03	25		0.2	0.99	3034
130115	12040	C19	remaining genome	10950	BTG3	BTG family, member 3	BTG3;ANA;MGC8928;TOB5;TOB55;TOFA	M-019135-00				CV1	0.99	NC	0.4	0.39	043A	3154	0.034	16		0.43	1.01	12040	043B	C19	3014	0.026	17		0.35	0.97	3084
121119	12031	B15	remaining genome	54766	BTG4	B-cell translocation gene 4	BTG4;MGC33003;PC3B	M-013364-01				CV1	0.83	NC	-0.67	0.12	011A	2597	0.008	25		0.11	0.87	12031	011B	B15	2400	0.009	25		0.12	0.79	2498.5
121126	12001	D17	protein kinase	695	BTK	Bruton agammaglobulinemia tyrosine kinase	BTK;AGMX1;AT;ATK;BPK;IMD1;MGC126261;MGC126262;PSCTK1;XLA	M-003107-01				CV1	0.92	Hi	2.42	0.9	019A	2956	0.068	25		0.89	0.98	12001	019B	D17	2623	0.1	25		0.91	0.85	2789.5
130114	12035	K03	remaining genome	151888	BTLA	B and T lymphocyte associated	BTLA;BTLA1;CD272;FLJ16065;MGC129743	M-018893-01				CV1	0.88	NC	0.04	0.3	039A	2568	0.03	25		0.33	0.83	12035	039B	K03	2862	0.02	25		0.27	0.92	2715
130129	12009	G22	drug targets	696	BTN1A1	butyrophilin, subfamily 1, member A1	BTN1A1;BT;BTN	M-011599-00				CV1	0.97	NC	-0.6	0.14	060A	3039	0.014	16		0.16	0.97	12009	060B	G22	3009	0.01	15		0.11	0.97	3024
121203	12024	G15	remaining genome	11120	BTN2A1	butyrophilin, subfamily 2, member A1	BTN2A1;BK14H9.1;BT2.1;BTF1;DJ3E1.1;FLJ36567	M-012331-00				CV1	0.96	Hi	2.02	0.8	032A	3018	0.13	21		0.76	0.96	12024	032B	G15	3070	0.13	21		0.84	0.97	3044
130115	12040	B19	remaining genome	10385	BTN2A2	butyrophilin, subfamily 2, member A2	BTN2A2;BT2.2;BTF2;FLJ41908	M-010071-02				CV1	1	NC	-0.75	0.1	043A	3141	0.005	20		0.06	1	12040	043B	B19	3068	0.011	18		0.15	0.99	3104.5
121127	12021	J14	drug targets/remaining genome	54718	BTN2A3P	butyrophilin, subfamily 2, member A3, pseudogene	BTN2A3P;BTN2A3	M-021361-01				CV1	0.89	NC	0	0.29	030A	3002	0.03	25		0.33	1	12021	030B	J14	2374	0.02	25		0.24	0.78	2688
130114	12036	M05	remaining genome	11119	BTN3A1	butyrophilin, subfamily 3, member A1	BTN3A1;BT3.1;BTF5;CD277;MGC141880	M-019108-01				CV1	0.84	NC	-0.44	0.18	040A	2998	0.02	25		0.24	0.97	12036	040B	M05	2150	0.01	25		0.11	0.7	2574
130114	12036	I15	remaining genome	11118	BTN3A2	butyrophilin, subfamily 3, member A2	BTN3A2;BT3.2;BT3.3;BTF4;FLJ40011	M-019161-01				CV1	0.98	NC	-0.08	0.27	040A	3043	0.01	21		0.12	0.98	12036	040B	I15	3024	0.04	19		0.42	0.99	3033.5
130114	12034	D03	remaining genome	10384	BTN3A3	butyrophilin, subfamily 3, member A3	BTN3A3;BTF3	M-021359-00				CV1	0.78	Hi	4.17	1.34	038A	2483	0.09	25		1.29	0.8	12034	038B	D03	2324	0.09	25		1.38	0.75	2403.5
121203	12023	L07	remaining genome	56244	BTNL2	butyrophilin-like 2 (MHC class II associated)	BTNL2;BTL-II;HSBLMHC1;SS2	M-021358-00				CV1	0.91	NC	0.2	0.34	031A	2524	0.03	25		0.29	0.83	12023	031B	L07	3075	0.06	25		0.4	0.99	2799.5
121203	12024	L13	remaining genome	10917	BTNL3	butyrophilin-like 3	BTNL3;BTNLR	M-021357-01				CV1	0.99	NC	0.2	0.34	032A	3033	0.05	18		0.29	0.97	12024	032B	L13	3176	0.06	18		0.39	1.01	3104.5
130129	12042	J13	remaining genome	79908	BTNL8	butyrophilin-like 8	BTNL8;FLJ21458;FLJ51528;MGC149619	M-014483-00				CV1	0.93	NC	-0.56	0.15	063A	2963	0.009	25		0.13	0.97	12042	063B	J13	2702	0.01	25		0.16	0.89	2832.5
130114	12037	C16	remaining genome	153579	BTNL9	butyrophilin-like 9	BTNL9;BTN3;VDLS1900	M-015446-01				CV1	1	NC	-0.67	0.12	041A	3065	0.01	20		0.12	1.01	12037	041B	C16	3012	0.01	20		0.12	0.98	3038.5
130122	12057	K21	ubiquitin conjugation 2/ubiquitin conjugation 3	8945	BTRC	beta-transducin repeat containing	BTRC;BETA-TRCP;FBW1A;FBXW1;FBXW1A;FWD1;MGC4643;bTrCP;bTrCP1;betaTrCP	M-003463-01				CV1	0.97	NC	1.79	0.74	057A	3036	0.041	21		0.76	0.97	12057	057B	K21	3006	0.044	23		0.73	0.97	3021
121126	12001	D07	protein kinase	699	BUB1	budding uninhibited by benzimidazoles 1 homolog (yeast)	BUB1;BUB1A;BUB1L;hBUB1	M-004102-01				CV1	0.84	NC	-0.48	0.17	019A	2499	0.012	25		0.16	0.83	12001	019B	D07	2566	0.02	25		0.18	0.84	2532.5
121120	12002	A18	protein kinase	701	BUB1B	budding uninhibited by benzimidazoles 1 homolog beta (yeast)	BUB1B;BUB1beta;BUBR1;Bub1A;MAD3L;SSK1;hBUBR1	M-004101-02				CV1	1.02	NC	1.86	0.76	013A	3061	0.1	23		0.69	1.01	12002	013B	A18	3116	0.12	22		0.83	1.02	3088.5
121120	12014	A05	drug targets	9184	BUB3	budding uninhibited by benzimidazoles 3 homolog (yeast)	BUB3;BUB3L;hBUB3	M-006826-01				CV2	0.5	NC	0	0.29	015A	1354	0.04	25		0.26	0.44	12014	015B	A05	1679	0.06	25		0.32	0.55	1516.5
130121	12051	L22	remaining genome	84811	BUD13	BUD13 homolog (S. cerevisiae)	BUD13;FLJ27090;MGC13125;fSAP71	M-014974-00				CV1	1	NC	-0.28	0.22	051A	3035	0.03	22		0.32	0.99	12051	051B	L22	3090	0.011	23		0.11	1	3062.5
130121	12052	H11	remaining genome	8896	BUD31	BUD31 homolog (S. cerevisiae)	BUD31;EDG-2;EDG2;G10;MGC111202;YCR063W;fSAP17	M-018665-00				CV1	0.98	NC	1.43	0.65	052A	3016	0.081	20		0.63	0.96	12052	052B	H11	3065	0.08	21		0.67	0.99	3040.5
130129	12026	M20	remaining genome	11149	BVES	blood vessel epicardial substance	BVES;HBVES;MGC42413;POP1;POPDC1	M-012332-01				CV1	1.02	NC	1.07	0.56	062A	3194	0.052	19		0.88	1.03	12026	062B	M20	3050	0.014	20		0.23	1	3122
130114	12039	G10	remaining genome	705	BYSL	bystin-like	BYSL;BYSTIN	M-011818-01				CV1	0.98	NC	-0.52	0.16	042A	3014	0.02	22		0.22	0.99	12039	042B	G10	3052	0.01	25		0.1	0.98	3033
130122	12030	C22	remaining genome	9256	BZRAP1	benzodiazapine receptor (peripheral) associated protein 1	BZRAP1;DKFZp686F02123;KIAA0612;PRAX-1;PRAX1;RIM-BP1;RIMBP1	M-019846-01				CV1	1.01	NC	-0.44	0.18	060A	3111	0.025	18		0.21	1	12030	060B	C22	3161	0.015	19		0.15	1.02	3136
121127	12016	M09	drug targets	9689	BZW1	basic leucine zipper and W2 domains 1	BZW1;BZAP45;KIAA0005;Nbla10236	M-020787-00				CV1	0.96	NC	0.91	0.52	027A	3048	0.06	25		0.43	0.99	12016	027B	M09	2914	0.08	25		0.62	0.94	2981
130129	12019	I22	drug targets	28969	BZW2	basic leucine zipper and W2 domains 2	BZW2;MST017;MSTP017	M-020573-00				CV1	1	NC	0.44	0.4	061A	3218	0.026	19		0.32	1.03	12019	061B	I22	3034	0.04	17		0.49	0.98	3126
121120	12041	J04	remaining genome	11067	C10orf10	chromosome 10 open reading frame 10	C10orf10;DEPP;FIG	M-012337-01				CV1	0.9	NC	-0.52	0.16	018A	2644	0.03	25		0.2	0.87	12041	018B	J04	2756	0.02	25		0.12	0.92	2700
130114	12036	K03	remaining genome	219621	C10orf107	chromosome 10 open reading frame 107	C10orf107;MGC44593;bA63A2.1	M-018457-00				CV1	0.93	NC	-0.28	0.22	040A	3028	0.02	25		0.24	0.98	12036	040B	K03	2695	0.02	25		0.21	0.88	2861.5
130114	12036	J07	remaining genome	83938	C10orf11	chromosome 10 open reading frame 11	C10orf11	M-014765-02				CV1	0.94	NC	1.27	0.61	040A	2973	0.05	25		0.59	0.96	12036	040B	J07	2786	0.06	25		0.63	0.91	2879.5
130114	12033	H22	remaining genome	221060	C10orf111	chromosome 10 open reading frame 111	C10orf111;MGC35468;bA455B2.4	M-016615-00				CV2	0.6	Hi	2.94	1.03	037A	1888	0.09	25		1.06	0.61	12033	037B	H22	1834	0.07	25		1	0.6	1861
130121	12050	H03	remaining genome	387638	C10orf113	chromosome 10 open reading frame 113	C10orf113;bA165O3.1	M-029768-02				CV1	0.98	NC	-0.24	0.23	050A	3011	0.025	17		0.19	0.95	12050	050B	H03	3067	0.03	18		0.27	1.01	3039
130121	12050	I07	remaining genome	399726	C10orf114	chromosome 10 open reading frame 114	C10orf114;bA418C1.3	M-029770-01				CV1	1.02	NC	0.36	0.38	050A	3139	0.052	16		0.39	0.99	12050	050B	I07	3161	0.04	17		0.36	1.04	3150
130114	12039	J06	remaining genome	10974	C10orf116	chromosome 10 open reading frame 116	C10orf116;APM2;apM-2	M-012306-00	completely retired	D-012306-01;D-012306-02;D-012306-03;D-012306-04		CV1	0.88	NC	0.04	0.3	042A	2875	0.02	25		0.22	0.94	12039	042B	J06	2550	0.04	25		0.38	0.82	2712.5
130114	12033	E04	remaining genome	55088	C10orf118	chromosome 10 open reading frame 118	C10orf118;FLJ10188;FLJ35301;MGC118918;MGC129699	M-019131-00				CV1	1	NC	1.39	0.64	037A	3049	0.06	19		0.71	0.99	12033	037B	E04	3133	0.04	25		0.57	1.02	3091
121203	12029	A08	remaining genome	26148	C10orf12	chromosome 10 open reading frame 12	C10orf12;DKFZp564P1916;FLJ13022	M-015742-00				CV1	1.02	NC	-0.28	0.22	036A	3133	0.04	21		0.25	1.02	12029	036B	A08	3098	0.03	20		0.18	1.01	3115.5
130129	12053	B15	remaining genome	399814	C10orf120	chromosome 10 open reading frame 120	C10orf120;bA318C4.1	M-029693-01				CV1	0.86	NC	-0.71	0.11	065A	2835	0.002	25		0.03	0.92	12053	065B	B15	2451	0.011	25		0.19	0.79	2643
121203	12029	I07	remaining genome	282969	C10orf125	chromosome 10 open reading frame 125	C10orf125;FLJ26016;FUCU;MGC149258	M-027226-01				CV1	0.82	Hi	6.03	1.81	036A	2583	0.24	25		1.5	0.84	12029	036B	I07	2469	0.35	25		2.12	0.81	2526
130114	12039	G16	remaining genome	142827	C10orf129	chromosome 10 open reading frame 129	C10orf129;ACSM6;bA310E22.3	M-029647-00				CV1	0.98	NC	-0.52	0.16	042A	3036	0.02	23		0.22	0.99	12039	042B	G16	3044	0.01	22		0.1	0.98	3040
121203	12024	A21	remaining genome	26098	C10orf137	chromosome 10 open reading frame 137	C10orf137;EDRF1;MGC125705	M-013017-01				CV1	0.98	NC	1.03	0.55	032A	3165	0.09	19		0.53	1.01	12024	032B	A21	3000	0.09	19		0.58	0.95	3082.5
121120	12041	C16	remaining genome	387640	C10orf140	chromosome 10 open reading frame 140	C10orf140;DKFZp761J229;DLN-1;FLJ45187	M-032220-00				CV1	0.83	NC	-0.36	0.2	018A	2759	0.03	25		0.2	0.91	12041	018B	C16	2250	0.03	25		0.19	0.75	2504.5
130129	12019	G07	drug targets	56652	C10orf2	chromosome 10 open reading frame 2	C10orf2;ATXN8;FLJ21832;IOSCA;MTDPS7;PEO;PEO1;PEOA3;SANDO;SCA8;TWINL	M-017815-01				CV1	1	NC	0.91	0.52	061A	3105	0.04	15		0.5	1	12019	061B	G07	3133	0.045	16		0.55	1.01	3119
130114	12037	E12	remaining genome	220979	C10orf25	chromosome 10 open reading frame 25	C10orf25;FLJ18393;FLJ30567	M-016622-01				CV1	1	NC	-0.44	0.18	041A	3097	0.01	17		0.12	1.02	12037	041B	E12	3047	0.02	17		0.24	0.99	3072
121203	12028	G12	remaining genome	54838	C10orf26	chromosome 10 open reading frame 26	C10orf26;FLJ20154;FLJ20367;MGC125648;OPA1L;OPAL1	M-019421-01				CV1	1.02	NC	-0.67	0.12	035A	3107	0.01	21		0.06	1.01	12028	035B	G12	3152	0.03	19		0.18	1.04	3129.5
121203	12024	I19	remaining genome	219793	C10orf27	chromosome 10 open reading frame 27	C10orf27;FLJ32820;spatial	M-017071-01				CV1	0.98	Hi	3.65	1.21	032A	3043	0.2	21		1.18	0.97	12024	032B	I19	3100	0.19	20		1.23	0.98	3071.5
130114	12036	I20	remaining genome	27291	C10orf28	chromosome 10 open reading frame 28	C10orf28;FLJ25458;FLJ37160;GIDRP86;GIDRP88;PSORT	M-018936-01				CV1	1.01	NC	0.6	0.44	040A	3147	0.04	20		0.47	1.02	12036	040B	I20	3076	0.04	25		0.42	1	3111.5
130114	12035	A22	remaining genome	119032	C10orf32	chromosome 10 open reading frame 32	C10orf32;DKFZp686B2219;FLJ40752;MGC27171;RP11-753C18.6	M-016288-01				CV1	1	NC	-0.2	0.24	039A	3020	0.02	16		0.22	0.98	12035	039B	A22	3164	0.02	20		0.27	1.02	3092
121120	12022	K11	remaining genome	219738	C10orf35	chromosome 10 open reading frame 35	C10orf35	M-016289-01				CV1	1	NC	-0.12	0.26	016A	2929	0.04	25		0.24	0.99	12022	016B	K11	3104	0.04	24		0.28	1.02	3016.5
130122	12056	B18	ubiquitin conjugation 1/protease	143384	C10orf46	chromosome 10 open reading frame 46	C10orf46;FLJ40409;MGC33215	M-016305-01				CV1	0.98	NC	1.79	0.74	056A	3004	0.054	20		0.89	0.97	12056	056B	B18	3053	0.045	20		0.58	0.99	3028.5
130122	12030	I07	remaining genome	254427	C10orf47	chromosome 10 open reading frame 47	C10orf47;MGC35403	M-018375-00				CV1	0.98	NC	-0.6	0.14	060A	2952	0.012	25		0.1	0.95	12030	060B	I07	3133	0.017	24		0.18	1.01	3042.5
130114	12034	G13	remaining genome	282966	C10orf53	chromosome 10 open reading frame 53	C10orf53;FLJ60598	M-018851-02				CV1	0.93	NC	0.6	0.44	038A	2868	0.03	25		0.43	0.93	12034	038B	G13	2876	0.03	25		0.46	0.93	2872
121119	12031	M03	remaining genome	64115	C10orf54	chromosome 10 open reading frame 54	C10orf54;B7-H5;GI24;PP2135;SISP1	M-032651-02				CV1	0.73	NC	-0.63	0.13	011A	2221	0.011	25		0.14	0.74	12031	011B	M03	2187	0.009	25		0.12	0.72	2204
130114	12034	B09	remaining genome	414236	C10orf55	chromosome 10 open reading frame 55	C10orf55;bA417O11.3	M-032331-00				CV1	0.88	NC	0.32	0.37	038A	2689	0.03	25		0.43	0.87	12034	038B	B09	2720	0.02	25		0.31	0.88	2704.5
130129	12043	G04	remaining genome	80195	C10orf57	chromosome 10 open reading frame 57	C10orf57;FLJ13263;bA369J21.6	M-018946-00				CV1	1	NC	-0.56	0.15	064A	3127	0.015	19		0.16	1	12043	064B	G04	3148	0.01	21		0.13	1.01	3137.5
130115	12040	P21	remaining genome	84293	C10orf58	chromosome 10 open reading frame 58	C10orf58;FLJ12536;FLJ14952;FLJ44312;MGC4248;PAMM	M-010680-01				CV1	0.98	NC	0.67	0.46	043A	3062	0.04	18		0.5	0.98	12040	043B	P21	3061	0.032	22		0.43	0.99	3061.5
121120	12041	G18	remaining genome	414157	C10orf62	chromosome 10 open reading frame 62	C10orf62;bA548K23.1	M-033171-01				CV2	0.7	NC	0.87	0.51	018A	2250	0.05	25		0.33	0.74	12041	018B	G18	1973	0.11	25		0.69	0.66	2111.5
130122	12030	N20	remaining genome	256815	C10orf67	chromosome 10 open reading frame 67	C10orf67;MGC46732;RP11-792P23.2	M-015724-00				CV1	1	NC	0.12	0.32	060A	3135	0.044	21		0.37	1.01	12030	060B	N20	3029	0.025	17		0.26	0.98	3082
130114	12035	A07	remaining genome	79741	C10orf68	chromosome 10 open reading frame 68	C10orf68;FLJ13031;MGC149767;dJ1104A8.1	M-014413-01				CV1	1	NC	-0.4	0.19	039A	3113	0.01	17		0.11	1.01	12035	039B	A07	3045	0.02	16		0.27	0.98	3079
121127	12021	D16	drug targets/remaining genome	118461	C10orf71	chromosome 10 open reading frame 71	C10orf71;FLJ45913	M-026273-00				CV1	0.77	NC	-0.91	0.06	030A	2320	0.01	25		0.11	0.77	12021	030B	D16	2344	0	25		0	0.77	2332
130114	12039	C16	remaining genome	79591	C10orf76	chromosome 10 open reading frame 76	C10orf76;FLJ13114;MGC125927	M-014363-01				CV1	1.01	NC	0.28	0.36	042A	3117	0.04	18		0.44	1.02	12039	042B	C16	3095	0.03	18		0.29	1	3106
121203	12027	L03	remaining genome	79949	C10orf81	chromosome 10 open reading frame 81	C10orf81;FLJ23537;HEL185;bA211N11.2	M-019417-00				LC	0.43	LC	0.16	0.33	034A	1469	0.04	25		0.31	0.48	12027	034B	L03	1153	0.04	25		0.35	0.38	1311
121120	12022	H09	remaining genome	143379	C10orf82	chromosome 10 open reading frame 82	C10orf82;FLJ40268;MGC33547	M-015704-00				CV1	0.83	NC	-0.36	0.2	016A	2617	0.02	25		0.12	0.88	12022	016B	H09	2369	0.04	25		0.28	0.78	2493
121119	12025	K09	remaining genome	80007	C10orf88	chromosome 10 open reading frame 88	C10orf88;FLJ13490	M-014525-01				CV1	0.9	NC	-0.4	0.19	010A	2632	0.028	25		0.33	0.89	12025	010B	K09	2751	0.004	25		0.05	0.91	2691.5
121120	12032	C07	remaining genome	118611	C10orf90	chromosome 10 open reading frame 90	C10orf90;FATS;FLJ32938;bA422P15.2	M-026375-01				CV1	0.84	NC	-0.6	0.14	017A	2542	0.02	25		0.09	0.88	12032	017B	C07	2201	0.04	25		0.18	0.8	2371.5
121120	12022	P06	remaining genome	170393	C10orf91	chromosome 10 open reading frame 91	C10orf91;RP11-432J24.4;bA432J24.4	M-018497-02				CV1	0.78	NC	-0.12	0.26	016A	2318	0.04	25		0.24	0.78	12022	016B	P06	2370	0.04	25		0.28	0.78	2344
130114	12034	D06	remaining genome	54777	C10orf92	chromosome 10 open reading frame 92	C10orf92;C10orf123;C10orf124;DKFZp434A1721;FLJ46273;bA288G11.4;bA288G11.5;bB137A17.2	M-018404-00				CV1	1.01	NC	-0.28	0.22	038A	3094	0.02	18		0.29	1	12034	038B	D06	3156	0.01	22		0.15	1.02	3125
121203	12028	D18	remaining genome	255352	C10orf93	chromosome 10 open reading frame 93	C10orf93;RP13-137A17.3;bB137A17.3	M-018355-01				CV1	1.02	NC	-0.79	0.09	035A	3148	0.01	20		0.06	1.02	12028	035B	D18	3067	0.02	21		0.12	1.01	3107.5
130129	12043	O07	remaining genome	79946	C10orf95	chromosome 10 open reading frame 95	C10orf95;FLJ14280	M-014500-00				CV1	0.97	Hi	6.94	2.04	064A	3003	0.236	22		2.47	0.96	12043	064B	O07	3036	0.125	20		1.62	0.98	3019.5
121203	12028	D22	remaining genome	374355	C10orf96	chromosome 10 open reading frame 96	C10orf96;MGC35062	M-032891-01				CV1	1.01	NC	0.04	0.3	035A	3132	0.05	19		0.31	1.02	12028	035B	D22	3040	0.05	18		0.29	1	3086
130114	12037	P10	remaining genome	387695	C10orf99	chromosome 10 open reading frame 99	C10orf99;FLJ21763;UNQ1833	M-032051-01				CV1	1	NC	-0.44	0.18	041A	3115	0.01	23		0.12	1.02	12037	041B	P10	2972	0.02	25		0.24	0.97	3043.5
130114	12035	L12	remaining genome	64776	C11orf1	chromosome 11 open reading frame 1	C11orf1;FLJ23499	M-013744-01				CV1	0.98	NC	-0.67	0.12	039A	3015	0.01	16		0.11	0.98	12035	039B	L12	3046	0.01	17		0.13	0.98	3030.5
121119	12025	A08	remaining genome	746	C11orf10	chromosome 11 open reading frame 10	C11orf10	M-012822-01				CV1	0.9	Hi	3.85	1.26	010A	2346	0.118	25		1.37	0.8	12025	010B	A08	3026	0.095	22		1.15	1	2686
121119	12031	L11	remaining genome	56673	C11orf16	chromosome 11 open reading frame 16	C11orf16	M-020701-01				CV1	0.97	NC	-0.83	0.08	011A	2966	0.006	25		0.08	0.99	12031	011B	L11	2882	0.006	25		0.08	0.95	2924
121119	12025	F13	remaining genome	738	C11orf2	chromosome 11 open reading frame 2	C11orf2;ANG2;ANG3;C11orf3;FFR;FLJ13879;FLJ36472	M-020697-00				CV1	0.91	NC	1.79	0.74	010A	3074	0.096	24		1.12	1.04	12025	010B	F13	2366	0.03	25		0.36	0.78	2720
130114	12034	K18	remaining genome	53838	C11orf24	chromosome 11 open reading frame 24	C11orf24;DM4E3	M-014035-01				CV1	0.99	NC	-0.28	0.22	038A	3085	0.01	25		0.14	1	12034	038B	K18	3047	0.02	23		0.31	0.98	3066
130115	12044	B22	remaining genome	56946	C11orf30	chromosome 11 open reading frame 30	C11orf30;EMSY;FLJ90741	M-004081-01				CV1	0.99	NC	0.36	0.38	044A	3130	0.027	24		0.47	0.99	12044	044B	B22	3017	0.016	24		0.28	0.99	3073.5
130129	12026	B22	remaining genome	280636	C11orf31	chromosome 11 open reading frame 31	C11orf31;C17orf10;SELH	M-016555-00				CV1	1	NC	0.67	0.46	062A	3084	0.036	24		0.61	1	12026	062B	B22	3064	0.019	23		0.31	1	3074
130129	12053	E13	remaining genome	256329	C11orf35	chromosome 11 open reading frame 35	C11orf35;MGC35138	M-018350-00				CV1	0.99	NC	-0.52	0.16	065A	3024	0.007	22		0.1	0.99	12053	065B	E13	3085	0.013	21		0.23	0.99	3054.5
130129	12053	F20	remaining genome	143501	C11orf40	chromosome 11 open reading frame 40	C11orf40;NOV1	M-015874-00				CV1	0.98	NC	0.32	0.37	065A	3045	0.032	20		0.46	0.99	12053	065B	F20	3052	0.016	23		0.28	0.98	3048.5
130121	12052	L16	remaining genome	160298	C11orf42	chromosome 11 open reading frame 42	C11orf42;MGC34805	M-018523-00				CV1	0.98	NC	-0.24	0.23	052A	3098	0.038	21		0.29	0.99	12052	052B	L16	3012	0.02	20		0.17	0.97	3055
130115	12047	H08	remaining genome	219833	C11orf45	chromosome 11 open reading frame 45	C11orf45;FLJ43646;MGC35558	M-016656-00				CV1	0.97	NC	-0.56	0.15	047A	3031	0.013	23		0.18	0.99	12047	047B	H08	2941	0.01	25		0.12	0.95	2986
130115	12048	L18	remaining genome	120534	C11orf46	chromosome 11 open reading frame 46	C11orf46;FLJ38968;dJ299F11.1	M-015992-00				CV1	0.97	NC	1.63	0.7	048A	3001	0.04	23		0.73	0.99	12048	048B	L18	2881	0.03	25		0.67	0.95	2941
130115	12048	A04	remaining genome	79081	C11orf48	chromosome 11 open reading frame 48	C11orf48;MGC2477	M-006484-02				CV1	0.74	NC	1.63	0.7	048A	2445	0.04	25		0.73	0.8	12048	048B	A04	2111	0.03	25		0.67	0.69	2278
130129	12053	L04	remaining genome	79096	C11orf49	chromosome 11 open reading frame 49	C11orf49;FLJ22210;MGC4707	M-014312-01				CV1	0.98	NC	-0.95	0.05	065A	3074	0.002	24		0.03	1	12053	065B	L04	2953	0.004	25		0.07	0.95	3013.5
130121	12054	C07	remaining genome	25906	C11orf51	chromosome 11 open reading frame 51	C11orf51;DKFZp564M082	M-020237-01				CV1	0.96	Hi	5.99	1.8	054A	3021	0.24	23		1.92	0.96	12054	054B	C07	2941	0.209	25		1.67	0.96	2981
130115	12045	H18	remaining genome	91894	C11orf52	chromosome 11 open reading frame 52	C11orf52;FLJ25219;MGC131888;MGC14839	M-015249-02				CV1	0.99	NC	-1.03	0.03	045A	3138	0.003	21		0.05	1.01	12045	045B	H18	3033	0.001	23		0.01	0.97	3085.5
130121	12049	J14	remaining genome	341032	C11orf53	chromosome 11 open reading frame 53	C11orf53;MGC50104	M-027244-00				CV1	0.98	NC	-0.16	0.25	049A	3010	0.036	18		0.28	0.96	12049	049B	J14	3124	0.035	19		0.22	1.01	3067
130115	12047	B07	remaining genome	28970	C11orf54	chromosome 11 open reading frame 54	C11orf54;PTD012	M-016791-00				CV1	1	NC	-0.75	0.1	047A	3007	0.006	17		0.08	0.98	12047	047B	B07	3122	0.01	17		0.12	1.01	3064.5
130121	12050	M16	remaining genome	399879	C11orf55	chromosome 11 open reading frame 55	C11orf55;FLJ45212	M-032103-01				CV1	0.99	Hi	2.7	0.97	050A	3115	0.126	19		0.94	0.99	12050	050B	M16	3011	0.11	19		1	0.99	3063
130121	12054	B13	remaining genome	55216	C11orf57	chromosome 11 open reading frame 57	C11orf57;FLJ10726	M-020871-01				CV1	1	NC	-0.79	0.09	054A	3170	0.01	17		0.08	1.01	12054	054B	B13	3084	0.012	17		0.1	1	3127
130121	12050	M08	remaining genome	10944	C11orf58	chromosome 11 open reading frame 58	C11orf58;DKFZp686N0232;IMAGE145052;MGC117265;SMAP	M-018988-01				CV1	0.99	NC	1.47	0.66	050A	3049	0.068	15		0.51	0.97	12050	050B	M08	3070	0.09	14		0.82	1.01	3059.5
130121	12052	F05	remaining genome	79684	C11orf61	chromosome 11 open reading frame 61	C11orf61;FLJ23342	M-014392-00				CV1	1	Hi	3.49	1.17	052A	3217	0.172	18		1.33	1.03	12052	052B	F05	3013	0.12	17		1	0.97	3115
130129	12053	I21	remaining genome	79864	C11orf63	chromosome 11 open reading frame 63	C11orf63;FLJ23554	M-014456-00				CV1	1	Hi	2.9	1.02	065A	3134	0.056	21		0.81	1.02	12053	065B	I21	3054	0.07	22		1.22	0.98	3094
130121	12049	D08	remaining genome	160140	C11orf65	chromosome 11 open reading frame 65	C11orf65;MGC33948	M-016854-01				CV1	0.98	Hi	3.53	1.18	049A	3005	0.149	25		1.14	0.96	12049	049B	D08	3093	0.192	25		1.22	1	3049
130121	12054	E05	remaining genome	28971	C11orf67	chromosome 11 open reading frame 67	C11orf67;CK067;FLJ21035;MGC3367	M-014411-00				CV2	0.6	NC	-0.48	0.17	054A	2016	0.02	25		0.16	0.64	12054	054B	E05	1713	0.023	25		0.18	0.56	1864.5
130121	12054	E07	remaining genome	83638	C11orf68	chromosome 11 open reading frame 68	C11orf68;BLES03;P5326	M-018580-00				CV1	0.92	Hi	2.14	0.83	054A	2734	0.1	25		0.8	0.87	12054	054B	E07	3009	0.108	24		0.86	0.98	2871.5
130121	12052	E06	remaining genome	85016	C11orf70	chromosome 11 open reading frame 70	C11orf70;MGC13040	M-015050-00				CV1	0.98	NC	1.23	0.6	052A	3036	0.057	19		0.44	0.97	12052	052B	E06	3064	0.09	19		0.75	0.99	3050
130121	12052	I18	remaining genome	54494	C11orf71	chromosome 11 open reading frame 71	C11orf71;FLJ20010	M-020517-00				CV1	0.98	NC	0.28	0.36	052A	3039	0.052	16		0.4	0.97	12052	052B	I18	3057	0.04	17		0.33	0.98	3048
130115	12046	C22	remaining genome	51501	C11orf73	chromosome 11 open reading frame 73	C11orf73;FLJ43020;HSPC179;L7RN6	M-016862-01				CV1	0.74	Hi	4.64	1.46	046A	2453	0.05	25		1.43	0.79	12046	046B	C22	2121	0.048	25		1.48	0.68	2287
130115	12047	P12	remaining genome	119710	C11orf74	chromosome 11 open reading frame 74	C11orf74;FLJ38678	M-016572-00				CV1	1	NC	-0.2	0.24	047A	3134	0.026	21		0.37	1.02	12047	047B	P12	3031	0.01	23		0.12	0.98	3082.5
130115	12046	I04	remaining genome	56935	C11orf75	chromosome 11 open reading frame 75	C11orf75;FN5	M-020414-00				CV1	0.88	NC	-0.52	0.16	046A	2784	0.009	25		0.26	0.9	12046	046B	I04	2650	0.002	25		0.06	0.86	2717
130121	12052	A17	remaining genome	79703	C11orf80	chromosome 11 open reading frame 80	C11orf80;FLJ22531	M-018410-00				CV1	0.99	NC	-0.24	0.23	052A	3149	0.027	17		0.21	1.01	12052	052B	A17	3008	0.03	16		0.25	0.97	3078.5
121203	12028	M06	remaining genome	220042	C11orf82	chromosome 11 open reading frame 82	C11orf82;FLJ13936;FLJ25416;FLJ38838;noxin	M-007159-00				CV1	0.94	NC	1.39	0.64	035A	2602	0.11	25		0.69	0.85	12028	035B	M06	3112	0.1	25		0.59	1.03	2857
121120	12041	F07	remaining genome	790955	C11orf83	chromosome 11 open reading frame 83	C11orf83;CCDS41658.1;MGC87549;UNQ655	M-184603-01				CV1	0.88	NC	-0.75	0.1	018A	2942	0.02	25		0.13	0.97	12041	018B	F07	2353	0.01	25		0.06	0.78	2647.5
130129	12043	E15	remaining genome	144097	C11orf84	chromosome 11 open reading frame 84	C11orf84;DKFZp762N0114	M-026589-00				CV1	0.99	NC	-0.83	0.08	064A	3007	0.006	18		0.06	0.96	12043	064B	E15	3153	0.007	16		0.09	1.02	3080
130114	12034	D13	remaining genome	283129	C11orf85	chromosome 11 open reading frame 85	C11orf85;MGC126364	M-026592-01				CV1	1	NC	-0.28	0.22	038A	3123	0.02	24		0.29	1.01	12034	038B	D13	3078	0.01	25		0.15	0.99	3100.5
121203	12027	J04	remaining genome	399947	C11orf87	chromosome 11 open reading frame 87	C11orf87;FLJ33767;LOH11CR1A	M-032221-01				CV1	0.88	NC	0.12	0.32	034A	2816	0.06	25		0.46	0.92	12027	034B	J04	2541	0.02	25		0.17	0.83	2678.5
130129	12026	I10	remaining genome	399949	C11orf88	chromosome 11 open reading frame 88	C11orf88;FLJ46266	M-032202-02				CV1	1	NC	-0.36	0.2	062A	3116	0.014	23		0.24	1.01	12026	062B	I10	3033	0.009	24		0.15	0.99	3074.5
130114	12034	B12	remaining genome	745	C11orf9	chromosome 11 open reading frame 9	C11orf9;KIAA0954;MGC10781;MRF;Ndt80	M-020692-02				CV1	1	NC	0	0.29	038A	3110	0.03	22		0.43	1	12034	038B	B12	3090	0.01	25		0.15	0.99	3100
121119	12031	M09	remaining genome	399948	C11orf92	chromosome 11 open reading frame 92	C11orf92;DKFZp781P19126;FLJ45803	M-032104-01				CV1	0.74	NC	1.15	0.58	011A	2220	0.037	25		0.49	0.74	12031	011B	M09	2220	0.049	25		0.68	0.73	2220
121119	12038	N21	remaining genome	143678	C11orf94	chromosome 11 open reading frame 94	C11orf94	M-026796-01				CV1	1.03	NC	-0.95	0.05	012A	3115	0.004	22		0.06	1.04	12038	012B	N21	3040	0.003	22		0.04	1.02	3077.5
130114	12039	A12	remaining genome	60314	C12orf10	chromosome 12 open reading frame 10	C12orf10;MST024;MSTP024;MYG;MYG1	M-013747-01				CV2	0.63	NC	-1.15	0	042A	1900	0	25		0	0.62	12039	042B	A12	1992	0	25		0	0.64	1946
130121	12049	A11	remaining genome	55726	C12orf11	chromosome 12 open reading frame 11	C12orf11;FLJ10630;FLJ10637;NET48	M-020643-02				CV1	0.98	NC	0	0.29	049A	3053	0.041	16		0.31	0.98	12049	049B	A11	3003	0.042	16		0.27	0.97	3028
130121	12050	G20	remaining genome	196477	C12orf12	chromosome 12 open reading frame 12	C12orf12;MGC26598	M-015795-00				CV1	1	NC	-0.16	0.25	050A	3031	0.031	15		0.23	0.96	12050	050B	G20	3168	0.03	16		0.27	1.05	3099.5
130115	12047	F16	remaining genome	90488	C12orf23	chromosome 12 open reading frame 23	C12orf23;FLJ11721;FLJ13959;MGC17943	M-015480-00				CV1	0.78	NC	-0.95	0.05	047A	2620	0.007	25		0.1	0.85	12047	047B	F16	2232	0	25		0	0.72	2426
130121	12051	P06	remaining genome	29902	C12orf24	chromosome 12 open reading frame 24	C12orf24;HSU79274	M-020401-01				CV1	1.01	NC	0.99	0.54	051A	3125	0.07	22		0.74	1.02	12051	051B	P06	3078	0.036	22		0.35	1	3101.5
130121	12050	A11	remaining genome	84190	C12orf26	chromosome 12 open reading frame 26	C12orf26;FLJ22789	M-026900-00				CV1	1	NC	0.2	0.34	050A	3150	0.044	14		0.33	1	12050	050B	A11	3043	0.04	15		0.36	1	3096.5
130121	12052	H17	remaining genome	196446	C12orf28	chromosome 12 open reading frame 28	C12orf28;C12orf15;FLJ25056;MGC126869;bcm1377	M-018829-02				CV1	0.98	NC	-0.28	0.22	052A	3033	0.025	23		0.19	0.97	12052	052B	H17	3088	0.03	22		0.25	0.99	3060.5
130121	12051	B09	remaining genome	91298	C12orf29	chromosome 12 open reading frame 29	C12orf29;DKFZp313K0436;DKFZp434N2030;DKFZp686L04169;FLJ38158;MGC102978	M-032720-00				CV1	0.98	NC	-0.99	0.04	051A	3028	0	23		0	0.99	12051	051B	B09	3013	0.007	20		0.07	0.98	3020.5
130115	12045	H15	remaining genome	83695	C12orf32	chromosome 12 open reading frame 32	C12orf32;MGC13204;RHINO	M-014736-01				CV1	0.99	NC	-0.6	0.14	045A	3040	0.013	21		0.2	0.98	12045	045B	H15	3112	0.005	22		0.07	1	3076
130121	12050	F14	remaining genome	84915	C12orf34	chromosome 12 open reading frame 34	C12orf34;FLJ14721	M-015010-00				CV1	1.01	NC	-0.91	0.06	050A	3070	0.005	19		0.04	0.97	12050	050B	F14	3181	0.01	21		0.09	1.05	3125.5
130129	12053	L09	remaining genome	55196	C12orf35	chromosome 12 open reading frame 35	C12orf35;FLJ10652;FLJ20696	M-020502-01				CV1	0.98	Hi	2.34	0.88	065A	3061	0.065	19		0.94	1	12053	065B	L09	3000	0.047	19		0.82	0.96	3030.5
130121	12052	E09	remaining genome	283422	C12orf36	chromosome 12 open reading frame 36	C12orf36;FLJ33810;FLJ97127;MGC120140	M-018912-00				CV1	1	NC	-1.11	0.01	052A	3064	0.003	14		0.02	0.98	12052	052B	E09	3170	0	14		0	1.02	3117
130121	12052	L18	remaining genome	80763	C12orf39	chromosome 12 open reading frame 39	C12orf39;MGC10946	M-014628-01				CV1	0.98	Hi	4.8	1.5	052A	3028	0.204	18		1.58	0.97	12052	052B	L18	3082	0.17	18		1.42	0.99	3055
130114	12035	O14	remaining genome	57102	C12orf4	chromosome 12 open reading frame 4	C12orf4;FLJ21158;FLJ23899	M-016596-00				CV1	1.04	NC	1.94	0.78	039A	3194	0.08	15		0.89	1.04	12035	039B	O14	3201	0.05	15		0.67	1.03	3197.5
130121	12054	N09	remaining genome	283461	C12orf40	chromosome 12 open reading frame 40	C12orf40;FLJ40126	M-018269-01				CV1	0.98	Hi	2.5	0.92	054A	3050	0.08	20		0.64	0.97	12054	054B	N09	3069	0.149	22		1.19	1	3059.5
130115	12045	C19	remaining genome	54934	C12orf41	chromosome 12 open reading frame 41	C12orf41;FLJ12670;FLJ20436;NSL2	M-020816-01				CV1	1	NC	0.28	0.36	045A	3194	0.024	16		0.37	1.03	12045	045B	C19	3003	0.025	17		0.36	0.96	3098.5
130121	12051	C13	remaining genome	374470	C12orf42	chromosome 12 open reading frame 42	C12orf42;FLJ25323;MGC43592;MGC57409	M-027254-01				CV1	1	NC	0.16	0.33	051A	3041	0.04	19		0.42	0.99	12051	051B	C13	3072	0.025	19		0.24	1	3056.5
130115	12046	L18	remaining genome	64897	C12orf43	chromosome 12 open reading frame 43	C12orf43;FLJ12448	M-014230-00				CV1	0.8	NC	-0.91	0.06	046A	2492	0.002	25		0.06	0.81	12046	046B	L18	2472	0.002	25		0.06	0.8	2482
130121	12051	J09	remaining genome	60673	C12orf44	chromosome 12 open reading frame 44	C12orf44;ATG101;FLJ11773	M-017816-01				CV1	0.99	NC	0.52	0.42	051A	3066	0.04	21		0.42	1	12051	051B	J09	3027	0.044	20		0.43	0.98	3046.5
130115	12044	J08	remaining genome	121053	C12orf45	chromosome 12 open reading frame 45	C12orf45;MGC40397	M-016009-01				CV1	1	NC	0.83	0.5	044A	3132	0.027	19		0.47	0.99	12044	044B	J08	3132	0.031	19		0.53	1.02	3132
130121	12049	D07	remaining genome	55010	C12orf48	chromosome 12 open reading frame 48	C12orf48;AROM;FLJ20641;PARPBP	M-020943-01				CV1	0.98	NC	-0.12	0.26	049A	3068	0.031	17		0.24	0.98	12049	049B	D07	3052	0.042	15		0.27	0.99	3060
130115	12046	B17	remaining genome	79794	C12orf49	chromosome 12 open reading frame 49	C12orf49;FLJ21415	M-014429-00				CV1	0.99	NC	-0.67	0.12	046A	3031	0.005	18		0.14	0.98	12046	046B	B17	3110	0.003	22		0.09	1	3070.5
121126	12008	P14	drug targets	57103	C12orf5	chromosome 12 open reading frame 5	C12orf5;TIGAR	M-020597-01				CV1	1	NC	-0.71	0.11	022A	3026	0.011	20		0.11	1	12008	022B	P14	3010	0.01	22		0.1	1	3018
130115	12047	L03	remaining genome	160419	C12orf50	chromosome 12 open reading frame 50	C12orf50;FLJ35821	M-016856-00				CV1	0.98	NC	-1.03	0.03	047A	3041	0.004	20		0.06	0.99	12047	047B	L03	3029	0	22		0	0.98	3035
130122	12056	B17	ubiquitin conjugation 1/protease	283450	C12orf51	chromosome 12 open reading frame 51	C12orf51;DKFZp586O1022;FLJ10510;FLJ30092;FLJ30208;FLJ34154;KIAA0614;MGC126531	M-018270-01				CV1	1	NC	1.39	0.64	056A	3109	0.029	21		0.48	1	12056	056B	B17	3114	0.061	21		0.79	1.01	3111.5
130121	12051	O18	remaining genome	84934	C12orf52	chromosome 12 open reading frame 52	C12orf52;FLJ14827;RITA	M-015021-01				CV1	1	NC	-0.52	0.16	051A	3087	0.01	21		0.11	1.01	12051	051B	O18	3051	0.02	21		0.2	0.99	3069
130121	12050	G05	remaining genome	196500	C12orf53	chromosome 12 open reading frame 53	C12orf53;DKFZp547D2210;PANP	M-016372-00				CV1	1	NC	-0.52	0.16	050A	3111	0.018	22		0.13	0.99	12050	050B	G05	3099	0.02	19		0.18	1.02	3105
130115	12047	M13	remaining genome	121273	C12orf54	chromosome 12 open reading frame 54	C12orf54;HSD-29;HSD-30;MGC35033	M-015959-00				CV1	1	NC	0.79	0.49	047A	3035	0.034	20		0.48	0.99	12047	047B	M13	3112	0.04	20		0.5	1	3073.5
130129	12053	P08	remaining genome	113246	C12orf57	chromosome 12 open reading frame 57	C12orf57;C10;FLJ17308;GRCC10	M-015586-00				CV1	1	NC	0.75	0.48	065A	3129	0.035	20		0.5	1.02	12053	065B	P08	3013	0.026	21		0.45	0.97	3071
130121	12054	C04	remaining genome	120939	C12orf59	chromosome 12 open reading frame 59	C12orf59;FLJ31166;MGC111385	M-016013-01				CV1	0.91	NC	-0.2	0.24	054A	3004	0.03	24		0.24	0.96	12054	054B	C04	2631	0.032	25		0.25	0.86	2817.5
130121	12054	P21	remaining genome	144608	C12orf60	chromosome 12 open reading frame 60	C12orf60;FLJ31651;MGC47869	M-017966-01				CV1	0.98	NC	0.83	0.5	054A	3050	0.08	18		0.64	0.97	12054	054B	P21	3036	0.047	19		0.37	0.99	3043
130115	12045	C22	remaining genome	283416	C12orf61	chromosome 12 open reading frame 61	C12orf61;FLJ25590	M-018068-01				CV1	0.95	NC	1.9	0.77	045A	3113	0.054	25		0.83	1	12045	045B	C22	2795	0.05	25		0.72	0.9	2954
130121	12052	I14	remaining genome	84987	C12orf62	chromosome 12 open reading frame 62	C12orf62;MGC14288	M-015041-00				CV1	1	NC	0.6	0.44	052A	3242	0.06	15		0.46	1.04	12052	052B	I14	3005	0.05	17		0.42	0.97	3123.5
130121	12054	P11	remaining genome	374467	C12orf63	chromosome 12 open reading frame 63	C12orf63;FLJ44112	M-027253-01				CV1	1.02	NC	0.16	0.33	054A	3135	0.05	16		0.4	1	12054	054B	P11	3170	0.033	18		0.26	1.03	3152.5
130115	12048	M06	remaining genome	91574	C12orf65	chromosome 12 open reading frame 65	C12orf65;COXPD7;FLJ38663	M-016859-01				CV1	1	NC	1.27	0.61	048A	3083	0.03	22		0.55	1.01	12048	048B	M06	3021	0.03	20		0.67	0.99	3052
130129	12043	K07	remaining genome	144577	C12orf66	chromosome 12 open reading frame 66	C12orf66;FLJ32549	M-016222-01				CV1	1	NC	-0.75	0.1	064A	3057	0.006	18		0.06	0.98	12043	064B	K07	3184	0.01	17		0.13	1.03	3120.5
130114	12033	C21	remaining genome	387856	C12orf68	chromosome 12 open reading frame 68	C12orf68	M-030068-01				CV1	0.99	NC	-0.4	0.19	037A	3045	0.02	19		0.24	0.99	12033	037B	C21	3040	0.01	20		0.14	0.99	3042.5
130122	12030	B05	remaining genome	440087	C12orf69	chromosome 12 open reading frame 69	C12orf69	M-033295-00				CV1	1.02	NC	1.15	0.58	060A	3171	0.078	15		0.66	1.02	12030	060B	B05	3173	0.049	17		0.51	1.02	3172
130115	12040	D21	remaining genome	728858	C12orf71	chromosome 12 open reading frame 71	C12orf71	M-184433-01				CV1	0.96	NC	1.07	0.56	043A	3004	0.058	17		0.72	0.96	12040	043B	D21	3014	0.031	17		0.41	0.97	3009
130114	12035	P07	remaining genome	338809	C12orf74	chromosome 12 open reading frame 74	C12orf74;MGC125584	M-030046-01				CV1	1	NC	-0.44	0.18	039A	3080	0.02	17		0.22	1	12035	039B	P07	3135	0.01	16		0.13	1.01	3107.5
121120	12032	L22	remaining genome	400073	C12orf76	chromosome 12 open reading frame 76	C12orf76;FLJ11385;FLJ40142	M-032112-00				CV2	0.68	NC	-0.6	0.14	017A	2202	0.03	25		0.14	0.76	12032	017B	L22	1687	0.03	25		0.13	0.61	1944.5
130121	12052	N16	remaining genome	28984	C13orf15	chromosome 13 open reading frame 15	C13orf15;KIAA0564;MGC87338;RGC-32;RGC32;bA157L14.2	M-017463-01				CV1	1	NC	-0.83	0.08	052A	3108	0.012	17		0.09	0.99	12052	052B	N16	3150	0.01	18		0.08	1.01	3129
130121	12049	E09	remaining genome	121793	C13orf16	chromosome 13 open reading frame 16	C13orf16;MGC35169;bA474D23.1	M-016184-00				CV1	1	NC	0.36	0.38	049A	3118	0.064	16		0.49	1	12049	049B	E09	3095	0.041	17		0.26	1	3106.5
130121	12049	F19	remaining genome	122046	C13orf26	chromosome 13 open reading frame 26	C13orf26;MGC40178	M-016750-00				CV1	1	NC	-0.24	0.23	049A	3178	0.037	19		0.28	1.02	12049	049B	F19	3053	0.029	18		0.18	0.99	3115.5
130115	12048	L22	remaining genome	93081	C13orf27	chromosome 13 open reading frame 27	C13orf27	M-016562-00				CV1	1.02	NC	-0.79	0.09	048A	3176	0.01	20		0.18	1.04	12048	048B	L22	3011	0	23		0	0.99	3093.5
130115	12046	O22	remaining genome	144809	C13orf30	chromosome 13 open reading frame 30	C13orf30;FLJ40919;MGC138442	M-018966-00				CV1	1	Hi	2.3	0.87	046A	3107	0.033	19		0.94	1.01	12046	046B	O22	3062	0.026	21		0.8	0.99	3084.5
130121	12051	K18	remaining genome	84935	C13orf33	chromosome 13 open reading frame 33	C13orf33;AWMS3;FLJ14834;MGC126673;MGC126675;hAWMS3	M-016348-00				CV1	1	NC	-0.79	0.09	051A	3070	0.01	21		0.11	1	12051	051B	K18	3072	0.007	23		0.07	1	3071
130114	12033	L20	remaining genome	400165	C13orf35	chromosome 13 open reading frame 35	C13orf35;FLJ26443	M-032120-00				CV1	1	NC	-0.12	0.26	037A	3017	0.02	20		0.24	0.98	12033	037B	L20	3105	0.02	21		0.29	1.01	3061
121203	12029	G22	remaining genome	11161	C14orf1	chromosome 14 open reading frame 1	C14orf1;ERG28;NET51	M-019683-00				CV1	1.01	NC	-0.2	0.24	036A	3131	0.03	20		0.19	1.01	12029	036B	G22	3084	0.05	20		0.3	1.01	3107.5
130114	12036	P14	remaining genome	54916	C14orf101	chromosome 14 open reading frame 101	C14orf101;FLJ20392	M-020793-01				CV1	1	NC	0.6	0.44	040A	3110	0.04	18		0.47	1.01	12036	040B	P14	3020	0.04	21		0.42	0.99	3065
130122	12030	I03	remaining genome	55051	C14orf102	chromosome 14 open reading frame 102	C14orf102;FLJ10008;FLJ14051	M-013794-00				CV1	1	NC	-0.12	0.26	060A	3165	0.029	17		0.24	1.02	12030	060B	I03	3079	0.026	19		0.27	0.99	3122
121203	12029	D14	remaining genome	55195	C14orf105	chromosome 14 open reading frame 105	C14orf105;FLJ10650	M-020507-00				CV1	0.98	Hi	3.37	1.14	036A	3046	0.17	24		1.06	0.99	12029	036B	D14	3015	0.2	22		1.21	0.98	3030.5
130114	12035	G14	remaining genome	55668	C14orf118	chromosome 14 open reading frame 118	C14orf118;FLJ10033;FLJ20689;MGC61896	M-020798-00				CV1	0.98	NC	0.08	0.31	039A	3090	0.02	25		0.22	1	12035	039B	G14	2963	0.03	25		0.4	0.96	3026.5
121120	12041	O07	remaining genome	55017	C14orf119	chromosome 14 open reading frame 119	C14orf119;FLJ20671;FLJ21141;MGC74723	M-021301-00				CV2	0.66	NC	-0.24	0.23	018A	1869	0.04	25		0.27	0.61	12041	018B	O07	2127	0.03	25		0.19	0.71	1998
130114	12034	B08	remaining genome	112487	C14orf126	chromosome 14 open reading frame 126	C14orf126;FLJ51408;MGC9912	M-021299-01				CV1	0.94	NC	0.04	0.3	038A	3004	0.02	24		0.29	0.97	12034	038B	B08	2814	0.02	25		0.31	0.91	2909
130114	12033	P18	remaining genome	51527	C14orf129	chromosome 14 open reading frame 129	C14orf129;GSKIP;MGC4945	M-020252-01				CV1	0.74	NC	-1.15	0	037A	2279	0	25		0	0.74	12033	037B	P18	2263	0	25		0	0.74	2271
130129	12026	K22	remaining genome	63894	C14orf133	chromosome 14 open reading frame 133	C14orf133;FLJ12707;SPE-39;SPE39;VIPAR;VPS16B;hSPE-39	M-016131-00				CV1	1.02	NC	0.6	0.44	062A	3114	0.03	20		0.51	1.01	12026	062B	K22	3109	0.023	24		0.38	1.02	3111.5
121203	12029	I11	remaining genome	64430	C14orf135	chromosome 14 open reading frame 135	C14orf135;FBP2;FLJ12799;FLJ38170	M-016752-01				CV1	1	NC	0.67	0.46	036A	3059	0.06	22		0.38	0.99	12029	036B	I11	3090	0.09	21		0.55	1.01	3074.5
[truncated: 16,423 more rows]

## Sheet: (ii) Prosurvival genes
screen.run	plate	well	library	entrez.gene.ID	entrez.gene.name	description	reagent.ID	replicate.flag	cell.viability.bin	average.cell.count.normalised.to.mock	REP1.replicate	REP1.ValidObjectCount	REP1.ValidFieldCount	REP1.excluded.well.flag	REP1.cell.count.normalised.to.mock	REP2.plate	REP2.replicate	REP2.ValidObjectCount	REP2.ValidFieldCount	REP2.excluded.well.flag	REP2.cell.count.normalised.to.mock	average.ValidObjectCount
[truncated: 176 more rows]

[truncated: 9 more sheets: (iii) Proliferation genes, (iv) Ecad High screen, (v) Ecad Low screen, (vi) Cellomics Parameters, (vii) All mock, (viii) SFC Z' Factor Results, (ix) controls primary screen, (x) control duplex Ecad High , (xi) control duplex Ecad Low]
