# Supplementary material for: Genes regulating membrane-associated E-cadherin and proliferation in adenomatous polyposis coli mutant colon cancer cells: High content siRNA screen
Source: PLoS One. 2020 Oct 15;15(10):e0240746. doi: 10.1371/journal.pone.0240746 (PMC7561197; doi:10.1371/journal.pone.0240746)
Supplement: S2 Table — (XLSX) [file pone.0240746.s009.xlsx]

## Sheet: Title page
Genes regulating membrane-associated E-cadherin and proliferation in adenomatous polyposis coli mutant colon cancer cells: High content siRNA screen
Lauren E. King1,2, Hui-Hua Zhang1,2, Cathryn M. Gould4, Daniel W. Thomas4,6, Lachlan W. Whitehead1,2, Kaylene J. Simpson4,5, Antony W. Burgess1,2,3*, Maree C. Faux1,2*
Authors Affiliations: 1 Walter and Eliza Hall Institute of Medical Research, 1G Royal Parade, Parkville, VIC 3052, Australia. 2 Department of Medical Biology, University of Melbourne, Parkville, VIC 3052, Australia. 3 Department of Surgery, RMH, University of Melbourne, Parkville, VIC 3052, Australia. 4Victorian Centre for Functional Genomics, Peter MacCallum Cancer Centre, 305 Grattan St, Melbou…
*Corresponding Authors: Maree Faux, Walter and Eliza Hall Institute of Medical Research, 1G Royal Parade, Parkville, VIC 3052, Australia,. Phone: +61-3-93457076; Fax: +61-3-93470852; E-mail: faux@wehi.edu.au and Antony Burgess, Walter and Eliza Hall Institute of Medical Research, 1G Royal Parade, Parkville, VIC 3052, Australia. Phone: +61-3-93452690; Fax: +61-3-93470852; E-mail: tburgess@wehi.edu…
S2 Table Validated Negative Regulators of Ecad

## Sheet: validated negative regulators
entrez gene ID	gene symbol	gene description	Gene Expression (RPKM)	# of Ecad High siRNA
161	AP2A2	adaptor-related protein complex 2, alpha 2 subunit	13.47	2
9915	ARNT2	aryl-hydrocarbon receptor nuclear translocator 2	2.99	2
114904	C1QTNF6	C1q and tumor necrosis factor related protein 6	1.06	2
201725	C4orf46	chromosome 4 open reading frame 46	7.38	2
55071	C9orf40	chromosome 9 open reading frame 40	8.55	2
840	CASP7	caspase 7, apoptosis-related cysteine peptidase	5.1	2
55702	CCDC94	coiled-coil domain containing 94	14.16	2
990	CDC6	cell division cycle 6 homolog (S. cerevisiae)	43.69	2
1024	CDK8	cyclin-dependent kinase 8	31.04	2
54869	EPS8L1	EPS8-like 1	5.19	2
83723	FAM57B	family with sequence similarity 57, member B	1.18	2
51083	GAL	galanin prepropeptide	46.51	2
3020	H3F3A	H3 histone, family 3A	319.47	2
54556	ING3	inhibitor of growth family, member 3	7.15	2
3860	KRT13	keratin 13	1.6	2
7941	PLA2G7	phospholipase A2, group VII (platelet-activating factor acetylhydrolase, plasma)	1.2	2
26499	PLEK2	pleckstrin 2	16.82	2
344405	PRORSD1P	prolyl-tRNA synthetase associated domain containing 1, pseudogene	1.14	2
54814	QPCTL	glutaminyl-peptide cyclotransferase-like	7.94	2
6166	RPL36AL	ribosomal protein L36a-like	215.15	2
6397	SEC14L1	SEC14-like 1 (S. cerevisiae)	28.8	2
81609	SNX27	sorting nexin family member 27	2.91	2
124044	SPATA2L	spermatogenesis associated 2-like	2.42	2
83930	STARD3NL	STARD3 N-terminal like	30.79	2
83862	TMEM120A	transmembrane protein 120A	25.23	2
84899	TMTC4	transmembrane and tetratricopeptide repeat containing 4	2.32	2
150737	TTC30B	tetratricopeptide repeat domain 30B	1.8	2
7295	TXN	thioredoxin	532.73	2
7389	UROD	uroporphyrinogen decarboxylase	47.51	2
55031	USP47	ubiquitin specific peptidase 47	14.08	2
253769	WDR27	WD repeat domain 27	3.35	2
6935	ZEB1	zinc finger E-box binding homeobox 1	6.55	3
118813	ZFYVE27	zinc finger, FYVE domain containing 27	13	2
9849	ZNF518A	zinc finger protein 518A	3.78	2

## Sheet: Panther molecular 
Panther GO-slim Molecular Function	Binding	Catalytic activity	Enzyme regulator activity	Nucleic acid binding transcription factor activity	Protein binding transcription factor activity	Receptor activity	Structural molecule activity	Transporter activity	unclassified
	CCDC94	TMTC4	WDR27	ZNF518A			PLEK2	SEC14L1	AP2A2
	H3F3A	UROD		ARNT2			KRT13		C1QTNF6
	ZNF518A	CASP7		ZEB1					C4orf46
	WDR27	CDK8							C9orf40
	ARNT2	CCDC94							EPS8L1
	ZEB1	TXN							FAM57B
	CDC6	PLA2G7							GAL
		WDR27							ING3
									QPCTL
									RPL36AL
									SNX27
									SPATA2L
									STARD3NL
									TMEM120A
									TTC30B
									USP47
									ZFYVE27

## Sheet: Panther GO MF 2
Binding (GO:0005488)
HUMAN|HGNC=25518|UniProtKB=Q9BW85	CCDC94	Coiled-coil domain-containing protein 94;CCDC94;ortholog	COILED-COIL DOMAIN-CONTAINING PROTEIN 94 (PTHR12111:SF1)	mRNA splicing factor(PC00171)	Homo sapiens
HUMAN|HGNC=4764|UniProtKB=P84243	H3F3A	Histone H3.3;H3F3A;ortholog	HISTONE H3.3 (PTHR11426:SF31)	histone(PC00171)	Homo sapiens
HUMAN|HGNC=29009|UniProtKB=Q6AHZ1	ZNF518A	Zinc finger protein 518A;ZNF518A;ortholog	ZINC FINGER PROTEIN 518A (PTHR10032:SF198)	KRAB box transcription factor(PC00218)	Homo sapiens
HUMAN|HGNC=21248|UniProtKB=A2RRH5	WDR27	WD repeat-containing protein 27;WDR27;ortholog	WD REPEAT-CONTAINING PROTEIN 27 (PTHR22847:SF410)	mRNA splicing factor(PC00171);esterase(PC00031);kinase inhibitor(PC00147)	Homo sapiens
HUMAN|HGNC=16876|UniProtKB=Q9HBZ2	ARNT2	Aryl hydrocarbon receptor nuclear translocator 2;ARNT2;ortholog	ARYL HYDROCARBON RECEPTOR NUCLEAR TRANSLOCATOR 2 (PTHR23042:SF6)	basic helix-loop-helix transcription factor(PC00218)	Homo sapiens
HUMAN|HGNC=11642|UniProtKB=P37275	ZEB1	Zinc finger E-box-binding homeobox 1;ZEB1;ortholog	ZINC FINGER E-BOX-BINDING HOMEOBOX 1 (PTHR24391:SF17)	KRAB box transcription factor(PC00218)	Homo sapiens
HUMAN|HGNC=1744|UniProtKB=Q99741	CDC6	Cell division control protein 6 homolog;CDC6;ortholog	CELL DIVISION CONTROL PROTEIN 6 HOMOLOG (PTHR10763:SF26)	replication origin binding protein(PC00171)	Homo sapiens
Catalytic activity (GO:0003824)
HUMAN|HGNC=25904|UniProtKB=Q5T4D3	TMTC4	Transmembrane and TPR repeat-containing protein 4;TMTC4;ortholog	TRANSMEMBRANE AND TPR REPEAT-CONTAINING PROTEIN 4 (PTHR23083:SF440)	glycosyltransferase(PC00220)	Homo sapiens
HUMAN|HGNC=12591|UniProtKB=P06132	UROD	Uroporphyrinogen decarboxylase;UROD;ortholog	UROPORPHYRINOGEN DECARBOXYLASE (PTHR21091:SF2)	methyltransferase(PC00220);reductase(PC00155);decarboxylase(PC00176)	Homo sapiens
HUMAN|HGNC=1508|UniProtKB=P55210	CASP7	Caspase-7;CASP7;ortholog	CASPASE-7 (PTHR10454:SF31)	cysteine protease(PC00190);cysteine protease(PC00081);protease inhibitor(PC00121)	Homo sapiens
HUMAN|HGNC=1779|UniProtKB=P49336	CDK8	Cyclin-dependent kinase 8;CDK8;ortholog	CYCLIN-DEPENDENT KINASE 8 (PTHR24056:SF92)	non-receptor serine/threonine protein kinase(PC00220);non-receptor tyrosine protein kinase(PC00137);non-receptor serine/threonine protein kinase(PC00193);non-receptor tyrosine protein kinase(PC00167)	Homo sapiens
HUMAN|HGNC=25518|UniProtKB=Q9BW85	CCDC94	Coiled-coil domain-containing protein 94;CCDC94;ortholog	COILED-COIL DOMAIN-CONTAINING PROTEIN 94 (PTHR12111:SF1)	mRNA splicing factor(PC00171)	Homo sapiens
HUMAN|HGNC=12435|UniProtKB=P10599	TXN	Thioredoxin;TXN;ortholog	THIOREDOXIN (PTHR10438:SF18)	oxidoreductase(PC00176)	Homo sapiens
HUMAN|HGNC=9040|UniProtKB=Q13093	PLA2G7	Platelet-activating factor acetylhydrolase;PLA2G7;ortholog	PLATELET-ACTIVATING FACTOR ACETYLHYDROLASE (PTHR10272:SF12)	esterase(PC00121)	Homo sapiens
HUMAN|HGNC=21248|UniProtKB=A2RRH5	WDR27	WD repeat-containing protein 27;WDR27;ortholog	WD REPEAT-CONTAINING PROTEIN 27 (PTHR22847:SF410)	mRNA splicing factor(PC00171);esterase(PC00031);kinase inhibitor(PC00147)	Homo sapiens
Enzyme regulator activity (GO:0030234)
HUMAN|HGNC=21248|UniProtKB=A2RRH5	WDR27	WD repeat-containing protein 27;WDR27;ortholog	WD REPEAT-CONTAINING PROTEIN 27 (PTHR22847:SF410)	mRNA splicing factor(PC00171);esterase(PC00031);kinase inhibitor(PC00147)	Homo sapiens
Nucleic acid transcription factor activity (GO: 0001071)
HUMAN|HGNC=29009|UniProtKB=Q6AHZ1	ZNF518A	Zinc finger protein 518A;ZNF518A;ortholog	ZINC FINGER PROTEIN 518A (PTHR10032:SF198)	KRAB box transcription factor(PC00218)	Homo sapiens
HUMAN|HGNC=16876|UniProtKB=Q9HBZ2	ARNT2	Aryl hydrocarbon receptor nuclear translocator 2;ARNT2;ortholog	ARYL HYDROCARBON RECEPTOR NUCLEAR TRANSLOCATOR 2 (PTHR23042:SF6)	basic helix-loop-helix transcription factor(PC00218)	Homo sapiens
HUMAN|HGNC=11642|UniProtKB=P37275	ZEB1	Zinc finger E-box-binding homeobox 1;ZEB1;ortholog	ZINC FINGER E-BOX-BINDING HOMEOBOX 1 (PTHR24391:SF17)	KRAB box transcription factor(PC00218)	Homo sapiens
Structural molecule activity (GO:0005198)
HUMAN|HGNC=19238|UniProtKB=Q9NYT0	PLEK2	Pleckstrin-2;PLEK2;ortholog	PLECKSTRIN-2 (PTHR12092:SF2)	cytoskeletal protein(PC00085)	Homo sapiens
HUMAN|HGNC=6415|UniProtKB=P13646	KRT13	Keratin, type I cytoskeletal 13;KRT13;ortholog	KERATIN, TYPE I CYTOSKELETAL 13 (PTHR23239:SF121)	structural protein(PC00211);intermediate filament(PC00085)	Homo sapiens
Transporter activity (GO:0005215)
HUMAN|HGNC=10698|UniProtKB=Q92503	SEC14L1	SEC14-like protein 1;SEC14L1;ortholog	SEC14-LIKE PROTEIN 1 (PTHR23324:SF51)	transporter(PC00227);transfer/carrier protein(PC00219)	Homo sapiens
