# Supplementary material for: Genes regulating membrane-associated E-cadherin and proliferation in adenomatous polyposis coli mutant colon cancer cells: High content siRNA screen
Source: PLoS One. 2020 Oct 15;15(10):e0240746. doi: 10.1371/journal.pone.0240746 (PMC7561197; doi:10.1371/journal.pone.0240746)
Supplement: S3 Table — (XLSX) [file pone.0240746.s010.xlsx]

## Sheet: Title page
Genes regulating membrane-associated E-cadherin and proliferation in adenomatous polyposis coli mutant colon cancer cells: High content siRNA screen
Lauren E. King1,2, Hui-Hua Zhang1,2, Cathryn M. Gould4, Daniel W. Thomas4,6, Lachlan W. Whitehead1,2, Kaylene J. Simpson4,5, Antony W. Burgess1,2,3*, Maree C. Faux1,2*
Authors Affiliations: 1 Walter and Eliza Hall Institute of Medical Research, 1G Royal Parade, Parkville, VIC 3052, Australia. 2 Department of Medical Biology, University of Melbourne, Parkville, VIC 3052, Australia. 3 Department of Surgery, RMH, University of Melbourne, Parkville, VIC 3052, Australia. 4Victorian Centre for Functional Genomics, Peter MacCallum Cancer Centre, 305 Grattan St, Melbou…
*Corresponding Authors: Maree Faux, Walter and Eliza Hall Institute of Medical Research, 1G Royal Parade, Parkville, VIC 3052, Australia,. Phone: +61-3-93457076; Fax: +61-3-93470852; E-mail: faux@wehi.edu.au and Antony Burgess, Walter and Eliza Hall Institute of Medical Research, 1G Royal Parade, Parkville, VIC 3052, Australia. Phone: +61-3-93452690; Fax: +61-3-93470852; E-mail: tburgess@wehi.edu…
S3 Table Validated Positive Regulators of Ecad

## Sheet: validated positive regulators
entrez.gene.ID	gene.symbol	gene.description	# Ecad Low siRNA
57406	ABHD6	abhydrolase domain containing 6	2/4
10006	ABI1	abl-interactor 1	2/4
200810	ALG1L	asparagine-linked glycosylation 1-like	2/4
445328	ARHGEF35	Rho guanine nucleotide exchange factor (GEF) 35	2/4
10865	ARID5A	AT rich interactive domain 5A (MRF1-like)	2/4
54622	ARL15	ADP-ribosylation factor-like 15	2/4
91647	ATPAF2	ATP synthase mitochondrial F1 complex assembly factor 2	2/4
23587	C17orf81	chromosome 17 open reading frame 81	2/4
221443	C6orf130	chromosome 6 open reading frame 130	2/4
1207	CLNS1A	chloride channel, nucleotide-sensitive, 1A	2/4
54504	CPVL	carboxypeptidase, vitellogenic-like	2/4
1495	CTNNA1	catenin (cadherin-associated protein), alpha 1, 102kDa	2/4
9829	DNAJC6	DnaJ (Hsp40) homolog, subfamily C, member 6	2/4
57171	DOLPP1	dolichyl pyrophosphate phosphatase 1	2/4
1838	DTNB	dystrobrevin, beta	2/4
1848	DUSP6	dual specificity phosphatase 6	2/4
79180	EFHD2	EF-hand domain family, member D2	2/4
2072	ERCC4	excision repair cross-complementing rodent repair deficiency, complementation group 4	2/4
10922	FASTK	Fas-activated serine/threonine kinase	2/4
55568	GALNT10	UDP-N-acetyl-alpha-D-galactosamine:polypeptide N-acetylgalactosaminyltransferase 10 (GalNAc-T10)	2/4
2747	GLUD2	glutamate dehydrogenase 2	2/4
83933	HDAC10	histone deacetylase 10	2/4
374977	HEATR8	HEAT repeat containing 8	2/4
10614	HEXIM1	hexamethylene bis-acetamide inducible 1	2/4
3219	HOXB9	homeobox B9	2/4
83982	IFI27L2	interferon, alpha-inducible protein 27-like 2	2/4
56912	IFT46	intraflagellar transport 46 homolog (Chlamydomonas)	2/4
64207	IRF2BPL	interferon regulatory factor 2 binding protein-like	2/4
3709	ITPR2	inositol 1,4,5-trisphosphate receptor, type 2	2/4
64077	LHPP	phospholysine phosphohistidine inorganic pyrophosphate phosphatase	2/4
3998	LMAN1	lectin, mannose-binding, 1	2/4
84061	MAGT1	magnesium transporter 1	2/4
2011	MARK2	MAP/microtubule affinity-regulating kinase 2	2/4
23787	MTCH1	mitochondrial carrier 1	2/4
283820	NOMO2	NODAL modulator 2	2/4
9924	PAN2	PAN2 poly(A) specific ribonuclease subunit homolog (S. cerevisiae)	2/4
55361	PI4K2A	phosphatidylinositol 4-kinase type 2 alpha	2/4
5281	PIGF	phosphatidylinositol glycan anchor biosynthesis, class F	2/4
9091	PIGQ	phosphatidylinositol glycan anchor biosynthesis, class Q	2/4
55011	PIH1D1	PIH1 domain containing 1	2/4
65018	PINK1	PTEN induced putative kinase 1	2/4
79837	PIP4K2C	phosphatidylinositol-5-phosphate 4-kinase, type II, gamma	2/4
79666	PLEKHF2	pleckstrin homology domain containing, family F (with FYVE domain) member 2	2/4
11232	POLG2	polymerase (DNA directed), gamma 2, accessory subunit	2/4
5550	PREP	prolyl endopeptidase	2/4
5590	PRKCZ	protein kinase C, zeta	2/4
29920	PYCR2	pyrroline-5-carboxylate reductase family, member 2	2/4
54734	RAB39	RAB39, member RAS oncogene family	2/4
53916	RAB4B	RAB4B, member RAS oncogene family	2/4
7879	RAB7A	RAB7A, member RAS oncogene family	2/4
9135	RABEP1	rabaptin, RAB GTPase binding effector protein 1	2/4
387849	REP15	RAB15 effector protein	2/4
8737	RIPK1	receptor (TNFRSF)-interacting serine-threonine kinase 1	2/4
6282	S100A11	S100 calcium binding protein A11	2/4
6890	TAP1	transporter 1, ATP-binding cassette, sub-family B (MDR/TAP)	2/4
6905	TBCE	tubulin folding cofactor E	2/4
7005	TEAD3	TEA domain family member 3	2/4
56674	TMEM9B	TMEM9 domain family, member B	2/4
7165	TPD52L2	tumor protein D52-like 2	2/4
90226	UCN2	urocortin 2	2/4
8089	YEATS4	YEATS domain containing 4	2/4
84287	ZDHHC16	zinc finger, DHHC-type containing 16	2/4
84619	ZGPAT	zinc finger, CCCH-type with G patch domain	2/4
57541	ZNF398	zinc finger protein 398	2/4
220929	ZNF438	zinc finger protein 438	2/4
23060	ZNF609	zinc finger protein 609	2/4
10018	BCL2L11	BCL2-like 11 (apoptosis facilitator)	3/4
79036	C19orf50	chromosome 19 open reading frame 50	3/4
708	C1QBP	complement component 1, q subcomponent binding protein	3/4
389541	C7orf59	chromosome 7 open reading frame 59	3/4
84317	CCDC115	coiled-coil domain containing 115	3/4
79714	CCDC51	coiled-coil domain containing 51	3/4
977	CD151	CD151 molecule (Raph blood group)	3/4
9936	CD302	CD302 molecule	3/4
29883	CNOT7	CCR4-NOT transcription complex, subunit 7	3/4
22826	DNAJC8	DnaJ (Hsp40) homolog, subfamily C, member 8	3/4
8798	DYRK4	dual-specificity tyrosine-(Y)-phosphorylation regulated kinase 4	3/4
9538	EI24	etoposide induced 2.4 mRNA	3/4
57222	ERGIC1	endoplasmic reticulum-golgi intermediate compartment (ERGIC) 1	3/4
51011	FAHD2A	fumarylacetoacetate hydrolase domain containing 2A	3/4
55572	FOXRED1	FAD-dependent oxidoreductase domain containing 1	3/4
2778	GNAS	GNAS complex locus	3/4
54707	GPN2	GPN-loop GTPase 2	3/4
55733	HHAT	hedgehog acyltransferase	3/4
7866	IFRD2	interferon-related developmental regulator 2	3/4
25896	INTS7	integrator complex subunit 7	3/4
3954	LETM1	leucine zipper-EF-hand containing transmembrane protein 1	3/4
9361	LONP1	lon peptidase 1, mitochondrial	3/4
10459	MAD2L2	MAD2 mitotic arrest deficient-like 2 (yeast)	3/4
4116	MAGOH	mago-nashi homolog, proliferation-associated (Drosophila)	3/4
84549	MAK16	MAK16 homolog (S. cerevisiae)	3/4
389840	MAP3K15	mitogen-activated protein kinase kinase kinase 15	3/4
56922	MCCC1	methylcrotonoyl-CoA carboxylase 1 (alpha)	3/4
10943	MSL3	male-specific lethal 3 homolog (Drosophila)	3/4
10514	MYBBP1A	MYB binding protein (P160) 1a	3/4
79664	NARG2	NMDA receptor regulated 2	3/4
8031	NCOA4	nuclear receptor coactivator 4	3/4
23054	NCOA6	nuclear receptor coactivator 6	3/4
29937	NENF	neudesin neurotrophic factor	3/4
51491	NOP16	NOP16 nucleolar protein homolog (yeast)	3/4
7026	NR2F2	nuclear receptor subfamily 2, group F, member 2	3/4
56288	PARD3	par-3 partitioning defective 3 homolog (C. elegans)	3/4
22990	PCNX	pecanex homolog (Drosophila)	3/4
30849	PIK3R4	phosphoinositide-3-kinase, regulatory subunit 4	3/4
5634	PRPS2	phosphoribosyl pyrophosphate synthetase 2	3/4
5664	PSEN2	presenilin 2 (Alzheimer disease 4)	3/4
10567	RABAC1	Rab acceptor 1 (prenylated)	3/4
11159	RABL2A	RAB, member of RAS oncogene family-like 2A	3/4
5880	RAC2	ras-related C3 botulinum toxin substrate 2 (rho family, small GTP binding protein Rac2)	3/4
10635	RAD51AP1	RAD51 associated protein 1	3/4
10743	RAI1	retinoic acid induced 1	3/4
5929	RBBP5	retinoblastoma binding protein 5	3/4
79171	RBM42	RNA binding motif protein 42	3/4
84236	RHBDD1	rhomboid domain containing 1	3/4
140823	ROMO1	reactive oxygen species modulator 1	3/4
6251	RSU1	Ras suppressor protein 1	3/4
860	RUNX2	runt-related transcription factor 2	3/4
6455	SH3GL1	SH3-domain GRB2-like 1	3/4
51092	SIDT2	SID1 transmembrane family, member 2	3/4
80320	SP6	Sp6 transcription factor	3/4
79735	TBC1D17	TBC1 domain family, member 17	3/4
23061	TBC1D9B	TBC1 domain family, member 9B (with GRAM domain)	3/4
9894	TELO2	TEL2, telomere maintenance 2, homolog (S. cerevisiae)	3/4
120224	TMEM45B	transmembrane protein 45B	3/4
283232	TMEM80	transmembrane protein 80	3/4
130507	UBR3	ubiquitin protein ligase E3 component n-recognin 3 (putative)	3/4
127933	UHMK1	U2AF homology motif (UHM) kinase 1	3/4
79084	WDR77	WD repeat domain 77	3/4
10971	YWHAQ	tyrosine 3-monooxygenase/tryptophan 5-monooxygenase activation protein, theta polypeptide	3/4
285267	ZNF619	zinc finger protein 619	3/4
11130	ZWINT	ZW10 interactor	3/4
140701	ABHD16B	abhydrolase domain containing 16B	4/4
41	ACCN2	amiloride-sensitive cation channel 2, neuronal	4/4
27245	AHDC1	AT hook, DNA binding motif, containing 1	4/4
223	ALDH9A1	aldehyde dehydrogenase 9 family, member A1	4/4
51107	APH1A	anterior pharynx defective 1 homolog A (C. elegans)	4/4
27032	ATP2C1	ATPase, Ca++ transporting, type 2C, member 1	4/4
26229	B3GAT3	beta-1,3-glucuronyltransferase 3 (glucuronosyltransferase I)	4/4
25825	BACE2	beta-site APP-cleaving enzyme 2	4/4
112869	CCDC101	coiled-coil domain containing 101	4/4
9236	CCPG1	cell cycle progression 1	4/4
999	CDH1	cadherin 1, type 1, E-cadherin (epithelial)	4/4
201161	CENPV	centromere protein V	4/4
78989	COLEC11	collectin sub-family member 11	4/4
56998	CTNNBIP1	catenin, beta interacting protein 1	4/4
1500	CTNND1	catenin (cadherin-associated protein), delta 1	4/4
1795	DOCK3	dedicator of cytokinesis 3	4/4
1846	DUSP4	dual specificity phosphatase 4	4/4
1877	E4F1	E4F transcription factor 1	4/4
8061	FOSL1	FOS-like antigen 1	4/4
3691	ITGB4	integrin, beta 4	4/4
283219	KCTD21	potassium channel tetramerisation domain containing 21	4/4
374654	KIF7	kinesin family member 7	4/4
10296	MAEA	macrophage erythroblast attacher	4/4
4489	MT1A	metallothionein 1A	4/4
11051	NUDT21	nudix (nucleoside diphosphate linked moiety X)-type motif 21	4/4
23761	PISD	phosphatidylserine decarboxylase	4/4
112464	PRKCDBP	protein kinase C, delta binding protein	4/4
9368	SLC9A3R1	solute carrier family 9 (sodium/hydrogen exchanger), member 3 regulator 1	4/4
6776	STAT5A	signal transducer and activator of transcription 5A	4/4
27347	STK39	serine threonine kinase 39	4/4
64426	SUDS3	suppressor of defective silencing 3 homolog (S. cerevisiae)	4/4
284339	TMEM145	transmembrane protein 145	4/4
286262	TPRN	taperin	4/4
9697	TRAM2	translocation associated membrane protein 2	4/4
10493	VAT1	vesicle amine transport protein 1 homolog (T. californica)	4/4
80818	ZNF436	zinc finger protein 436	4/4

## Sheet: Panther GO Molecular Function 1
Panther GO-slim Molecular Function	Binding	Catalytic activity	Enzyme regulator activity	Nucleic acid binding transcription factor activity	Protein binding transcription factor activity	Receptor activity	Structural molecule activity	Transporter activity	unclassified
ABHD16B	ABI1	ABHD6	ABI1	E4F1	RHBDD1	CD151	CTNNA1	ATP2C1	ABHD16B
ABHD6	APH1A	ABI1	APH1A	FOSL1		ITGB4	CTNND1	CLNS1A	ACCN2
ABI1	ARID5A	ALDH9A1	DOCK3	HOXB9		ITPR2	DTNB	ITPR2	AHDC1
ACCN2	ARL15	ALG1L	RBBP5	MSL3		NR2F2	TBCE	TAP1	ARHGEF35
AHDC1	CD151	APH1A	TBC1D9B	MYBBP1A		WDR77			ATPAF2
ALDH9A1	CDH1	ARL15		NR2F2					BCL2L11
ALG1L	CTNNA1	ATP2C1		RAI1					C17orf81
APH1A	CTNNBIP1	B3GAT3		RHBDD1					C19orf50
ARHGEF35	CTNND1	BACE2		RUNX2					C1QBP
ARID5A	DOCK3	CNOT7		STAT5A					C6orf130
ARL15	DTNB	CPVL		TEAD3					C7orf59
ATP2C1	E4F1	DNAJC6		YEATS4					CCDC101
ATPAF2	EFHD2	DOCK3		ZNF398					CCDC115
B3GAT3	ERCC4	DOLPP1		ZNF436					CCDC51
BACE2	FOSL1	DYRK4		ZNF619					CCPG1
BCL2L11	GNAS	ERCC4							CD302
C17orf81	GPN2	FAHD2A							CENPV
C19orf50	HDAC10	FASTK							COLEC11
C1QBP	HOXB9	FOXRED1							DNAJC8
C6orf130	KCTD21	GALNT10							DUSP4
C7orf59	LETM1	GLUD2							DUSP6
CCDC101	LONP1	GNAS							ERGIC1
CCDC115	MSL3	HDAC10							HEXIM1
CCDC51	MYBBP1A	HHAT							IFRD2
CCPG1	NCOA6	KIF7							IFT46
CD151	NR2F2	LHPP							INTS7
CD302	NUDT21	LONP1							IRF2BPL
CDH1	PAN2	MAGT1							LMAN1
CENPV	PRKCDBP	MAP3K15							MAEA
CLNS1A	PRKCZ	MARK2							MT1A
CNOT7	RAC2	MCCC1							MTCH1
COLEC11	RAI1	MYBBP1A							NCOA4
CPVL	RBBP5	NUDT21							NCOA6
CTNNA1	RHBDD1	PAN2							NOMO2
CTNNBIP1	RUNX2	PI4K2A							NOP16
CTNND1	S100A11	PIGF							PCNX
DNAJC6	STAT5A	PIGQ							PIH1D1
DNAJC8	TBC1D9B	PIK3R4							PLEKHF2
DOCK3	TBCE	PINK1							PRKCDBP
DOLPP1	TEAD3	PIP4K2C							PYCR2
DTNB	UCN2	PISD							RAB39
DUSP4	UHMK1	POLG2							RAB4B
DUSP6	YEATS4	PREP							RAB7A
DYRK4	ZNF398	PREP							RABAC1
E4F1	ZNF436	PRKCZ							RABEP1
EFHD2	ZNF438	PRPS2							RABL2A
EI24	ZNF619	PSEN2							RBM42
ERCC4		RAC2							REP15
ERGIC1		RBBP5							ROMO1
FAHD2A		RHBDD1							RSU1
FASTK		RIPK1							SH3GL1
FOSL1		STK39							SIDT2
FOXRED1		TAP1							SLC9A3R1
GALNT10		TBC1D9B							SP6
gene.symbol		UCN2							SUDS3
GLUD2		UHMK1							TBC1D17
GNAS		VAT1							TELO2
GPN2									TMEM145
HDAC10									TMEM45B
HEATR8									TMEM80
HEXIM1									TMEM9B
HHAT									TPD52L2
HOXB9									TPRN
IFI27L2									TRAM2
IFRD2									UBR3
IFT46									YWHAQ
INTS7									ZDHHC16
IRF2BPL									ZGPAT
ITGB4									ZNF609
ITPR2									ZWINT
KCTD21
KIF7
LETM1
LHPP
LMAN1
LONP1
MAD2L2
MAEA
MAGOH
MAGT1
MAK16
MAP3K15
MARK2
MCCC1
MSL3
MT1A
MTCH1
MYBBP1A
NARG2
NCOA4
NCOA6
NENF
NOMO2
NOP16
NR2F2
NUDT21
PAN2
PARD3
PCNX
PI4K2A
PIGF
PIGQ
PIH1D1
PIK3R4
PINK1
PIP4K2C
PISD
PLEKHF2
POLG2
PREP
PRKCDBP
PRKCZ
PRPS2
PSEN2
PYCR2
RAB39
RAB4B
RAB7A
RABAC1
RABEP1
RABL2A
RAC2
RAD51AP1
RAI1
RBBP5
RBM42
REP15
RHBDD1
RIPK1
ROMO1
RSU1
RUNX2
S100A11
SH3GL1
SIDT2
SLC9A3R1
SP6
STAT5A
STK39
SUDS3
TAP1
TBC1D17
TBC1D9B
TBCE
TEAD3
TELO2
TMEM145
TMEM45B
TMEM80
TMEM9B
TPD52L2
TPRN
TRAM2
UBR3
UCN2
UHMK1
VAT1
WDR77
YEATS4
YWHAQ
ZDHHC16
ZGPAT
ZNF398
ZNF436
ZNF438
ZNF609
ZNF619
ZWINT

## Sheet: Panther GO Molecular Function 2
PANTHER version 15.0 2020-02014
binding (GO:0005488)
HUMAN|HGNC=7976|UniProtKB=P24468	NR2F2	COUP transcription factor 2;NR2F2;ortholog	COUP TRANSCRIPTION FACTOR 2 (PTHR24083:SF45)	nuclear hormone receptor(PC00218);receptor(PC00169);nucleic acid binding(PC00197)	Homo sapiens
HUMAN|HGNC=1630|UniProtKB=P48509	CD151	CD151 antigen;CD151;ortholog	CD151 ANTIGEN (PTHR19282:SF167)	membrane-bound signaling molecule(PC00207);receptor(PC00152);cell adhesion molecule(PC00197)	Homo sapiens
HUMAN|HGNC=24859|UniProtKB=O95619	YEATS4	YEATS domain-containing protein 4;YEATS4;ortholog	YEATS DOMAIN-CONTAINING PROTEIN 4 (PTHR23195:SF15)	transcription factor(PC00218);chromatin/chromatin-binding protein(PC00171)	Homo sapiens
HUMAN|HGNC=3058|UniProtKB=O60941	DTNB	Dystrobrevin beta;DTNB;ortholog	DYSTROBREVIN BETA (PTHR11915:SF309)	non-motor actin binding protein(PC00085)	Homo sapiens
HUMAN|HGNC=19683|UniProtKB=Q8TAS1	UHMK1	Serine/threonine-protein kinase Kist;UHMK1;ortholog	SERINE/THREONINE-PROTEIN KINASE KIST (PTHR23139:SF14)	mRNA splicing factor(PC00171)	Homo sapiens
HUMAN|HGNC=10488|UniProtKB=P31949	S100A11	Protein S100-A11;S100A11;ortholog	PROTEIN S100-A11 (PTHR11639:SF60)	signaling molecule(PC00207);calmodulin(PC00060)	Homo sapiens
HUMAN|HGNC=21029|UniProtKB=Q7Z4V0	ZNF438	Zinc finger protein 438;ZNF438;ortholog	ZINC FINGER PROTEIN 438 (PTHR19303:SF291)	centromere DNA-binding protein(PC00171)	Homo sapiens
HUMAN|HGNC=15936|UniProtKB=Q14686	NCOA6	Nuclear receptor coactivator 6;NCOA6;ortholog	NUCLEAR RECEPTOR COACTIVATOR 6 (PTHR15690:SF0)	nucleic acid binding(PC00171)	Homo sapiens
HUMAN|HGNC=13870|UniProtKB=O43809	NUDT21	Cleavage and polyadenylation specificity factor subunit 5;NUDT21;ortholog	CLEAVAGE AND POLYADENYLATION SPECIFICITY FACTOR SUBUNIT 5 (PTHR13047:SF0)	mRNA splicing factor(PC00171)	Homo sapiens
HUMAN|HGNC=3121|UniProtKB=Q66K89	E4F1	Transcription factor E4F1;E4F1;ortholog	TRANSCRIPTION FACTOR E4F1 (PTHR24387:SF3)	KRAB box transcription factor(PC00218)	Homo sapiens
HUMAN|HGNC=18128|UniProtKB=Q969S8	HDAC10	Histone deacetylase 10;HDAC10;ortholog	HISTONE DEACETYLASE 10 (PTHR10625:SF102)	reductase(PC00176);nucleic acid binding(PC00198);deacetylase(PC00171)	Homo sapiens
HUMAN|HGNC=7370|UniProtKB=Q8N5Y2	MSL3	Male-specific lethal 3 homolog;MSL3;ortholog	MALE-SPECIFIC LETHAL 3 HOMOLOG (PTHR10880:SF34)	transcription factor(PC00218);chromatin/chromatin-binding protein(PC00171)	Homo sapiens
HUMAN|HGNC=9400|UniProtKB=Q969G5	PRKCDBP	Protein kinase C delta-binding protein;PRKCDBP;ortholog	PROTEIN KINASE C DELTA-BINDING PROTEIN (PTHR15240:SF2)	transcription factor(PC00218)	Homo sapiens
HUMAN|HGNC=2515|UniProtKB=O60716	CTNND1	Catenin delta-1;CTNND1;ortholog	CATENIN DELTA-1 (PTHR10372:SF6)	intermediate filament binding protein(PC00085)	Homo sapiens
HUMAN|HGNC=18373|UniProtKB=Q8TD17	ZNF398	Zinc finger protein 398;ZNF398;ortholog	ZINC FINGER PROTEIN 398 (PTHR24402:SF9)	KRAB box transcription factor(PC00218)	Homo sapiens
HUMAN|HGNC=11582|UniProtKB=Q15813	TBCE	Tubulin-specific chaperone E;TBCE;ortholog	TUBULIN-SPECIFIC CHAPERONE E (PTHR15140:SF13)	non-motor microtubule binding protein(PC00085);chaperone(PC00157)	Homo sapiens
HUMAN|HGNC=20814|UniProtKB=Q9C0F3	ZNF436	Zinc finger protein 436;ZNF436;ortholog	ZINC FINGER PROTEIN 436 (PTHR24377:SF318)		Homo sapiens
HUMAN|HGNC=16913|UniProtKB=Q9NSA3	CTNNBIP1	Beta-catenin-interacting protein 1;CTNNBIP1;ortholog	BETA-CATENIN-INTERACTING PROTEIN 1 (PTHR16505:SF2)		Homo sapiens
HUMAN|HGNC=20074|UniProtKB=Q504Q3	PAN2	PAB-dependent poly(A)-specific ribonuclease subunit PAN2;PAN2;ortholog	PAB-DEPENDENT POLY(A)-SPECIFIC RIBONUCLEASE SUBUNIT PAN2 (PTHR15728:SF0)	cysteine protease(PC00190);exoribonuclease(PC00081);nuclease(PC00171);esterase(PC00031);cysteine protease(PC00099)	Homo sapiens
HUMAN|HGNC=9888|UniProtKB=Q15291	RBBP5	Retinoblastoma-binding protein 5;RBBP5;ortholog	RETINOBLASTOMA-BINDING PROTEIN 5 (PTHR22847:SF433)	mRNA splicing factor(PC00171);esterase(PC00031);kinase inhibitor(PC00147)	Homo sapiens
HUMAN|HGNC=18414|UniProtKB=Q96RP3	UCN2	Urocortin-2;UCN2;ortholog	UROCORTIN-2 (PTHR17575:SF0)		Homo sapiens
HUMAN|HGNC=17361|UniProtKB=Q03989	ARID5A	AT-rich interactive domain-containing protein 5A;ARID5A;ortholog	AT-RICH INTERACTIVE DOMAIN-CONTAINING PROTEIN 5A (PTHR13964:SF25)	transcription cofactor(PC00218)	Homo sapiens
HUMAN|HGNC=2989|UniProtKB=Q8IZD9	DOCK3	Dedicator of cytokinesis protein 3;DOCK3;ortholog	DEDICATOR OF CYTOKINESIS PROTEIN 3 (PTHR23317:SF66)	guanyl-nucleotide exchange factor(PC00095)	Homo sapiens
HUMAN|HGNC=9834|UniProtKB=Q7Z5J4	RAI1	Retinoic acid-induced protein 1;RAI1;ortholog	RETINOIC ACID-INDUCED PROTEIN 1 (PTHR14955:SF6)	transcription factor(PC00218)	Homo sapiens
HUMAN|HGNC=11366|UniProtKB=P42229	STAT5A	Signal transducer and activator of transcription 5A;STAT5A;ortholog	SIGNAL TRANSDUCER AND ACTIVATOR OF TRANSCRIPTION 5A (PTHR11801:SF47)	transcription factor(PC00218);nucleic acid binding(PC00171)	Homo sapiens
HUMAN|HGNC=25513|UniProtKB=Q9H9Y4	GPN2	GPN-loop GTPase 2;GPN2;ortholog	GPN-LOOP GTPASE 2 (PTHR21231:SF3)	nucleic acid binding(PC00171)	Homo sapiens
HUMAN|HGNC=4392|UniProtKB=Q5JWF2	GNAS	Guanine nucleotide-binding protein G(s) subunit alpha isoforms XLas;GNAS;ortholog	GUANINE NUCLEOTIDE-BINDING PROTEIN G(S) SUBUNIT ALPHA ISOFORMS XLAS (PTHR10218:SF36)		Homo sapiens
HUMAN|HGNC=9412|UniProtKB=Q05513	PRKCZ	Protein kinase C zeta type;PRKCZ;ortholog	PROTEIN KINASE C ZETA TYPE (PTHR24356:SF170)	non-receptor serine/threonine protein kinase(PC00220);transfer/carrier protein(PC00137);non-receptor serine/threonine protein kinase(PC00193);annexin(PC00167);calmodulin(PC00219)	Homo sapiens
HUMAN|HGNC=25945|UniProtKB=Q9NXU5	ARL15	ADP-ribosylation factor-like protein 15;ARL15;ortholog	ADP-RIBOSYLATION FACTOR-LIKE PROTEIN 15 (PTHR11711:SF192)	small GTPase(PC00095)	Homo sapiens
HUMAN|HGNC=10472|UniProtKB=Q13950	RUNX2	Runt-related transcription factor 2;RUNX2;ortholog	RUNT-RELATED TRANSCRIPTION FACTOR 2 (PTHR11950:SF7)	transcription factor(PC00218);nucleic acid binding(PC00171)	Homo sapiens
HUMAN|HGNC=9479|UniProtKB=P36776	LONP1	Lon protease homolog, mitochondrial;LONP1;ortholog	LON PROTEASE HOMOLOG, MITOCHONDRIAL (PTHR10046:SF50)	serine protease(PC00190);serine protease(PC00203)	Homo sapiens
HUMAN|HGNC=27452|UniProtKB=Q4G0X4	KCTD21	BTB/POZ domain-containing protein KCTD21;KCTD21;ortholog	BTB/POZ DOMAIN-CONTAINING PROTEIN KCTD21 (PTHR14499:SF57)	enzyme modulator(PC00095)	Homo sapiens
HUMAN|HGNC=6556|UniProtKB=O95202	LETM1	LETM1 and EF-hand domain-containing protein 1, mitochondrial;LETM1;ortholog	LETM1 AND EF-HAND DOMAIN-CONTAINING PROTEIN 1, MITOCHONDRIAL (PTHR14009:SF8)	annexin(PC00060);calmodulin(PC00050)	Homo sapiens
HUMAN|HGNC=13718|UniProtKB=P15407	FOSL1	Fos-related antigen 1;FOSL1;ortholog	FOS-RELATED ANTIGEN 1 (PTHR23351:SF6)	transcription factor(PC00218);nucleic acid binding(PC00171)	Homo sapiens
HUMAN|HGNC=26910|UniProtKB=Q8N2I2	ZNF619	Zinc finger protein 619;ZNF619;ortholog	ZINC FINGER PROTEIN 619 (PTHR24381:SF138)	KRAB box transcription factor(PC00218)	Homo sapiens
HUMAN|HGNC=28670|UniProtKB=Q96C19	EFHD2	EF-hand domain-containing protein D2;EFHD2;ortholog	EF-HAND DOMAIN-CONTAINING PROTEIN D2 (PTHR13025:SF2)	calcium-binding protein(PC00060)	Homo sapiens
HUMAN|HGNC=7546|UniProtKB=Q9BQG0	MYBBP1A	Myb-binding protein 1A;MYBBP1A;ortholog	MYB-BINDING PROTEIN 1A (PTHR13213:SF2)	transcription factor(PC00218);DNA-directed DNA polymerase(PC00171)	Homo sapiens
HUMAN|HGNC=29509|UniProtKB=Q96BI3	APH1A	Gamma-secretase subunit APH-1A;APH1A;ortholog	GAMMA-SECRETASE SUBUNIT APH-1A (PTHR12889:SF3)	enzyme modulator(PC00095)	Homo sapiens
HUMAN|HGNC=3436|UniProtKB=Q92889	ERCC4	DNA repair endonuclease XPF;ERCC4;ortholog	DNA REPAIR ENDONUCLEASE XPF (PTHR10150:SF0)	endodeoxyribonuclease(PC00171);nuclease(PC00009)	Homo sapiens
HUMAN|HGNC=11716|UniProtKB=Q99594	TEAD3	Transcriptional enhancer factor TEF-5;TEAD3;ortholog	TRANSCRIPTIONAL ENHANCER FACTOR TEF-5 (PTHR11834:SF1)	transcription factor(PC00218)	Homo sapiens
HUMAN|HGNC=2509|UniProtKB=P35221	CTNNA1	Catenin alpha-1;CTNNA1;ortholog	CATENIN ALPHA-1 (PTHR18914:SF24)	non-motor actin binding protein(PC00085);cell adhesion molecule(PC00041)	Homo sapiens
HUMAN|HGNC=29097|UniProtKB=Q66K14	TBC1D9B	TBC1 domain family member 9B;TBC1D9B;ortholog	TBC1 DOMAIN FAMILY MEMBER 9B (PTHR22957:SF225)	hydrolase(PC00121);G-protein modulator(PC00095)	Homo sapiens
HUMAN|HGNC=1748|UniProtKB=P12830	CDH1	Cadherin-1;CDH1;ortholog	CADHERIN-1 (PTHR24027:SF319)	cell junction protein(PC00070);cadherin(PC00069)	Homo sapiens
HUMAN|HGNC=5120|UniProtKB=P17482	HOXB9	Homeobox protein Hox-B9;HOXB9;ortholog	HOMEOBOX PROTEIN HOX-B9 (PTHR24326:SF159)	homeobox transcription factor(PC00218);DNA binding protein(PC00116)	Homo sapiens
HUMAN|HGNC=11320|UniProtKB=Q8IZP0	ABI1	Abl interactor 1;ABI1;ortholog	ABL INTERACTOR 1 (PTHR10460:SF2)	G-protein modulator(PC00095)	Homo sapiens
HUMAN|HGNC=23081|UniProtKB=Q8TEB9	RHBDD1	Rhomboid-related protein 4;RHBDD1;ortholog	RHOMBOID-RELATED PROTEIN 4 (PTHR12917:SF17)	transcription cofactor(PC00218);aspartic protease(PC00217);aspartic protease(PC00190)	Homo sapiens
HUMAN|HGNC=9802|UniProtKB=P15153	RAC2	Ras-related C3 botulinum toxin substrate 2;RAC2;ortholog	RAS-RELATED C3 BOTULINUM TOXIN SUBSTRATE 2 (PTHR24072:SF169)	small GTPase(PC00095)	Homo sapiens
catalytic activity (GO:0003824)
HUMAN|HGNC=26927|UniProtKB=Q96CU9	FOXRED1	FAD-dependent oxidoreductase domain-containing protein 1;FOXRED1;ortholog	FAD-DEPENDENT OXIDOREDUCTASE DOMAIN-CONTAINING PROTEIN 1 (PTHR13847:SF44)	dehydrogenase(PC00176);oxidase(PC00092)	Homo sapiens
HUMAN|HGNC=18270|UniProtKB=Q5VTY9	HHAT	Protein-cysteine N-palmitoyltransferase HHAT;HHAT;ortholog	PROTEIN-CYSTEINE N-PALMITOYLTRANSFERASE HHAT (PTHR13285:SF20)	acyltransferase(PC00220)	Homo sapiens
HUMAN|HGNC=13211|UniProtKB=P98194	ATP2C1	Calcium-transporting ATPase type 2C member 1;ATP2C1;ortholog	CALCIUM-TRANSPORTING ATPASE TYPE 2C MEMBER 1 (PTHR24093:SF214)	cation transporter(PC00227);ion channel(PC00068);hydrolase(PC00133)	Homo sapiens
HUMAN|HGNC=30497|UniProtKB=Q2M1P5	KIF7	Kinesin-like protein KIF7;KIF7;ortholog	KINESIN-LIKE PROTEIN KIF7 (PTHR24115:SF445)	microtubule binding motor protein(PC00085)	Homo sapiens
HUMAN|HGNC=14135|UniProtKB=Q9BRB3	PIGQ	Phosphatidylinositol N-acetylglucosaminyltransferase subunit Q;PIGQ;ortholog	PHOSPHATIDYLINOSITOL N-ACETYLGLUCOSAMINYLTRANSFERASE SUBUNIT Q (PTHR21329:SF3)	glycosyltransferase(PC00220)	Homo sapiens
HUMAN|HGNC=19683|UniProtKB=Q8TAS1	UHMK1	Serine/threonine-protein kinase Kist;UHMK1;ortholog	SERINE/THREONINE-PROTEIN KINASE KIST (PTHR23139:SF14)	mRNA splicing factor(PC00171)	Homo sapiens
HUMAN|HGNC=9180|UniProtKB=Q9UHN1	POLG2	DNA polymerase subunit gamma-2, mitochondrial;POLG2;ortholog	DNA POLYMERASE SUBUNIT GAMMA-2, MITOCHONDRIAL (PTHR10745:SF8)	aminoacyl-tRNA synthetase(PC00142)	Homo sapiens
HUMAN|HGNC=13870|UniProtKB=O43809	NUDT21	Cleavage and polyadenylation specificity factor subunit 5;NUDT21;ortholog	CLEAVAGE AND POLYADENYLATION SPECIFICITY FACTOR SUBUNIT 5 (PTHR13047:SF0)	mRNA splicing factor(PC00171)	Homo sapiens
HUMAN|HGNC=18128|UniProtKB=Q969S8	HDAC10	Histone deacetylase 10;HDAC10;ortholog	HISTONE DEACETYLASE 10 (PTHR10625:SF102)	reductase(PC00176);nucleic acid binding(PC00198);deacetylase(PC00171)	Homo sapiens
HUMAN|HGNC=9509|UniProtKB=P49810	PSEN2	Presenilin-2;PSEN2;ortholog	PRESENILIN-2 (PTHR10202:SF20)	membrane-bound signaling molecule(PC00207);aspartic protease(PC00152);aspartic protease(PC00190);calcium-binding protein(PC00053)	Homo sapiens
HUMAN|HGNC=23786|UniProtKB=Q8TBX8	PIP4K2C	Phosphatidylinositol 5-phosphate 4-kinase type-2 gamma;PIP4K2C;ortholog	PHOSPHATIDYLINOSITOL 5-PHOSPHATE 4-KINASE TYPE-2 GAMMA (PTHR23086:SF35)	kinase(PC00220);kinase(PC00137)	Homo sapiens
HUMAN|HGNC=8982|UniProtKB=Q99570	PIK3R4	Phosphoinositide 3-kinase regulatory subunit 4;PIK3R4;ortholog	PHOSPHOINOSITIDE 3-KINASE REGULATORY SUBUNIT 4 (PTHR17583:SF0)		Homo sapiens
HUMAN|HGNC=28880|UniProtKB=Q9H0U3	MAGT1	Magnesium transporter protein 1;MAGT1;ortholog	MAGNESIUM TRANSPORTER PROTEIN 1 (PTHR12692:SF2)	glycosyltransferase(PC00220)	Homo sapiens
HUMAN|HGNC=24252|UniProtKB=Q96GK7	FAHD2A	Fumarylacetoacetate hydrolase domain-containing protein 2A;FAHD2A;ortholog	FUMARYLACETOACETATE HYDROLASE DOMAIN-CONTAINING PROTEIN 2A (PTHR11820:SF77)	isomerase(PC00135);hydrolase(PC00121)	Homo sapiens
HUMAN|HGNC=17663|UniProtKB=Q5JRX3	PREP	Presequence protease, mitochondrial;PITRM1;ortholog	PRESEQUENCE PROTEASE, MITOCHONDRIAL (PTHR11851:SF150)	metalloprotease(PC00190);metalloprotease(PC00153)	Homo sapiens
HUMAN|HGNC=30031|UniProtKB=Q9BTU6	PI4K2A	Phosphatidylinositol 4-kinase type 2-alpha;PI4K2A;ortholog	PHOSPHATIDYLINOSITOL 4-KINASE TYPE 2-ALPHA (PTHR12865:SF4)	kinase(PC00220);kinase(PC00137)	Homo sapiens
HUMAN|HGNC=16919|UniProtKB=Q99536	VAT1	Synaptic vesicle membrane protein VAT-1 homolog;VAT1;ortholog	SYNAPTIC VESICLE MEMBRANE PROTEIN VAT-1 HOMOLOG (PTHR11695:SF503)	dehydrogenase(PC00176);reductase(PC00092)	Homo sapiens
HUMAN|HGNC=20074|UniProtKB=Q504Q3	PAN2	PAB-dependent poly(A)-specific ribonuclease subunit PAN2;PAN2;ortholog	PAB-DEPENDENT POLY(A)-SPECIFIC RIBONUCLEASE SUBUNIT PAN2 (PTHR15728:SF0)	cysteine protease(PC00190);exoribonuclease(PC00081);nuclease(PC00171);esterase(PC00031);cysteine protease(PC00099)	Homo sapiens
HUMAN|HGNC=3095|UniProtKB=Q9NR20	DYRK4	Dual specificity tyrosine-phosphorylation-regulated kinase 4;DYRK4;ortholog	DUAL SPECIFICITY TYROSINE-PHOSPHORYLATION-REGULATED KINASE 4 (PTHR24058:SF22)	non-receptor serine/threonine protein kinase(PC00220);non-receptor tyrosine protein kinase(PC00137);non-receptor serine/threonine protein kinase(PC00193);non-receptor tyrosine protein kinase(PC00167)	Homo sapiens
HUMAN|HGNC=30042|UniProtKB=Q9H008	LHPP	Phospholysine phosphohistidine inorganic pyrophosphate phosphatase;LHPP;ortholog	PHOSPHOLYSINE PHOSPHOHISTIDINE INORGANIC PYROPHOSPHATE PHOSPHATASE (PTHR19288:SF44)	phosphatase(PC00181);phosphatase(PC00121)	Homo sapiens
HUMAN|HGNC=412|UniProtKB=P49189	ALDH9A1	4-trimethylaminobutyraldehyde dehydrogenase;ALDH9A1;ortholog	4-TRIMETHYLAMINOBUTYRALDEHYDE DEHYDROGENASE (PTHR11699:SF208)	dehydrogenase(PC00176)	Homo sapiens
HUMAN|HGNC=9888|UniProtKB=Q15291	RBBP5	Retinoblastoma-binding protein 5;RBBP5;ortholog	RETINOBLASTOMA-BINDING PROTEIN 5 (PTHR22847:SF433)	mRNA splicing factor(PC00171);esterase(PC00031);kinase inhibitor(PC00147)	Homo sapiens
HUMAN|HGNC=10019|UniProtKB=Q13546	RIPK1	Receptor-interacting serine/threonine-protein kinase 1;RIPK1;ortholog	RECEPTOR-INTERACTING SERINE/THREONINE-PROTEIN KINASE 1 (PTHR23257:SF375)	non-receptor serine/threonine protein kinase(PC00220);non-receptor tyrosine protein kinase(PC00137);non-receptor serine/threonine protein kinase(PC00193);non-receptor tyrosine protein kinase(PC00167)	Homo sapiens
HUMAN|HGNC=18414|UniProtKB=Q96RP3	UCN2	Urocortin-2;UCN2;ortholog	UROCORTIN-2 (PTHR17575:SF0)		Homo sapiens
HUMAN|HGNC=33721|UniProtKB=Q6GMV1	ALG1L	Putative glycosyltransferase ALG1-like;ALG1L;ortholog	CHITOBIOSYLDIPHOSPHODOLICHOL BETA-MANNOSYLTRANSFERASE-RELATED (PTHR13036:SF1)	glycosyltransferase(PC00220)	Homo sapiens
HUMAN|HGNC=29565|UniProtKB=Q86YN1	DOLPP1	Dolichyldiphosphatase 1;DOLPP1;ortholog	DOLICHYLDIPHOSPHATASE 1 (PTHR11247:SF1)	phosphatase(PC00181);esterase(PC00121);phosphatase(PC00097)	Homo sapiens
HUMAN|HGNC=2989|UniProtKB=Q8IZD9	DOCK3	Dedicator of cytokinesis protein 3;DOCK3;ortholog	DEDICATOR OF CYTOKINESIS PROTEIN 3 (PTHR23317:SF66)	guanyl-nucleotide exchange factor(PC00095)	Homo sapiens
HUMAN|HGNC=934|UniProtKB=Q9Y5Z0	BACE2	Beta-secretase 2;BACE2;ortholog	BETA-SECRETASE 2 (PTHR13683:SF262)	aspartic protease(PC00190);aspartic protease(PC00053)	Homo sapiens
HUMAN|HGNC=9465|UniProtKB=P11908	PRPS2	Ribose-phosphate pyrophosphokinase 2;PRPS2;ortholog	RIBOSE-PHOSPHATE PYROPHOSPHOKINASE 2 (PTHR10210:SF59)	carbohydrate kinase(PC00220);nucleotide kinase(PC00137);ligase(PC00065);carbohydrate kinase(PC00172);nucleotide kinase(PC00142)	Homo sapiens
HUMAN|HGNC=31689|UniProtKB=Q6ZN16	MAP3K15	Mitogen-activated protein kinase kinase kinase 15;MAP3K15;ortholog	MITOGEN-ACTIVATED PROTEIN KINASE KINASE KINASE 15 (PTHR11584:SF363)	protein kinase(PC00220);protein kinase(PC00137)	Homo sapiens
HUMAN|HGNC=4392|UniProtKB=Q5JWF2	GNAS	Guanine nucleotide-binding protein G(s) subunit alpha isoforms XLas;GNAS;ortholog	GUANINE NUCLEOTIDE-BINDING PROTEIN G(S) SUBUNIT ALPHA ISOFORMS XLAS (PTHR10218:SF36)		Homo sapiens
HUMAN|HGNC=9412|UniProtKB=Q05513	PRKCZ	Protein kinase C zeta type;PRKCZ;ortholog	PROTEIN KINASE C ZETA TYPE (PTHR24356:SF170)	non-receptor serine/threonine protein kinase(PC00220);transfer/carrier protein(PC00137);non-receptor serine/threonine protein kinase(PC00193);annexin(PC00167);calmodulin(PC00219)	Homo sapiens
HUMAN|HGNC=25945|UniProtKB=Q9NXU5	ARL15	ADP-ribosylation factor-like protein 15;ARL15;ortholog	ADP-RIBOSYLATION FACTOR-LIKE PROTEIN 15 (PTHR11711:SF192)	small GTPase(PC00095)	Homo sapiens
HUMAN|HGNC=24676|UniProtKB=Q14296	FASTK	Fas-activated serine/threonine kinase;FASTK;ortholog	FAS-ACTIVATED SERINE/THREONINE KINASE (PTHR21228:SF4)	non-receptor serine/threonine protein kinase(PC00220);non-receptor serine/threonine protein kinase(PC00137)	Homo sapiens
HUMAN|HGNC=6936|UniProtKB=Q96RQ3	MCCC1	Methylcrotonoyl-CoA carboxylase subunit alpha, mitochondrial;MCCC1;ortholog	METHYLCROTONOYL-COA CARBOXYLASE SUBUNIT ALPHA, MITOCHONDRIAL (PTHR18866:SF33)	ligase(PC00142)	Homo sapiens
HUMAN|HGNC=9479|UniProtKB=P36776	LONP1	Lon protease homolog, mitochondrial;LONP1;ortholog	LON PROTEASE HOMOLOG, MITOCHONDRIAL (PTHR10046:SF50)	serine protease(PC00190);serine protease(PC00203)	Homo sapiens
HUMAN|HGNC=17717|UniProtKB=Q9UEW8	STK39	STE20/SPS1-related proline-alanine-rich protein kinase;STK39;ortholog	STE20/SPS1-RELATED PROLINE-ALANINE-RICH PROTEIN KINASE (PTHR24361:SF330)		Homo sapiens
HUMAN|HGNC=9358|UniProtKB=P48147	PREP	Prolyl endopeptidase;PREP;ortholog	PROLYL ENDOPEPTIDASE (PTHR11757:SF14)	serine protease(PC00190);serine protease(PC00203)	Homo sapiens
HUMAN|HGNC=923|UniProtKB=O94766	B3GAT3	Galactosylgalactosylxylosylprotein 3-beta-glucuronosyltransferase 3;B3GAT3;ortholog	GALACTOSYLGALACTOSYLXYLOSYLPROTEIN 3-BETA-GLUCURONOSYLTRANSFERASE 3 (PTHR10896:SF9)	glycosyltransferase(PC00220)	Homo sapiens
HUMAN|HGNC=3332|UniProtKB=Q7KZI7	MARK2	Serine/threonine-protein kinase MARK2;MARK2;ortholog	SERINE/THREONINE-PROTEIN KINASE MARK2 (PTHR24346:SF20)	non-receptor serine/threonine protein kinase(PC00220);non-receptor serine/threonine protein kinase(PC00137)	Homo sapiens
HUMAN|HGNC=8999|UniProtKB=Q9UG56	PISD	Phosphatidylserine decarboxylase proenzyme;PISD;ortholog	PHOSPHATIDYLSERINE DECARBOXYLASE PROENZYME (PTHR10067:SF6)	decarboxylase(PC00144)	Homo sapiens
HUMAN|HGNC=7546|UniProtKB=Q9BQG0	MYBBP1A	Myb-binding protein 1A;MYBBP1A;ortholog	MYB-BINDING PROTEIN 1A (PTHR13213:SF2)	transcription factor(PC00218);DNA-directed DNA polymerase(PC00171)	Homo sapiens
HUMAN|HGNC=29509|UniProtKB=Q96BI3	APH1A	Gamma-secretase subunit APH-1A;APH1A;ortholog	GAMMA-SECRETASE SUBUNIT APH-1A (PTHR12889:SF3)	enzyme modulator(PC00095)	Homo sapiens
HUMAN|HGNC=15469|UniProtKB=O75061	DNAJC6	Putative tyrosine-protein phosphatase auxilin;DNAJC6;ortholog	TYROSINE-PROTEIN PHOSPHATASE AUXILIN-RELATED (PTHR23172:SF4)	non-receptor serine/threonine protein kinase(PC00220);non-receptor serine/threonine protein kinase(PC00137);chaperone(PC00193)	Homo sapiens
HUMAN|HGNC=3436|UniProtKB=Q92889	ERCC4	DNA repair endonuclease XPF;ERCC4;ortholog	DNA REPAIR ENDONUCLEASE XPF (PTHR10150:SF0)	endodeoxyribonuclease(PC00171);nuclease(PC00009)	Homo sapiens
HUMAN|HGNC=14101|UniProtKB=Q9UIV1	CNOT7	CCR4-NOT transcription complex subunit 7;CNOT7;ortholog	CCR4-NOT TRANSCRIPTION COMPLEX SUBUNIT 7 (PTHR10797:SF2)	transcription factor(PC00218)	Homo sapiens
HUMAN|HGNC=14581|UniProtKB=Q9BXM7	PINK1	Serine/threonine-protein kinase PINK1, mitochondrial;PINK1;ortholog	SERINE/THREONINE-PROTEIN KINASE PINK1, MITOCHONDRIAL (PTHR22972:SF7)		Homo sapiens
HUMAN|HGNC=29097|UniProtKB=Q66K14	TBC1D9B	TBC1 domain family member 9B;TBC1D9B;ortholog	TBC1 DOMAIN FAMILY MEMBER 9B (PTHR22957:SF225)	hydrolase(PC00121);G-protein modulator(PC00095)	Homo sapiens
HUMAN|HGNC=4336|UniProtKB=P49448	GLUD2	Glutamate dehydrogenase 2, mitochondrial;GLUD2;ortholog	GLUTAMATE DEHYDROGENASE 2, MITOCHONDRIAL (PTHR11606:SF15)	dehydrogenase(PC00176)	Homo sapiens
HUMAN|HGNC=21398|UniProtKB=Q9BV23	ABHD6	Monoacylglycerol lipase ABHD6;ABHD6;ortholog	MONOACYLGLYCEROL LIPASE ABHD6 (PTHR10992:SF910)	serine protease(PC00190);serine protease(PC00203)	Homo sapiens
HUMAN|HGNC=19873|UniProtKB=Q86SR1	GALNT10	Polypeptide N-acetylgalactosaminyltransferase 10;GALNT10;ortholog	POLYPEPTIDE N-ACETYLGALACTOSAMINYLTRANSFERASE 10 (PTHR11675:SF41)	glycosyltransferase(PC00220)	Homo sapiens
HUMAN|HGNC=11320|UniProtKB=Q8IZP0	ABI1	Abl interactor 1;ABI1;ortholog	ABL INTERACTOR 1 (PTHR10460:SF2)	G-protein modulator(PC00095)	Homo sapiens
HUMAN|HGNC=23081|UniProtKB=Q8TEB9	RHBDD1	Rhomboid-related protein 4;RHBDD1;ortholog	RHOMBOID-RELATED PROTEIN 4 (PTHR12917:SF17)	transcription cofactor(PC00218);aspartic protease(PC00217);aspartic protease(PC00190)	Homo sapiens
HUMAN|HGNC=8962|UniProtKB=Q07326	PIGF	Phosphatidylinositol-glycan biosynthesis class F protein;PIGF;ortholog	PHOSPHATIDYLINOSITOL-GLYCAN BIOSYNTHESIS CLASS F PROTEIN (PTHR24320:SF76)	glycosyltransferase(PC00220);dehydrogenase(PC00111);reductase(PC00176)	Homo sapiens
HUMAN|HGNC=9802|UniProtKB=P15153	RAC2	Ras-related C3 botulinum toxin substrate 2;RAC2;ortholog	RAS-RELATED C3 BOTULINUM TOXIN SUBSTRATE 2 (PTHR24072:SF169)	small GTPase(PC00095)	Homo sapiens
HUMAN|HGNC=43|UniProtKB=Q03518	TAP1	Antigen peptide transporter 1;TAP1;ortholog	ANTIGEN PEPTIDE TRANSPORTER 1 (PTHR24221:SF249)	ATP-binding cassette (ABC) transporter(PC00227)	Homo sapiens
HUMAN|HGNC=14399|UniProtKB=Q9H3G5	CPVL	Probable serine carboxypeptidase CPVL;CPVL;ortholog	SERINE CARBOXYPEPTIDASE CPVL-RELATED (PTHR11802:SF98)	serine protease(PC00190);serine protease(PC00203)	Homo sapiens
Enzyme regulator activity (GO:0030234)
HUMAN|HGNC=9888|UniProtKB=Q15291	RBBP5	Retinoblastoma-binding protein 5;RBBP5;ortholog	RETINOBLASTOMA-BINDING PROTEIN 5 (PTHR22847:SF433)	mRNA splicing factor(PC00171);esterase(PC00031);kinase inhibitor(PC00147)	Homo sapiens
HUMAN|HGNC=2989|UniProtKB=Q8IZD9	DOCK3	Dedicator of cytokinesis protein 3;DOCK3;ortholog	DEDICATOR OF CYTOKINESIS PROTEIN 3 (PTHR23317:SF66)	guanyl-nucleotide exchange factor(PC00095)	Homo sapiens
HUMAN|HGNC=29509|UniProtKB=Q96BI3	APH1A	Gamma-secretase subunit APH-1A;APH1A;ortholog	GAMMA-SECRETASE SUBUNIT APH-1A (PTHR12889:SF3)	enzyme modulator(PC00095)	Homo sapiens
HUMAN|HGNC=29097|UniProtKB=Q66K14	TBC1D9B	TBC1 domain family member 9B;TBC1D9B;ortholog	TBC1 DOMAIN FAMILY MEMBER 9B (PTHR22957:SF225)	hydrolase(PC00121);G-protein modulator(PC00095)	Homo sapiens
HUMAN|HGNC=11320|UniProtKB=Q8IZP0	ABI1	Abl interactor 1;ABI1;ortholog	ABL INTERACTOR 1 (PTHR10460:SF2)	G-protein modulator(PC00095)	Homo sapiens
Nucleic acid binding transcription factor activity (GO:0001071)
HUMAN|HGNC=7976|UniProtKB=P24468	NR2F2	COUP transcription factor 2;NR2F2;ortholog	COUP TRANSCRIPTION FACTOR 2 (PTHR24083:SF45)	nuclear hormone receptor(PC00218);receptor(PC00169);nucleic acid binding(PC00197)	Homo sapiens
HUMAN|HGNC=24859|UniProtKB=O95619	YEATS4	YEATS domain-containing protein 4;YEATS4;ortholog	YEATS DOMAIN-CONTAINING PROTEIN 4 (PTHR23195:SF15)	transcription factor(PC00218);chromatin/chromatin-binding protein(PC00171)	Homo sapiens
HUMAN|HGNC=3121|UniProtKB=Q66K89	E4F1	Transcription factor E4F1;E4F1;ortholog	TRANSCRIPTION FACTOR E4F1 (PTHR24387:SF3)	KRAB box transcription factor(PC00218)	Homo sapiens
HUMAN|HGNC=7370|UniProtKB=Q8N5Y2	MSL3	Male-specific lethal 3 homolog;MSL3;ortholog	MALE-SPECIFIC LETHAL 3 HOMOLOG (PTHR10880:SF34)	transcription factor(PC00218);chromatin/chromatin-binding protein(PC00171)	Homo sapiens
HUMAN|HGNC=18373|UniProtKB=Q8TD17	ZNF398	Zinc finger protein 398;ZNF398;ortholog	ZINC FINGER PROTEIN 398 (PTHR24402:SF9)	KRAB box transcription factor(PC00218)	Homo sapiens
HUMAN|HGNC=20814|UniProtKB=Q9C0F3	ZNF436	Zinc finger protein 436;ZNF436;ortholog	ZINC FINGER PROTEIN 436 (PTHR24377:SF318)		Homo sapiens
HUMAN|HGNC=9834|UniProtKB=Q7Z5J4	RAI1	Retinoic acid-induced protein 1;RAI1;ortholog	RETINOIC ACID-INDUCED PROTEIN 1 (PTHR14955:SF6)	transcription factor(PC00218)	Homo sapiens
HUMAN|HGNC=11366|UniProtKB=P42229	STAT5A	Signal transducer and activator of transcription 5A;STAT5A;ortholog	SIGNAL TRANSDUCER AND ACTIVATOR OF TRANSCRIPTION 5A (PTHR11801:SF47)	transcription factor(PC00218);nucleic acid binding(PC00171)	Homo sapiens
HUMAN|HGNC=10472|UniProtKB=Q13950	RUNX2	Runt-related transcription factor 2;RUNX2;ortholog	RUNT-RELATED TRANSCRIPTION FACTOR 2 (PTHR11950:SF7)	transcription factor(PC00218);nucleic acid binding(PC00171)	Homo sapiens
HUMAN|HGNC=13718|UniProtKB=P15407	FOSL1	Fos-related antigen 1;FOSL1;ortholog	FOS-RELATED ANTIGEN 1 (PTHR23351:SF6)	transcription factor(PC00218);nucleic acid binding(PC00171)	Homo sapiens
HUMAN|HGNC=26910|UniProtKB=Q8N2I2	ZNF619	Zinc finger protein 619;ZNF619;ortholog	ZINC FINGER PROTEIN 619 (PTHR24381:SF138)	KRAB box transcription factor(PC00218)	Homo sapiens
HUMAN|HGNC=7546|UniProtKB=Q9BQG0	MYBBP1A	Myb-binding protein 1A;MYBBP1A;ortholog	MYB-BINDING PROTEIN 1A (PTHR13213:SF2)	transcription factor(PC00218);DNA-directed DNA polymerase(PC00171)	Homo sapiens
HUMAN|HGNC=11716|UniProtKB=Q99594	TEAD3	Transcriptional enhancer factor TEF-5;TEAD3;ortholog	TRANSCRIPTIONAL ENHANCER FACTOR TEF-5 (PTHR11834:SF1)	transcription factor(PC00218)	Homo sapiens
HUMAN|HGNC=5120|UniProtKB=P17482	HOXB9	Homeobox protein Hox-B9;HOXB9;ortholog	HOMEOBOX PROTEIN HOX-B9 (PTHR24326:SF159)	homeobox transcription factor(PC00218);DNA binding protein(PC00116)	Homo sapiens
HUMAN|HGNC=23081|UniProtKB=Q8TEB9	RHBDD1	Rhomboid-related protein 4;RHBDD1;ortholog	RHOMBOID-RELATED PROTEIN 4 (PTHR12917:SF17)	transcription cofactor(PC00218);aspartic protease(PC00217);aspartic protease(PC00190)	Homo sapiens
Protein binding transcription factor activity (GO0000988)
HUMAN|HGNC=23081|UniProtKB=Q8TEB9	RHBDD1	Rhomboid-related protein 4;RHBDD1;ortholog	RHOMBOID-RELATED PROTEIN 4 (PTHR12917:SF17)	transcription cofactor(PC00218);aspartic protease(PC00217);aspartic protease(PC00190)	Homo sapiens
Receptor activity (GO0004872)
HUMAN|HGNC=7976|UniProtKB=P24468	NR2F2	COUP transcription factor 2;NR2F2;ortholog	COUP TRANSCRIPTION FACTOR 2 (PTHR24083:SF45)	nuclear hormone receptor(PC00218);receptor(PC00169);nucleic acid binding(PC00197)	Homo sapiens
HUMAN|HGNC=1630|UniProtKB=P48509	CD151	CD151 antigen;CD151;ortholog	CD151 ANTIGEN (PTHR19282:SF167)	membrane-bound signaling molecule(PC00207);receptor(PC00152);cell adhesion molecule(PC00197)	Homo sapiens
HUMAN|HGNC=6158|UniProtKB=P16144	ITGB4	Integrin beta-4;ITGB4;ortholog	INTEGRIN BETA-4 (PTHR10082:SF42)	receptor(PC00197);extracellular matrix glycoprotein(PC00102);cell adhesion molecule(PC00100)	Homo sapiens
HUMAN|HGNC=6181|UniProtKB=Q14571	ITPR2	Inositol 1,4,5-trisphosphate receptor type 2;ITPR2;ortholog	INOSITOL 1,4,5-TRISPHOSPHATE RECEPTOR TYPE 2 (PTHR13715:SF53)	ligand-gated ion channel(PC00227);ligand-gated ion channel(PC00133)	Homo sapiens
HUMAN|HGNC=29652|UniProtKB=Q9BQA1	WDR77	Methylosome protein 50;WDR77;ortholog	METHYLOSOME PROTEIN 50 (PTHR22850:SF122)	receptor(PC00197)	Homo sapiens
Structural molecule activity (GO:0005198)
HUMAN|HGNC=3058|UniProtKB=O60941	DTNB	Dystrobrevin beta;DTNB;ortholog	DYSTROBREVIN BETA (PTHR11915:SF309)	non-motor actin binding protein(PC00085)	Homo sapiens
HUMAN|HGNC=2515|UniProtKB=O60716	CTNND1	Catenin delta-1;CTNND1;ortholog	CATENIN DELTA-1 (PTHR10372:SF6)	intermediate filament binding protein(PC00085)	Homo sapiens
HUMAN|HGNC=11582|UniProtKB=Q15813	TBCE	Tubulin-specific chaperone E;TBCE;ortholog	TUBULIN-SPECIFIC CHAPERONE E (PTHR15140:SF13)	non-motor microtubule binding protein(PC00085);chaperone(PC00157)	Homo sapiens
HUMAN|HGNC=2509|UniProtKB=P35221	CTNNA1	Catenin alpha-1;CTNNA1;ortholog	CATENIN ALPHA-1 (PTHR18914:SF24)	non-motor actin binding protein(PC00085);cell adhesion molecule(PC00041)	Homo sapiens
Transporter activity (GO:0005215)
HUMAN|HGNC=13211|UniProtKB=P98194	ATP2C1	Calcium-transporting ATPase type 2C member 1;ATP2C1;ortholog	CALCIUM-TRANSPORTING ATPASE TYPE 2C MEMBER 1 (PTHR24093:SF214)	cation transporter(PC00227);ion channel(PC00068);hydrolase(PC00133)	Homo sapiens
HUMAN|HGNC=2080|UniProtKB=P54105	CLNS1A	Methylosome subunit pICln;CLNS1A;ortholog	METHYLOSOME SUBUNIT PICLN (PTHR21399:SF0)	transporter(PC00227)	Homo sapiens
HUMAN|HGNC=6181|UniProtKB=Q14571	ITPR2	Inositol 1,4,5-trisphosphate receptor type 2;ITPR2;ortholog	INOSITOL 1,4,5-TRISPHOSPHATE RECEPTOR TYPE 2 (PTHR13715:SF53)	ligand-gated ion channel(PC00227);ligand-gated ion channel(PC00133)	Homo sapiens
HUMAN|HGNC=43|UniProtKB=Q03518	TAP1	Antigen peptide transporter 1;TAP1;ortholog	ANTIGEN PEPTIDE TRANSPORTER 1 (PTHR24221:SF249)	ATP-binding cassette (ABC) transporter(PC00227)	Homo sapiens

## Sheet: STRING
STRING analysis: Version 11.0												reactome pathways:		Signalling by Receptor Tyrosine Kinases : blue
STRING consortium 2020														Cell junction organization: red
